# Supplementary material for: Emergence and disruption of cooperativity in a denitrifying microbial community
Source: ISME J. 2025 May 11;19(1):wraf093. doi: 10.1093/ismejo/wraf093 (PMC12146267; doi:10.1093/ismejo/wraf093)
Supplement: Carr-Baliga-supplemental-table1_warf093 [file carr-baliga-supplemental-table1_warf093.xls]

## Sheet: R12-SynCom-RNA-zscores-full
gene	enzyme KO	superpathway	pathway	subpathway	enzyme	superpathway KO	pathway KO	subpathway KO	R12-T77	R12-T95	R12-T119	R12-T216	SynCom-T42	SynCom-T53	SynCom-T71	SynCom-T95
FW510-R12_contig_1_1	K02313	Environmental Information Processing	Signal transduction	Two-component system	dnaA; chromosomal replication initiator	ko09130	ko09132	ko02020	1.5244487337869508	0.2368442342771743	-0.297031	-1.97314	-0.79373	0.1059458132098723	0.2233601642324586	0.9733041887237533
FW510-R12_contig_1_1	K02313	Cellular Processes	Cell growth and death	Cell cycle - Caulobacter	dnaA; chromosomal replication initiator	ko09140	ko09143	ko04112	1.5244487337869508	0.2368442342771743	-0.297031	-1.97314	-0.79373	0.1059458132098723	0.2233601642324586	0.9733041887237533
FW510-R12_contig_1_1	K02313	Brite Hierarchies	Protein families: genetic information processing	DNA replication proteins	dnaA; chromosomal replication initiator	ko09180	ko09182	ko03032	1.5244487337869508	0.2368442342771743	-0.297031	-1.97314	-0.79373	0.1059458132098723	0.2233601642324586	0.9733041887237533
FW510-R12_contig_1_1	K02313	Brite Hierarchies	Protein families: genetic information processing	Chromosome and associated proteins	dnaA; chromosomal replication initiator	ko09180	ko09182	ko03036	1.5244487337869508	0.2368442342771743	-0.297031	-1.97314	-0.79373	0.1059458132098723	0.2233601642324586	0.9733041887237533
FW510-R12_contig_1_2	K02338	Genetic Information Processing	Replication and repair	DNA replication	dnaN; DNA polymerase III subunit beta	ko09120	ko09124	ko03030	0.9920436586630196	-0.756582	-1.71673	1.4663322328255637	0.4244217548892655	-0.80331	-0.273814	0.6676351430573039
FW510-R12_contig_1_2	K02338	Genetic Information Processing	Replication and repair	Mismatch repair	dnaN; DNA polymerase III subunit beta	ko09120	ko09124	ko03430	0.9920436586630196	-0.756582	-1.71673	1.4663322328255637	0.4244217548892655	-0.80331	-0.273814	0.6676351430573039
FW510-R12_contig_1_2	K02338	Genetic Information Processing	Replication and repair	Homologous recombination	dnaN; DNA polymerase III subunit beta	ko09120	ko09124	ko03440	0.9920436586630196	-0.756582	-1.71673	1.4663322328255637	0.4244217548892655	-0.80331	-0.273814	0.6676351430573039
FW510-R12_contig_1_2	K02338	Brite Hierarchies	Protein families: genetic information processing	DNA replication proteins	dnaN; DNA polymerase III subunit beta	ko09180	ko09182	ko03032	0.9920436586630196	-0.756582	-1.71673	1.4663322328255637	0.4244217548892655	-0.80331	-0.273814	0.6676351430573039
FW510-R12_contig_1_2	K02338	Brite Hierarchies	Protein families: genetic information processing	DNA repair and recombination proteins	dnaN; DNA polymerase III subunit beta	ko09180	ko09182	ko03400	0.9920436586630196	-0.756582	-1.71673	1.4663322328255637	0.4244217548892655	-0.80331	-0.273814	0.6676351430573039
FW510-R12_contig_1_3	K03629	Genetic Information Processing	Replication and repair	Homologous recombination	recF; DNA replication and repair protein	ko09120	ko09124	ko03440	1.1063641087296527	0.5685425405378447	0.31306911111748426	-0.254546	0.8575834956748706	-2.35055	-0.135808	-0.10466
FW510-R12_contig_1_3	K03629	Brite Hierarchies	Protein families: genetic information processing	DNA repair and recombination proteins	recF; DNA replication and repair protein	ko09180	ko09182	ko03400	1.1063641087296527	0.5685425405378447	0.31306911111748426	-0.254546	0.8575834956748706	-2.35055	-0.135808	-0.10466
FW510-R12_contig_1_4	K02470	Brite Hierarchies	Protein families: genetic information processing	DNA replication proteins	gyrB; DNA gyrase subunit B	ko09180	ko09182	ko03032	1.198030574774181	0.40031532391275026	-0.280626	-2.30356	-0.224803	-0.0376114	0.3172723739944133	0.9309804434918635
FW510-R12_contig_1_4	K02470	Brite Hierarchies	Protein families: genetic information processing	DNA repair and recombination proteins	gyrB; DNA gyrase subunit B	ko09180	ko09182	ko03400	1.198030574774181	0.40031532391275026	-0.280626	-2.30356	-0.224803	-0.0376114	0.3172723739944133	0.9309804434918635
FW510-R12_contig_1_6	K03832	Brite Hierarchies	Protein families: signaling and cellular processes	Transporters	tonB; periplasmic protein	ko09180	ko09183	ko02000	1.1568226098533683	0.3851576862114851	0.13857178364344966	-2.50059	0.10537750643817531	0.0857673	0.2024722682729371	0.4264161544468652
FW510-R12_contig_1_6	K07126	Not Included in Pathway or Brite	Unclassified	Unclassified	K07126; uncharacterized	ko09190	ko09194	ko99997	1.1568226098533683	0.3851576862114851	0.13857178364344966	-2.50059	0.10537750643817531	0.0857673	0.2024722682729371	0.4264161544468652
FW510-R12_contig_1_7	K03561	Brite Hierarchies	Protein families: signaling and cellular processes	Transporters	exbB; biopolymer transport protein	ko09180	ko09183	ko02000	1.0844477406441644	0.3057273354945694	-0.391712	-2.39189	0.8425804965911952	0.17986698026804673	0.035797201295376606	0.33518321539249507
FW510-R12_contig_1_7	K03562	Brite Hierarchies	Protein families: signaling and cellular processes	Transporters	tolQ; biopolymer transport protein	ko09180	ko09183	ko02000	1.0844477406441644	0.3057273354945694	-0.391712	-2.39189	0.8425804965911952	0.17986698026804673	0.035797201295376606	0.33518321539249507
FW510-R12_contig_1_8	K03559	Brite Hierarchies	Protein families: signaling and cellular processes	Transporters	exbD; biopolymer transport protein	ko09180	ko09183	ko02000	1.101326266159178	0.3653826729671303	-0.236681	-2.34761	1.0180665864668272	0.15554309507860484	-0.137707	0.0816788
FW510-R12_contig_1_9	K03559	Brite Hierarchies	Protein families: signaling and cellular processes	Transporters	exbD; biopolymer transport protein	ko09180	ko09183	ko02000	1.2252838048451848	0.5137022738683793	-0.1265	-2.31489	0.8774287693032381	0.154456	-0.242408	-0.087074
FW510-R12_contig_1_10	K03474	Metabolism	Metabolism of cofactors and vitamins	Vitamin B6 metabolism	pdxJ; pyridoxine 5-phosphate synthase	ko09100	ko09108	ko00750	-2.00225	-0.0934488	0.4981303512988443	-0.750466	-0.527522	0.7102549311753091	0.9344087934735087	1.2308883090115958
FW510-R12_contig_1_11	K00997	Metabolism	Metabolism of cofactors and vitamins	Pantothenate and CoA biosynthesis	acpS; holo-[acyl-carrier protein] synthase	ko09100	ko09108	ko00770	-2.33908	0.22091122931773535	0.5970625444781605	-0.582249	0.6090089262151662	-0.164955	0.8991359430720552	0.7601665660558584
FW510-R12_contig_1_11	K06133	Metabolism	Metabolism of cofactors and vitamins	Pantothenate and CoA biosynthesis	LYS5, acpT; 4'-phosphopantetheinyl transferase	ko09100	ko09108	ko00770	-2.33908	0.22091122931773535	0.5970625444781605	-0.582249	0.6090089262151662	-0.164955	0.8991359430720552	0.7601665660558584
FW510-R12_contig_1_13	K00266	Metabolism	Energy metabolism	Nitrogen metabolism	gltD; glutamate synthase (NADPH) small chain	ko09100	ko09102	ko00910	-1.96332	-0.596433	0.5712697154657072	1.7922205260777004	-0.0405986	-0.310655	0.31377896500791913	0.23373641088905545
FW510-R12_contig_1_13	K00266	Metabolism	Amino acid metabolism	Alanine, aspartate and glutamate metabolism	gltD; glutamate synthase (NADPH) small chain	ko09100	ko09105	ko00250	-1.96332	-0.596433	0.5712697154657072	1.7922205260777004	-0.0405986	-0.310655	0.31377896500791913	0.23373641088905545
FW510-R12_contig_1_14	K00265	Metabolism	Energy metabolism	Nitrogen metabolism	gltB; glutamate synthase (NADPH) large chain	ko09100	ko09102	ko00910	-1.97066	-0.680636	0.41969256820269396	1.7737233106902317	0.13858669998397966	-0.294158	0.44290709585820653	0.17054691179553536
FW510-R12_contig_1_14	K00265	Metabolism	Amino acid metabolism	Alanine, aspartate and glutamate metabolism	gltB; glutamate synthase (NADPH) large chain	ko09100	ko09105	ko00250	-1.97066	-0.680636	0.41969256820269396	1.7737233106902317	0.13858669998397966	-0.294158	0.44290709585820653	0.17054691179553536
FW510-R12_contig_1_14	K00265	Brite Hierarchies	Protein families: metabolism	Peptidases and inhibitors	gltB; glutamate synthase (NADPH) large chain	ko09180	ko09181	ko01002	-1.97066	-0.680636	0.41969256820269396	1.7737233106902317	0.13858669998397966	-0.294158	0.44290709585820653	0.17054691179553536
FW510-R12_contig_1_14	K00284	Metabolism	Carbohydrate metabolism	Glyoxylate and dicarboxylate metabolism	GLU, gltS; glutamate synthase (ferredoxin)	ko09100	ko09101	ko00630	-1.97066	-0.680636	0.41969256820269396	1.7737233106902317	0.13858669998397966	-0.294158	0.44290709585820653	0.17054691179553536
FW510-R12_contig_1_14	K00284	Metabolism	Energy metabolism	Nitrogen metabolism	GLU, gltS; glutamate synthase (ferredoxin)	ko09100	ko09102	ko00910	-1.97066	-0.680636	0.41969256820269396	1.7737233106902317	0.13858669998397966	-0.294158	0.44290709585820653	0.17054691179553536
FW510-R12_contig_1_14	K00284	Brite Hierarchies	Protein families: metabolism	Peptidases and inhibitors	GLU, gltS; glutamate synthase (ferredoxin)	ko09180	ko09181	ko01002	-1.97066	-0.680636	0.41969256820269396	1.7737233106902317	0.13858669998397966	-0.294158	0.44290709585820653	0.17054691179553536
FW510-R12_contig_1_16	K01895	Metabolism	Carbohydrate metabolism	Glycolysis / Gluconeogenesis	ACSS1_2, acs; acetyl-CoA synthetase	ko09100	ko09101	ko00010	-1.06329	-0.686443	0.6842658891205831	0.63556	1.5087969344375534	0.8492843195508585	-0.385565	-1.54261
FW510-R12_contig_1_16	K01895	Metabolism	Carbohydrate metabolism	Pyruvate metabolism	ACSS1_2, acs; acetyl-CoA synthetase	ko09100	ko09101	ko00620	-1.06329	-0.686443	0.6842658891205831	0.63556	1.5087969344375534	0.8492843195508585	-0.385565	-1.54261
FW510-R12_contig_1_16	K01895	Metabolism	Carbohydrate metabolism	Glyoxylate and dicarboxylate metabolism	ACSS1_2, acs; acetyl-CoA synthetase	ko09100	ko09101	ko00630	-1.06329	-0.686443	0.6842658891205831	0.63556	1.5087969344375534	0.8492843195508585	-0.385565	-1.54261
FW510-R12_contig_1_16	K01895	Metabolism	Carbohydrate metabolism	Propanoate metabolism	ACSS1_2, acs; acetyl-CoA synthetase	ko09100	ko09101	ko00640	-1.06329	-0.686443	0.6842658891205831	0.63556	1.5087969344375534	0.8492843195508585	-0.385565	-1.54261
FW510-R12_contig_1_16	K01895	Metabolism	Energy metabolism	Carbon fixation pathways in prokaryotes	ACSS1_2, acs; acetyl-CoA synthetase	ko09100	ko09102	ko00720	-1.06329	-0.686443	0.6842658891205831	0.63556	1.5087969344375534	0.8492843195508585	-0.385565	-1.54261
FW510-R12_contig_1_16	K01895	Metabolism	Energy metabolism	Methane metabolism	ACSS1_2, acs; acetyl-CoA synthetase	ko09100	ko09102	ko00680	-1.06329	-0.686443	0.6842658891205831	0.63556	1.5087969344375534	0.8492843195508585	-0.385565	-1.54261
FW510-R12_contig_1_16	K01895	Brite Hierarchies	Protein families: metabolism	Lipid biosynthesis proteins	ACSS1_2, acs; acetyl-CoA synthetase	ko09180	ko09181	ko01004	-1.06329	-0.686443	0.6842658891205831	0.63556	1.5087969344375534	0.8492843195508585	-0.385565	-1.54261
FW510-R12_contig_1_19	K00666	Brite Hierarchies	Protein families: metabolism	Lipid biosynthesis proteins	K00666; fatty-acyl-CoA synthase	ko09180	ko09181	ko01004	-1.4106	-1.04208	0.0642849	1.9240266436339577	0.4359505261520756	0.8371584183926486	-0.417586	-0.391154
FW510-R12_contig_1_19	K01897	Metabolism	Lipid metabolism	Fatty acid biosynthesis	ACSL, fadD; long-chain acyl-CoA synthetase	ko09100	ko09103	ko00061	-1.4106	-1.04208	0.0642849	1.9240266436339577	0.4359505261520756	0.8371584183926486	-0.417586	-0.391154
FW510-R12_contig_1_19	K01897	Metabolism	Lipid metabolism	Fatty acid degradation	ACSL, fadD; long-chain acyl-CoA synthetase	ko09100	ko09103	ko00071	-1.4106	-1.04208	0.0642849	1.9240266436339577	0.4359505261520756	0.8371584183926486	-0.417586	-0.391154
FW510-R12_contig_1_19	K01897	Cellular Processes	Transport and catabolism	Peroxisome	ACSL, fadD; long-chain acyl-CoA synthetase	ko09140	ko09141	ko04146	-1.4106	-1.04208	0.0642849	1.9240266436339577	0.4359505261520756	0.8371584183926486	-0.417586	-0.391154
FW510-R12_contig_1_19	K01897	Cellular Processes	Cell growth and death	Ferroptosis	ACSL, fadD; long-chain acyl-CoA synthetase	ko09140	ko09143	ko04216	-1.4106	-1.04208	0.0642849	1.9240266436339577	0.4359505261520756	0.8371584183926486	-0.417586	-0.391154
FW510-R12_contig_1_19	K01897	Cellular Processes	Cellular community - prokaryotes	Quorum sensing	ACSL, fadD; long-chain acyl-CoA synthetase	ko09140	ko09145	ko02024	-1.4106	-1.04208	0.0642849	1.9240266436339577	0.4359505261520756	0.8371584183926486	-0.417586	-0.391154
FW510-R12_contig_1_19	K01897	Organismal Systems	Endocrine system	Adipocytokine signaling pathway	ACSL, fadD; long-chain acyl-CoA synthetase	ko09150	ko09152	ko04920	-1.4106	-1.04208	0.0642849	1.9240266436339577	0.4359505261520756	0.8371584183926486	-0.417586	-0.391154
FW510-R12_contig_1_19	K01897	Organismal Systems	Endocrine system	PPAR signaling pathway	ACSL, fadD; long-chain acyl-CoA synthetase	ko09150	ko09152	ko03320	-1.4106	-1.04208	0.0642849	1.9240266436339577	0.4359505261520756	0.8371584183926486	-0.417586	-0.391154
FW510-R12_contig_1_19	K01897	Organismal Systems	Environmental adaptation	Thermogenesis	ACSL, fadD; long-chain acyl-CoA synthetase	ko09150	ko09159	ko04714	-1.4106	-1.04208	0.0642849	1.9240266436339577	0.4359505261520756	0.8371584183926486	-0.417586	-0.391154
FW510-R12_contig_1_19	K01897	Brite Hierarchies	Protein families: metabolism	Lipid biosynthesis proteins	ACSL, fadD; long-chain acyl-CoA synthetase	ko09180	ko09181	ko01004	-1.4106	-1.04208	0.0642849	1.9240266436339577	0.4359505261520756	0.8371584183926486	-0.417586	-0.391154
FW510-R12_contig_1_19	K01897	Brite Hierarchies	Protein families: signaling and cellular processes	Exosome	ACSL, fadD; long-chain acyl-CoA synthetase	ko09180	ko09183	ko04147	-1.4106	-1.04208	0.0642849	1.9240266436339577	0.4359505261520756	0.8371584183926486	-0.417586	-0.391154
FW510-R12_contig_1_24	K01990	Brite Hierarchies	Protein families: signaling and cellular processes	Transporters	ABC-2.A; ABC-2 type transport system ATP-binding	ko09180	ko09183	ko02000	0.5784674674572828	0.468026	0.5790546744675991	0.6384701675947432	0.30386279632110724	-2.5421	0.25956176815249093	-0.285347
FW510-R12_contig_1_25	K07978	Brite Hierarchies	Protein families: genetic information processing	Transcription factors	plmA; GntR family transcriptional	ko09180	ko09182	ko03000	1.7390943227282503	0.34453893956494464	0.14192901424941962	-0.422567	0.2025817886307413	-2.12486	0.2775236211596339	-0.158239
FW510-R12_contig_1_25	K07979	Brite Hierarchies	Protein families: genetic information processing	Transcription factors	ytrA; GntR family transcriptional	ko09180	ko09182	ko03000	1.7390943227282503	0.34453893956494464	0.14192901424941962	-0.422567	0.2025817886307413	-2.12486	0.2775236211596339	-0.158239
FW510-R12_contig_1_27	K07001	Not Included in Pathway or Brite	Unclassified	General function prediction	K07001; NTE family	ko09190	ko09194	ko99996	0.6439448163731738	0.43793267058272495	0.5480162102308754	-0.0169969	0.45655303253937585	-2.59587	0.32393735995628087	0.2024868838346727
FW510-R12_contig_1_28	K03841	Metabolism	Carbohydrate metabolism	Glycolysis / Gluconeogenesis	FBP, fbp; fructose-1,6-bisphosphatase I	ko09100	ko09101	ko00010	0.9206028346092111	0.20630215755846873	0.5670774400125375	1.477438944483025	-1.89431	-0.332968	-0.951944	0.00779812
FW510-R12_contig_1_28	K03841	Metabolism	Carbohydrate metabolism	Pentose phosphate pathway	FBP, fbp; fructose-1,6-bisphosphatase I	ko09100	ko09101	ko00030	0.9206028346092111	0.20630215755846873	0.5670774400125375	1.477438944483025	-1.89431	-0.332968	-0.951944	0.00779812
FW510-R12_contig_1_28	K03841	Metabolism	Carbohydrate metabolism	Fructose and mannose metabolism	FBP, fbp; fructose-1,6-bisphosphatase I	ko09100	ko09101	ko00051	0.9206028346092111	0.20630215755846873	0.5670774400125375	1.477438944483025	-1.89431	-0.332968	-0.951944	0.00779812
FW510-R12_contig_1_28	K03841	Metabolism	Energy metabolism	Carbon fixation in photosynthetic organisms	FBP, fbp; fructose-1,6-bisphosphatase I	ko09100	ko09102	ko00710	0.9206028346092111	0.20630215755846873	0.5670774400125375	1.477438944483025	-1.89431	-0.332968	-0.951944	0.00779812
FW510-R12_contig_1_28	K03841	Metabolism	Energy metabolism	Methane metabolism	FBP, fbp; fructose-1,6-bisphosphatase I	ko09100	ko09102	ko00680	0.9206028346092111	0.20630215755846873	0.5670774400125375	1.477438944483025	-1.89431	-0.332968	-0.951944	0.00779812
FW510-R12_contig_1_28	K03841	Environmental Information Processing	Signal transduction	AMPK signaling pathway	FBP, fbp; fructose-1,6-bisphosphatase I	ko09130	ko09132	ko04152	0.9206028346092111	0.20630215755846873	0.5670774400125375	1.477438944483025	-1.89431	-0.332968	-0.951944	0.00779812
FW510-R12_contig_1_28	K03841	Organismal Systems	Endocrine system	Insulin signaling pathway	FBP, fbp; fructose-1,6-bisphosphatase I	ko09150	ko09152	ko04910	0.9206028346092111	0.20630215755846873	0.5670774400125375	1.477438944483025	-1.89431	-0.332968	-0.951944	0.00779812
FW510-R12_contig_1_28	K03841	Organismal Systems	Endocrine system	Glucagon signaling pathway	FBP, fbp; fructose-1,6-bisphosphatase I	ko09150	ko09152	ko04922	0.9206028346092111	0.20630215755846873	0.5670774400125375	1.477438944483025	-1.89431	-0.332968	-0.951944	0.00779812
FW510-R12_contig_1_28	K03841	Brite Hierarchies	Protein families: signaling and cellular processes	Exosome	FBP, fbp; fructose-1,6-bisphosphatase I	ko09180	ko09183	ko04147	0.9206028346092111	0.20630215755846873	0.5670774400125375	1.477438944483025	-1.89431	-0.332968	-0.951944	0.00779812
FW510-R12_contig_1_34	K03321	Brite Hierarchies	Protein families: signaling and cellular processes	Transporters	TC.SULP; sulfate permease, SulP	ko09180	ko09183	ko02000	0.19567076359510163	0.0821102	0.23561206517957894	-1.16666	2.055826377334513	0.4736049897399022	-0.533335	-1.34283
FW510-R12_contig_1_38	K01179	Metabolism	Carbohydrate metabolism	Starch and sucrose metabolism	E3.2.1.4; endoglucanase	ko09100	ko09101	ko00500	0.236023	0.3531478925683792	0.2967477621985952	0.6351149797600198	0.654481	-2.6037	0.334206	0.0939842
FW510-R12_contig_1_38	K01179	Environmental Information Processing	Signal transduction	Two-component system	E3.2.1.4; endoglucanase	ko09130	ko09132	ko02020	0.236023	0.3531478925683792	0.2967477621985952	0.6351149797600198	0.654481	-2.6037	0.334206	0.0939842
FW510-R12_contig_1_38	K01183	Metabolism	Carbohydrate metabolism	Amino sugar and nucleotide sugar metabolism	E3.2.1.14; chitinase	ko09100	ko09101	ko00520	0.236023	0.3531478925683792	0.2967477621985952	0.6351149797600198	0.654481	-2.6037	0.334206	0.0939842
FW510-R12_contig_1_39	K00134	Metabolism	Carbohydrate metabolism	Glycolysis / Gluconeogenesis	GAPDH, gapA; glyceraldehyde 3-phosphate dehydrogenase (phosphorylating)	ko09100	ko09101	ko00010	-2.04242	0.34534982098009315	0.39543074242612286	1.5355068962816756	0.24632306299233697	-0.953561	0.4745128862156219	-0.00114467
FW510-R12_contig_1_39	K00134	Metabolism	Energy metabolism	Carbon fixation in photosynthetic organisms	GAPDH, gapA; glyceraldehyde 3-phosphate dehydrogenase (phosphorylating)	ko09100	ko09102	ko00710	-2.04242	0.34534982098009315	0.39543074242612286	1.5355068962816756	0.24632306299233697	-0.953561	0.4745128862156219	-0.00114467
FW510-R12_contig_1_39	K00134	Environmental Information Processing	Signal transduction	HIF-1 signaling pathway	GAPDH, gapA; glyceraldehyde 3-phosphate dehydrogenase (phosphorylating)	ko09130	ko09132	ko04066	-2.04242	0.34534982098009315	0.39543074242612286	1.5355068962816756	0.24632306299233697	-0.953561	0.4745128862156219	-0.00114467
FW510-R12_contig_1_39	K00134	Human Diseases	Infectious disease: bacterial	Pathogenic Escherichia coli infection	GAPDH, gapA; glyceraldehyde 3-phosphate dehydrogenase (phosphorylating)	ko09160	ko09171	ko05130	-2.04242	0.34534982098009315	0.39543074242612286	1.5355068962816756	0.24632306299233697	-0.953561	0.4745128862156219	-0.00114467
FW510-R12_contig_1_39	K00134	Human Diseases	Infectious disease: bacterial	Salmonella infection	GAPDH, gapA; glyceraldehyde 3-phosphate dehydrogenase (phosphorylating)	ko09160	ko09171	ko05132	-2.04242	0.34534982098009315	0.39543074242612286	1.5355068962816756	0.24632306299233697	-0.953561	0.4745128862156219	-0.00114467
FW510-R12_contig_1_39	K00134	Human Diseases	Neurodegenerative disease	Alzheimer disease	GAPDH, gapA; glyceraldehyde 3-phosphate dehydrogenase (phosphorylating)	ko09160	ko09164	ko05010	-2.04242	0.34534982098009315	0.39543074242612286	1.5355068962816756	0.24632306299233697	-0.953561	0.4745128862156219	-0.00114467
FW510-R12_contig_1_39	K00134	Human Diseases	Cardiovascular disease	Diabetic cardiomyopathy	GAPDH, gapA; glyceraldehyde 3-phosphate dehydrogenase (phosphorylating)	ko09160	ko09166	ko05415	-2.04242	0.34534982098009315	0.39543074242612286	1.5355068962816756	0.24632306299233697	-0.953561	0.4745128862156219	-0.00114467
FW510-R12_contig_1_39	K00134	Brite Hierarchies	Protein families: genetic information processing	Membrane trafficking	GAPDH, gapA; glyceraldehyde 3-phosphate dehydrogenase (phosphorylating)	ko09180	ko09182	ko04131	-2.04242	0.34534982098009315	0.39543074242612286	1.5355068962816756	0.24632306299233697	-0.953561	0.4745128862156219	-0.00114467
FW510-R12_contig_1_39	K00134	Brite Hierarchies	Protein families: signaling and cellular processes	Exosome	GAPDH, gapA; glyceraldehyde 3-phosphate dehydrogenase (phosphorylating)	ko09180	ko09183	ko04147	-2.04242	0.34534982098009315	0.39543074242612286	1.5355068962816756	0.24632306299233697	-0.953561	0.4745128862156219	-0.00114467
FW510-R12_contig_1_39	K00150	Metabolism	Carbohydrate metabolism	Glycolysis / Gluconeogenesis	gap2; glyceraldehyde-3-phosphate dehydrogenase (NAD(P))	ko09100	ko09101	ko00010	-2.04242	0.34534982098009315	0.39543074242612286	1.5355068962816756	0.24632306299233697	-0.953561	0.4745128862156219	-0.00114467
FW510-R12_contig_1_39	K00150	Metabolism	Energy metabolism	Carbon fixation in photosynthetic organisms	gap2; glyceraldehyde-3-phosphate dehydrogenase (NAD(P))	ko09100	ko09102	ko00710	-2.04242	0.34534982098009315	0.39543074242612286	1.5355068962816756	0.24632306299233697	-0.953561	0.4745128862156219	-0.00114467
FW510-R12_contig_1_39	K03340	Metabolism	Amino acid metabolism	Lysine biosynthesis	dapdh; diaminopimelate dehydrogenase	ko09100	ko09105	ko00300	-2.04242	0.34534982098009315	0.39543074242612286	1.5355068962816756	0.24632306299233697	-0.953561	0.4745128862156219	-0.00114467
FW510-R12_contig_1_40	K00500	Metabolism	Amino acid metabolism	Phenylalanine metabolism	phhA, PAH; phenylalanine-4-hydroxylase	ko09100	ko09105	ko00360	-0.635992	0.0485082	0.6405453175330919	2.1960596757231814	-0.654064	-1.37364	-0.00829939	-0.213113
FW510-R12_contig_1_40	K00500	Metabolism	Amino acid metabolism	Phenylalanine, tyrosine and tryptophan biosynthesis	phhA, PAH; phenylalanine-4-hydroxylase	ko09100	ko09105	ko00400	-0.635992	0.0485082	0.6405453175330919	2.1960596757231814	-0.654064	-1.37364	-0.00829939	-0.213113
FW510-R12_contig_1_40	K00500	Metabolism	Metabolism of cofactors and vitamins	Folate biosynthesis	phhA, PAH; phenylalanine-4-hydroxylase	ko09100	ko09108	ko00790	-0.635992	0.0485082	0.6405453175330919	2.1960596757231814	-0.654064	-1.37364	-0.00829939	-0.213113
FW510-R12_contig_1_41	K03719	Brite Hierarchies	Protein families: genetic information processing	Transcription factors	lrp; Lrp/AsnC family transcriptional regulator, leucine-responsive regulatory	ko09180	ko09182	ko03000	0.8429826693276795	0.32840403289312936	0.0468402	0.5690412020886922	0.5470765396316513	-2.51135	0.430331	-0.253326
FW510-R12_contig_1_41	K03719	Brite Hierarchies	Protein families: genetic information processing	Chromosome and associated proteins	lrp; Lrp/AsnC family transcriptional regulator, leucine-responsive regulatory	ko09180	ko09182	ko03036	0.8429826693276795	0.32840403289312936	0.0468402	0.5690412020886922	0.5470765396316513	-2.51135	0.430331	-0.253326
FW510-R12_contig_1_44	K00655	Metabolism	Lipid metabolism	Glycerolipid metabolism	plsC; 1-acyl-sn-glycerol-3-phosphate acyltransferase	ko09100	ko09103	ko00561	1.3660925494373288	0.2913236139827715	0.2634715920749879	-2.26173	-0.593803	0.6947710842264564	0.12336175466997361	0.1165083380305452
FW510-R12_contig_1_44	K00655	Metabolism	Lipid metabolism	Glycerophospholipid metabolism	plsC; 1-acyl-sn-glycerol-3-phosphate acyltransferase	ko09100	ko09103	ko00564	1.3660925494373288	0.2913236139827715	0.2634715920749879	-2.26173	-0.593803	0.6947710842264564	0.12336175466997361	0.1165083380305452
FW510-R12_contig_1_44	K00655	Brite Hierarchies	Protein families: metabolism	Lipid biosynthesis proteins	plsC; 1-acyl-sn-glycerol-3-phosphate acyltransferase	ko09180	ko09181	ko01004	1.3660925494373288	0.2913236139827715	0.2634715920749879	-2.26173	-0.593803	0.6947710842264564	0.12336175466997361	0.1165083380305452
FW510-R12_contig_1_45	K07019	Not Included in Pathway or Brite	Unclassified	Unclassified	K07019; uncharacterized	ko09190	ko09194	ko99997	1.5308245770953601	0.43448524398476307	0.18010972966880096	-1.98484	0.9715606213887621	-0.520668	-0.522294	-0.089178
FW510-R12_contig_1_47	K07394	Not Included in Pathway or Brite	Unclassified: genetic information processing	Protein	K07394; SM-20-related	ko09190	ko09192	ko99975	-0.0904158	0.12119233864570103	0.3568608013349133	0.8876853043090989	0.8507700430262063	-2.48796	0.3841352545636979	-0.0222695
FW510-R12_contig_1_48	K02342	Genetic Information Processing	Replication and repair	DNA replication	dnaQ; DNA polymerase III subunit epsilon	ko09120	ko09124	ko03030	-0.942809	0.020070393857386362	0.5048357517663465	1.874617535155687	0.3945055609881797	-1.77618	0.0816321	-0.156673
FW510-R12_contig_1_48	K02342	Genetic Information Processing	Replication and repair	Mismatch repair	dnaQ; DNA polymerase III subunit epsilon	ko09120	ko09124	ko03430	-0.942809	0.020070393857386362	0.5048357517663465	1.874617535155687	0.3945055609881797	-1.77618	0.0816321	-0.156673
FW510-R12_contig_1_48	K02342	Genetic Information Processing	Replication and repair	Homologous recombination	dnaQ; DNA polymerase III subunit epsilon	ko09120	ko09124	ko03440	-0.942809	0.020070393857386362	0.5048357517663465	1.874617535155687	0.3945055609881797	-1.77618	0.0816321	-0.156673
FW510-R12_contig_1_48	K02342	Brite Hierarchies	Protein families: genetic information processing	DNA replication proteins	dnaQ; DNA polymerase III subunit epsilon	ko09180	ko09182	ko03032	-0.942809	0.020070393857386362	0.5048357517663465	1.874617535155687	0.3945055609881797	-1.77618	0.0816321	-0.156673
FW510-R12_contig_1_48	K02342	Brite Hierarchies	Protein families: genetic information processing	DNA repair and recombination proteins	dnaQ; DNA polymerase III subunit epsilon	ko09180	ko09182	ko03400	-0.942809	0.020070393857386362	0.5048357517663465	1.874617535155687	0.3945055609881797	-1.77618	0.0816321	-0.156673
FW510-R12_contig_1_48	K09954	Not Included in Pathway or Brite	Unclassified	Unclassified	K09954; uncharacterized	ko09190	ko09194	ko99997	-0.942809	0.020070393857386362	0.5048357517663465	1.874617535155687	0.3945055609881797	-1.77618	0.0816321	-0.156673
FW510-R12_contig_1_48	K10857	Genetic Information Processing	Replication and repair	Mismatch repair	exoX; exodeoxyribonuclease X	ko09120	ko09124	ko03430	-0.942809	0.020070393857386362	0.5048357517663465	1.874617535155687	0.3945055609881797	-1.77618	0.0816321	-0.156673
FW510-R12_contig_1_48	K10857	Brite Hierarchies	Protein families: genetic information processing	DNA repair and recombination proteins	exoX; exodeoxyribonuclease X	ko09180	ko09182	ko03400	-0.942809	0.020070393857386362	0.5048357517663465	1.874617535155687	0.3945055609881797	-1.77618	0.0816321	-0.156673
FW510-R12_contig_1_52	K06910	Brite Hierarchies	Protein families: metabolism	Peptidases and inhibitors	PEBP, TFS1; phosphatidylethanolamine-binding	ko09180	ko09181	ko01002	-1.48271	0.0587479	0.4853820197706492	1.6693778906449783	0.6141202263458768	-1.50751	0.31874238041397335	-0.156154
FW510-R12_contig_1_58	K01271	Brite Hierarchies	Protein families: metabolism	Peptidases and inhibitors	pepQ; Xaa-Pro dipeptidase	ko09180	ko09181	ko01002	-1.90058	-0.703174	-0.140556	-0.804609	1.0402253313163752	0.7773599294118428	1.0090026058051313	0.722328
FW510-R12_contig_1_59	K18900	Brite Hierarchies	Protein families: genetic information processing	Transcription factors	bpeT; LysR family transcriptional regulator, regulator for bpeEF and	ko09180	ko09182	ko03000	-0.698187	-0.331116	0.2701621462141656	-0.283933	1.6325841105754342	-1.83828	1.085354152946784	0.16341329606559307
FW510-R12_contig_1_59	K18900	Brite Hierarchies	Protein families: signaling and cellular processes	Antimicrobial resistance genes	bpeT; LysR family transcriptional regulator, regulator for bpeEF and	ko09180	ko09183	ko01504	-0.698187	-0.331116	0.2701621462141656	-0.283933	1.6325841105754342	-1.83828	1.085354152946784	0.16341329606559307
FW510-R12_contig_1_60	K06153	Metabolism	Glycan biosynthesis and metabolism	Peptidoglycan biosynthesis	bacA; undecaprenyl-diphosphatase	ko09100	ko09107	ko00550	-0.954744	0.10448731511708882	1.2964683613757844	-0.268729	-1.52539	-0.81218	1.0298428890681632	1.1302484279986926
FW510-R12_contig_1_60	K06153	Brite Hierarchies	Protein families: metabolism	Peptidoglycan biosynthesis and degradation proteins	bacA; undecaprenyl-diphosphatase	ko09180	ko09181	ko01011	-0.954744	0.10448731511708882	1.2964683613757844	-0.268729	-1.52539	-0.81218	1.0298428890681632	1.1302484279986926
FW510-R12_contig_1_62	K04751	Environmental Information Processing	Signal transduction	Two-component system	glnB; nitrogen regulatory protein P-II	ko09130	ko09132	ko02020	-1.03065	-0.913983	-0.0567307	2.036709069876319	0.7249047905319775	-1.15207	0.29953793967516035	0.0922827
FW510-R12_contig_1_62	K04752	Not Included in Pathway or Brite	Unclassified: genetic information processing		glnK; nitrogen regulatory protein P-II	ko09190	ko09192	ko99973	-1.03065	-0.913983	-0.0567307	2.036709069876319	0.7249047905319775	-1.15207	0.29953793967516035	0.0922827
FW510-R12_contig_1_63	K03320	Brite Hierarchies	Protein families: signaling and cellular processes	Transporters	amt, AMT, MEP; ammonium transporter, Amt	ko09180	ko09183	ko02000	-0.777178	-0.67036	0.011149478585527235	1.4151200445547207	1.1996096737541673	-1.81523	0.25940621153802373	0.37748582401671305
FW510-R12_contig_1_64	K01915	Metabolism	Carbohydrate metabolism	Glyoxylate and dicarboxylate metabolism	glnA, GLUL; glutamine synthetase	ko09100	ko09101	ko00630	0.4342131177783475	-0.464941	-0.332635	0.19421688196956843	2.2138328906677622	-1.53852	-0.41233	-0.0938368
FW510-R12_contig_1_64	K01915	Metabolism	Energy metabolism	Nitrogen metabolism	glnA, GLUL; glutamine synthetase	ko09100	ko09102	ko00910	0.4342131177783475	-0.464941	-0.332635	0.19421688196956843	2.2138328906677622	-1.53852	-0.41233	-0.0938368
FW510-R12_contig_1_64	K01915	Metabolism	Amino acid metabolism	Alanine, aspartate and glutamate metabolism	glnA, GLUL; glutamine synthetase	ko09100	ko09105	ko00250	0.4342131177783475	-0.464941	-0.332635	0.19421688196956843	2.2138328906677622	-1.53852	-0.41233	-0.0938368
FW510-R12_contig_1_64	K01915	Metabolism	Amino acid metabolism	Arginine biosynthesis	glnA, GLUL; glutamine synthetase	ko09100	ko09105	ko00220	0.4342131177783475	-0.464941	-0.332635	0.19421688196956843	2.2138328906677622	-1.53852	-0.41233	-0.0938368
FW510-R12_contig_1_64	K01915	Environmental Information Processing	Signal transduction	Two-component system	glnA, GLUL; glutamine synthetase	ko09130	ko09132	ko02020	0.4342131177783475	-0.464941	-0.332635	0.19421688196956843	2.2138328906677622	-1.53852	-0.41233	-0.0938368
FW510-R12_contig_1_64	K01915	Cellular Processes	Cell growth and death	Necroptosis	glnA, GLUL; glutamine synthetase	ko09140	ko09143	ko04217	0.4342131177783475	-0.464941	-0.332635	0.19421688196956843	2.2138328906677622	-1.53852	-0.41233	-0.0938368
FW510-R12_contig_1_64	K01915	Organismal Systems	Nervous system	Glutamatergic synapse	glnA, GLUL; glutamine synthetase	ko09150	ko09156	ko04724	0.4342131177783475	-0.464941	-0.332635	0.19421688196956843	2.2138328906677622	-1.53852	-0.41233	-0.0938368
FW510-R12_contig_1_64	K01915	Organismal Systems	Nervous system	GABAergic synapse	glnA, GLUL; glutamine synthetase	ko09150	ko09156	ko04727	0.4342131177783475	-0.464941	-0.332635	0.19421688196956843	2.2138328906677622	-1.53852	-0.41233	-0.0938368
FW510-R12_contig_1_64	K01915	Brite Hierarchies	Protein families: signaling and cellular processes	Exosome	glnA, GLUL; glutamine synthetase	ko09180	ko09183	ko04147	0.4342131177783475	-0.464941	-0.332635	0.19421688196956843	2.2138328906677622	-1.53852	-0.41233	-0.0938368
FW510-R12_contig_1_64	K20712	Metabolism	Xenobiotics biodegradation and metabolism	Aminobenzoate degradation	glnA; 3-(hydroxyamino)phenol mutase	ko09100	ko09111	ko00627	0.4342131177783475	-0.464941	-0.332635	0.19421688196956843	2.2138328906677622	-1.53852	-0.41233	-0.0938368
FW510-R12_contig_1_66	K07267	Brite Hierarchies	Protein families: signaling and cellular processes	Transporters	oprB;	ko09180	ko09183	ko02000	-1.91435	0.33473819910814817	0.5464460896904464	1.6110139133167296	0.6850407580474237	-0.718661	0.0404627	-0.584695
FW510-R12_contig_1_71	K19784	Not Included in Pathway or Brite	Unclassified: metabolism	Secondary	chrR, NQR; chromate reductase, NAD(P)H dehydrogenase	ko09190	ko09191	ko99988	0.7056435644253716	0.4844878710406104	0.5109509601206439	-2.38807	1.0006046685904895	0.300497	-0.199135	-0.414974
FW510-R12_contig_1_72	K07964	Metabolism	Glycan biosynthesis and metabolism	Glycosaminoglycan degradation	HPSE; heparanase	ko09100	ko09107	ko00531	0.00026257	0.5901051724163436	0.5801303287917122	-1.07182	1.8504681886570864	0.10525469309438887	-0.470049	-1.58435
FW510-R12_contig_1_72	K07964	Human Diseases	Cancer: overview	Proteoglycans in cancer	HPSE; heparanase	ko09160	ko09161	ko05205	0.00026257	0.5901051724163436	0.5801303287917122	-1.07182	1.8504681886570864	0.10525469309438887	-0.470049	-1.58435
FW510-R12_contig_1_72	K07964	Brite Hierarchies	Protein families: signaling and cellular processes	Glycosaminoglycan binding proteins	HPSE; heparanase	ko09180	ko09183	ko00536	0.00026257	0.5901051724163436	0.5801303287917122	-1.07182	1.8504681886570864	0.10525469309438887	-0.470049	-1.58435
FW510-R12_contig_1_73	K04047	Brite Hierarchies	Protein families: genetic information processing	Chromosome and associated proteins	dps; starvation-inducible DNA-binding	ko09180	ko09182	ko03036	-1.37354	0.8093719103969429	0.6989822226324406	0.5775360416110031	1.5411837488782982	-1.23129	-0.177683	-0.844556
FW510-R12_contig_1_74	K07118	Not Included in Pathway or Brite	Unclassified	Unclassified	K07118; uncharacterized	ko09190	ko09194	ko99997	0.16015892584277291	0.6060813208181232	0.566509	0.9145239146890631	0.5508287371349256	-2.42738	0.11912495918757303	-0.489847
FW510-R12_contig_1_76	K00128	Metabolism	Carbohydrate metabolism	Glycolysis / Gluconeogenesis	ALDH; aldehyde dehydrogenase (NAD+)	ko09100	ko09101	ko00010	-0.578671	0.17388360477164982	0.8869506378967208	0.9224889375972946	-1.42304	-1.62089	0.7946062337238406	0.8446801295654586
FW510-R12_contig_1_76	K00128	Metabolism	Carbohydrate metabolism	Ascorbate and aldarate metabolism	ALDH; aldehyde dehydrogenase (NAD+)	ko09100	ko09101	ko00053	-0.578671	0.17388360477164982	0.8869506378967208	0.9224889375972946	-1.42304	-1.62089	0.7946062337238406	0.8446801295654586
FW510-R12_contig_1_76	K00128	Metabolism	Carbohydrate metabolism	Pyruvate metabolism	ALDH; aldehyde dehydrogenase (NAD+)	ko09100	ko09101	ko00620	-0.578671	0.17388360477164982	0.8869506378967208	0.9224889375972946	-1.42304	-1.62089	0.7946062337238406	0.8446801295654586
FW510-R12_contig_1_76	K00128	Metabolism	Lipid metabolism	Fatty acid degradation	ALDH; aldehyde dehydrogenase (NAD+)	ko09100	ko09103	ko00071	-0.578671	0.17388360477164982	0.8869506378967208	0.9224889375972946	-1.42304	-1.62089	0.7946062337238406	0.8446801295654586
FW510-R12_contig_1_76	K00128	Metabolism	Lipid metabolism	Glycerolipid metabolism	ALDH; aldehyde dehydrogenase (NAD+)	ko09100	ko09103	ko00561	-0.578671	0.17388360477164982	0.8869506378967208	0.9224889375972946	-1.42304	-1.62089	0.7946062337238406	0.8446801295654586
FW510-R12_contig_1_76	K00128	Metabolism	Amino acid metabolism	Valine, leucine and isoleucine degradation	ALDH; aldehyde dehydrogenase (NAD+)	ko09100	ko09105	ko00280	-0.578671	0.17388360477164982	0.8869506378967208	0.9224889375972946	-1.42304	-1.62089	0.7946062337238406	0.8446801295654586
FW510-R12_contig_1_76	K00128	Metabolism	Amino acid metabolism	Lysine degradation	ALDH; aldehyde dehydrogenase (NAD+)	ko09100	ko09105	ko00310	-0.578671	0.17388360477164982	0.8869506378967208	0.9224889375972946	-1.42304	-1.62089	0.7946062337238406	0.8446801295654586
FW510-R12_contig_1_76	K00128	Metabolism	Amino acid metabolism	Arginine and proline metabolism	ALDH; aldehyde dehydrogenase (NAD+)	ko09100	ko09105	ko00330	-0.578671	0.17388360477164982	0.8869506378967208	0.9224889375972946	-1.42304	-1.62089	0.7946062337238406	0.8446801295654586
FW510-R12_contig_1_76	K00128	Metabolism	Amino acid metabolism	Histidine metabolism	ALDH; aldehyde dehydrogenase (NAD+)	ko09100	ko09105	ko00340	-0.578671	0.17388360477164982	0.8869506378967208	0.9224889375972946	-1.42304	-1.62089	0.7946062337238406	0.8446801295654586
FW510-R12_contig_1_76	K00128	Metabolism	Amino acid metabolism	Tryptophan metabolism	ALDH; aldehyde dehydrogenase (NAD+)	ko09100	ko09105	ko00380	-0.578671	0.17388360477164982	0.8869506378967208	0.9224889375972946	-1.42304	-1.62089	0.7946062337238406	0.8446801295654586
FW510-R12_contig_1_76	K00128	Metabolism	Metabolism of other amino acids	beta-Alanine metabolism	ALDH; aldehyde dehydrogenase (NAD+)	ko09100	ko09106	ko00410	-0.578671	0.17388360477164982	0.8869506378967208	0.9224889375972946	-1.42304	-1.62089	0.7946062337238406	0.8446801295654586
FW510-R12_contig_1_76	K00128	Metabolism	Metabolism of cofactors and vitamins	Pantothenate and CoA biosynthesis	ALDH; aldehyde dehydrogenase (NAD+)	ko09100	ko09108	ko00770	-0.578671	0.17388360477164982	0.8869506378967208	0.9224889375972946	-1.42304	-1.62089	0.7946062337238406	0.8446801295654586
FW510-R12_contig_1_76	K00128	Metabolism	Metabolism of terpenoids and polyketides	Insect hormone biosynthesis	ALDH; aldehyde dehydrogenase (NAD+)	ko09100	ko09109	ko00981	-0.578671	0.17388360477164982	0.8869506378967208	0.9224889375972946	-1.42304	-1.62089	0.7946062337238406	0.8446801295654586
FW510-R12_contig_1_76	K00128	Metabolism	Metabolism of terpenoids and polyketides	Limonene and pinene degradation	ALDH; aldehyde dehydrogenase (NAD+)	ko09100	ko09109	ko00903	-0.578671	0.17388360477164982	0.8869506378967208	0.9224889375972946	-1.42304	-1.62089	0.7946062337238406	0.8446801295654586
FW510-R12_contig_1_76	K00128	Metabolism	Xenobiotics biodegradation and metabolism	Chloroalkane and chloroalkene degradation	ALDH; aldehyde dehydrogenase (NAD+)	ko09100	ko09111	ko00625	-0.578671	0.17388360477164982	0.8869506378967208	0.9224889375972946	-1.42304	-1.62089	0.7946062337238406	0.8446801295654586
FW510-R12_contig_1_76	K00128	Human Diseases	Endocrine and metabolic disease	Alcoholic liver disease	ALDH; aldehyde dehydrogenase (NAD+)	ko09160	ko09167	ko04936	-0.578671	0.17388360477164982	0.8869506378967208	0.9224889375972946	-1.42304	-1.62089	0.7946062337238406	0.8446801295654586
FW510-R12_contig_1_77	K04100	Metabolism	Xenobiotics biodegradation and metabolism	Benzoate degradation	ligA; protocatechuate 4,5-dioxygenase, alpha chain	ko09100	ko09111	ko00362	-1.45826	0.37498119701051064	0.4303634769464773	1.1997625148171054	0.16802566596087945	-1.65853	1.1366628474998153	-0.193
FW510-R12_contig_1_77	K04100	Metabolism	Xenobiotics biodegradation and metabolism	Aminobenzoate degradation	ligA; protocatechuate 4,5-dioxygenase, alpha chain	ko09100	ko09111	ko00627	-1.45826	0.37498119701051064	0.4303634769464773	1.1997625148171054	0.16802566596087945	-1.65853	1.1366628474998153	-0.193
FW510-R12_contig_1_77	K04100	Metabolism	Xenobiotics biodegradation and metabolism	Polycyclic aromatic hydrocarbon degradation	ligA; protocatechuate 4,5-dioxygenase, alpha chain	ko09100	ko09111	ko00624	-1.45826	0.37498119701051064	0.4303634769464773	1.1997625148171054	0.16802566596087945	-1.65853	1.1366628474998153	-0.193
FW510-R12_contig_1_77	K15777	Metabolism	Biosynthesis of other secondary metabolites	Betalain biosynthesis	DOPA; 4,5-DOPA dioxygenase extradiol	ko09100	ko09110	ko00965	-1.45826	0.37498119701051064	0.4303634769464773	1.1997625148171054	0.16802566596087945	-1.65853	1.1366628474998153	-0.193
FW510-R12_contig_1_81	K01436	Brite Hierarchies	Protein families: metabolism	Peptidases and inhibitors	yhaA; amidohydrolase	ko09180	ko09181	ko01002	-1.02451	1.5221816096110274	1.377041999178683	-0.327752	0.5567285497427774	-0.886983	0.021250128850394727	-1.23796
FW510-R12_contig_1_83	K03386	Cellular Processes	Cell growth and death	Apoptosis - fly	PRDX2_4, ahpC; peroxiredoxin 2/4	ko09140	ko09143	ko04214	-0.79461	0.8998660535115214	1.1488883577790063	1.2732484601701886	-1.47086	-1.13292	0.3279139003400615	-0.251527
FW510-R12_contig_1_83	K03386	Brite Hierarchies	Protein families: signaling and cellular processes	Exosome	PRDX2_4, ahpC; peroxiredoxin 2/4	ko09180	ko09183	ko04147	-0.79461	0.8998660535115214	1.1488883577790063	1.2732484601701886	-1.47086	-1.13292	0.3279139003400615	-0.251527
FW510-R12_contig_1_83	K03564	Not Included in Pathway or Brite	Unclassified: metabolism	Enzymes with EC	BCP, PRXQ, DOT5; thioredoxin-dependent peroxiredoxin	ko09190	ko09191	ko99980	-0.79461	0.8998660535115214	1.1488883577790063	1.2732484601701886	-1.47086	-1.13292	0.3279139003400615	-0.251527
FW510-R12_contig_1_85	K06204	Cellular Processes	Cellular community - prokaryotes	Biofilm formation - Escherichia coli	dksA; DnaK suppressor	ko09140	ko09145	ko02026	-1.24599	0.013533972369460433	0.7150284617000294	1.9862519367499865	-0.967873	-0.969564	0.2802804530282524	0.1883338039876198
FW510-R12_contig_1_85	K06204	Brite Hierarchies	Protein families: genetic information processing	Transcription factors	dksA; DnaK suppressor	ko09180	ko09182	ko03000	-1.24599	0.013533972369460433	0.7150284617000294	1.9862519367499865	-0.967873	-0.969564	0.2802804530282524	0.1883338039876198
FW510-R12_contig_1_85	K06204	Brite Hierarchies	Protein families: genetic information processing	Transcription machinery	dksA; DnaK suppressor	ko09180	ko09182	ko03021	-1.24599	0.013533972369460433	0.7150284617000294	1.9862519367499865	-0.967873	-0.969564	0.2802804530282524	0.1883338039876198
FW510-R12_contig_1_85	K06204	Brite Hierarchies	Protein families: genetic information processing	Ribosome biogenesis	dksA; DnaK suppressor	ko09180	ko09182	ko03009	-1.24599	0.013533972369460433	0.7150284617000294	1.9862519367499865	-0.967873	-0.969564	0.2802804530282524	0.1883338039876198
FW510-R12_contig_1_88	K03088	Brite Hierarchies	Protein families: genetic information processing	Transcription machinery	rpoE; RNA polymerase sigma-70 factor, ECF	ko09180	ko09182	ko03021	-1.80099	-0.626376	0.29020858535251487	1.7777609009784554	-0.605477	0.8614829991451294	0.10328162968798342	0.000112418
FW510-R12_contig_1_93	K01193	Metabolism	Carbohydrate metabolism	Galactose metabolism	INV, sacA; beta-fructofuranosidase	ko09100	ko09101	ko00052	-0.64277	0.0423199	0.8103924144033148	1.3752410308951162	0.549191	-2.17588	0.028465666202644582	0.013036314752946424
FW510-R12_contig_1_93	K01193	Metabolism	Carbohydrate metabolism	Starch and sucrose metabolism	INV, sacA; beta-fructofuranosidase	ko09100	ko09101	ko00500	-0.64277	0.0423199	0.8103924144033148	1.3752410308951162	0.549191	-2.17588	0.028465666202644582	0.013036314752946424
FW510-R12_contig_1_95	K13310	Metabolism	Metabolism of terpenoids and polyketides	Polyketide sugar unit biosynthesis	desV, eryCI; dTDP-3-amino-3,4,6-trideoxy-alpha-D-glucose transaminase	ko09100	ko09109	ko00523	-0.814757	-0.335522	0.36591499066152283	2.1340129928937457	-0.276858	-0.830809	0.8116183215400011	-1.0536
FW510-R12_contig_1_96	K03328	Not Included in Pathway or Brite	Unclassified: signaling and cellular processes		TC.PST; polysaccharide transporter, PST	ko09190	ko09193	ko99977	-1.38541	0.0342116	1.0857226146366328	0.8423008831497066	0.6256079654588632	-1.87111	0.5282376456176543	0.14044140553187012
FW510-R12_contig_1_96	K16693	Brite Hierarchies	Protein families: signaling and cellular processes	Transporters	wzxE; enterobacterial common antigen	ko09180	ko09183	ko02000	-1.38541	0.0342116	1.0857226146366328	0.8423008831497066	0.6256079654588632	-1.87111	0.5282376456176543	0.14044140553187012
FW510-R12_contig_1_97	K12988	Brite Hierarchies	Protein families: metabolism	Lipopolysaccharide biosynthesis proteins	wapR; alpha-1,3-rhamnosyltransferase	ko09180	ko09181	ko01005	0.0818424	0.4380714859755383	0.45209309693012373	1.3284104675082617	-1.42697	-1.82612	0.5377792075834628	0.41490122013724673
FW510-R12_contig_1_97	K18704	Not Included in Pathway or Brite	Unclassified: metabolism	Enzymes with EC	tarL; CDP-ribitol ribitolphosphotransferase / teichoic acid ribitol-phosphate polymerase [EC:2.7.8.14	ko09190	ko09191	ko99980	0.0818424	0.4380714859755383	0.45209309693012373	1.3284104675082617	-1.42697	-1.82612	0.5377792075834628	0.41490122013724673
FW510-R12_contig_1_100	K03183	Metabolism	Metabolism of cofactors and vitamins	Ubiquinone and other terpenoid-quinone biosynthesis	ubiE; demethylmenaquinone methyltransferase / 2-methoxy-6-polyprenyl-1,4-benzoquinol methylase [EC:2.1.1.163	ko09100	ko09108	ko00130	-1.10193	-0.143928	-0.238293	2.3349103003968352	0.5800527823694047	-0.822503	-0.133196	-0.475114
FW510-R12_contig_1_101	K01487	Metabolism	Nucleotide metabolism	Purine metabolism	guaD, GDA; guanine deaminase	ko09100	ko09104	ko00230	-0.160111	0.4205502361861987	0.30417600335159484	1.8702922588939548	0.055040111033798744	-1.62523	0.3385881055511125	-1.20331
FW510-R12_contig_1_102	K02169	Metabolism	Metabolism of cofactors and vitamins	Biotin metabolism	bioC; malonyl-CoA O-methyltransferase	ko09100	ko09108	ko00780	-0.568876	0.4361573369476713	0.7793966121011533	1.8523798870502661	-0.652197	-1.73035	0.044536031396004136	-0.161052
FW510-R12_contig_1_110	K04034	Metabolism	Metabolism of cofactors and vitamins	Porphyrin metabolism	bchE; anaerobic magnesium-protoporphyrin IX monomethyl ester cyclase	ko09100	ko09108	ko00860	-1.50715	-0.821788	-0.151933	1.7787654479182664	0.12333295936840956	1.1134548743343646	0.21646919779354185	-0.751156
FW510-R12_contig_1_111	K06919	Not Included in Pathway or Brite	Unclassified: genetic information processing	Replication and	K06919; putative DNA	ko09190	ko09192	ko99976	0.6834979611693893	0.0614666	-0.3815	1.331635155980265	-0.0199013	-2.32152	0.24716978980970614	0.39915024254934994
FW510-R12_contig_1_111	K07452	Brite Hierarchies	Protein families: signaling and cellular processes	Prokaryotic defense system	mcrB; 5-methylcytosine-specific restriction enzyme B	ko09180	ko09183	ko02048	0.6834979611693893	0.0614666	-0.3815	1.331635155980265	-0.0199013	-2.32152	0.24716978980970614	0.39915024254934994
FW510-R12_contig_1_111	K08482	Not Included in Pathway or Brite	Unclassified: signaling and cellular processes	Signaling	kaiC; circadian clock protein	ko09190	ko09193	ko99995	0.6834979611693893	0.0614666	-0.3815	1.331635155980265	-0.0199013	-2.32152	0.24716978980970614	0.39915024254934994
FW510-R12_contig_1_111	K09384	Not Included in Pathway or Brite	Unclassified	Unclassified	K09384; uncharacterized	ko09190	ko09194	ko99997	0.6834979611693893	0.0614666	-0.3815	1.331635155980265	-0.0199013	-2.32152	0.24716978980970614	0.39915024254934994
FW510-R12_contig_1_111	K10954	Human Diseases	Infectious disease: bacterial	Vibrio cholerae infection	zot; zona occludens	ko09160	ko09171	ko05110	0.6834979611693893	0.0614666	-0.3815	1.331635155980265	-0.0199013	-2.32152	0.24716978980970614	0.39915024254934994
FW510-R12_contig_1_111	K10954	Brite Hierarchies	Protein families: signaling and cellular processes	Bacterial toxins	zot; zona occludens	ko09180	ko09183	ko02042	0.6834979611693893	0.0614666	-0.3815	1.331635155980265	-0.0199013	-2.32152	0.24716978980970614	0.39915024254934994
FW510-R12_contig_1_112	K03564	Not Included in Pathway or Brite	Unclassified: metabolism	Enzymes with EC	BCP, PRXQ, DOT5; thioredoxin-dependent peroxiredoxin	ko09190	ko09191	ko99980	-1.71676	-0.1955	-0.301973	2.0820821759342305	0.4046993121561417	0.0814165	0.24445260503067712	-0.598421
FW510-R12_contig_1_113	K02068	Brite Hierarchies	Protein families: signaling and cellular processes	Transporters	STAR1, fetA; UDP-glucose/iron transport system ATP-binding	ko09180	ko09183	ko02000	-0.267837	-0.0762421	0.26068235253369354	1.5703597494060697	0.30874601837402454	-2.26938	0.1126225176606099	0.36105142866694395
FW510-R12_contig_1_113	K06148	Brite Hierarchies	Protein families: signaling and cellular processes	Transporters	ABCC-BAC; ATP-binding cassette, subfamily C,	ko09180	ko09183	ko02000	-0.267837	-0.0762421	0.26068235253369354	1.5703597494060697	0.30874601837402454	-2.26938	0.1126225176606099	0.36105142866694395
FW510-R12_contig_1_114	K07708	Environmental Information Processing	Signal transduction	Two-component system	glnL, ntrB; two-component system, NtrC family, nitrogen regulation sensor histidine kinase GlnL	ko09130	ko09132	ko02020	1.3971837899507524	0.7863378701327622	0.16923472211113907	0.33470672565501086	0.10489450201308129	-2.2503	-0.0878212	-0.454241
FW510-R12_contig_1_114	K07708	Brite Hierarchies	Protein families: metabolism	Protein kinases	glnL, ntrB; two-component system, NtrC family, nitrogen regulation sensor histidine kinase GlnL	ko09180	ko09181	ko01001	1.3971837899507524	0.7863378701327622	0.16923472211113907	0.33470672565501086	0.10489450201308129	-2.2503	-0.0878212	-0.454241
FW510-R12_contig_1_114	K07708	Brite Hierarchies	Protein families: signaling and cellular processes	Two-component system	glnL, ntrB; two-component system, NtrC family, nitrogen regulation sensor histidine kinase GlnL	ko09180	ko09183	ko02022	1.3971837899507524	0.7863378701327622	0.16923472211113907	0.33470672565501086	0.10489450201308129	-2.2503	-0.0878212	-0.454241
FW510-R12_contig_1_114	K07710	Environmental Information Processing	Signal transduction	Two-component system	atoS; two-component system, NtrC family, sensor histidine kinase AtoS	ko09130	ko09132	ko02020	1.3971837899507524	0.7863378701327622	0.16923472211113907	0.33470672565501086	0.10489450201308129	-2.2503	-0.0878212	-0.454241
FW510-R12_contig_1_114	K07710	Brite Hierarchies	Protein families: metabolism	Protein kinases	atoS; two-component system, NtrC family, sensor histidine kinase AtoS	ko09180	ko09181	ko01001	1.3971837899507524	0.7863378701327622	0.16923472211113907	0.33470672565501086	0.10489450201308129	-2.2503	-0.0878212	-0.454241
FW510-R12_contig_1_114	K07710	Brite Hierarchies	Protein families: signaling and cellular processes	Two-component system	atoS; two-component system, NtrC family, sensor histidine kinase AtoS	ko09180	ko09183	ko02022	1.3971837899507524	0.7863378701327622	0.16923472211113907	0.33470672565501086	0.10489450201308129	-2.2503	-0.0878212	-0.454241
FW510-R12_contig_1_116	K07712	Environmental Information Processing	Signal transduction	Two-component system	glnG, ntrC; two-component system, NtrC family, nitrogen regulation response regulator	ko09130	ko09132	ko02020	0.5062536160232638	0.4217369411995744	0.21361411089477686	0.8013174449135162	0.9393161859793917	-2.42431	-0.14631	-0.311618
FW510-R12_contig_1_116	K07712	Brite Hierarchies	Protein families: signaling and cellular processes	Two-component system	glnG, ntrC; two-component system, NtrC family, nitrogen regulation response regulator	ko09180	ko09183	ko02022	0.5062536160232638	0.4217369411995744	0.21361411089477686	0.8013174449135162	0.9393161859793917	-2.42431	-0.14631	-0.311618
FW510-R12_contig_1_117	K13688	Brite Hierarchies	Protein families: metabolism	Glycosyltransferases	chvB, cgs, ndvB; cyclic beta-1,2-glucan synthetase	ko09180	ko09181	ko01003	-1.23408	1.3353546631046387	1.0958318566062066	-0.944254	0.11313961572145993	-1.30134	0.9460528257862872	-0.0107072
FW510-R12_contig_1_119	K00033	Metabolism	Carbohydrate metabolism	Pentose phosphate pathway	PGD, gnd, gntZ; 6-phosphogluconate dehydrogenase [EC:1.1.1.44	ko09100	ko09101	ko00030	-1.35628	0.0152201	0.025478	0.9662111173356667	1.385102407466069	1.0549995825316183	-0.978467	-1.11227
FW510-R12_contig_1_119	K00033	Metabolism	Metabolism of other amino acids	Glutathione metabolism	PGD, gnd, gntZ; 6-phosphogluconate dehydrogenase [EC:1.1.1.44	ko09100	ko09106	ko00480	-1.35628	0.0152201	0.025478	0.9662111173356667	1.385102407466069	1.0549995825316183	-0.978467	-1.11227
FW510-R12_contig_1_125	K02477	Brite Hierarchies	Protein families: signaling and cellular processes	Two-component system	K02477; two-component system, LytTR family, response	ko09180	ko09183	ko02022	-1.1742	-0.778709	0.41871198123047887	1.3870955118499364	1.7028944209102277	-0.8393	-0.193083	-0.523409
FW510-R12_contig_1_125	K08083	Environmental Information Processing	Signal transduction	Two-component system	algR; two-component system, LytTR family, response regulator	ko09130	ko09132	ko02020	-1.1742	-0.778709	0.41871198123047887	1.3870955118499364	1.7028944209102277	-0.8393	-0.193083	-0.523409
FW510-R12_contig_1_125	K08083	Brite Hierarchies	Protein families: signaling and cellular processes	Two-component system	algR; two-component system, LytTR family, response regulator	ko09180	ko09183	ko02022	-1.1742	-0.778709	0.41871198123047887	1.3870955118499364	1.7028944209102277	-0.8393	-0.193083	-0.523409
FW510-R12_contig_1_126	K08082	Environmental Information Processing	Signal transduction	Two-component system	algZ; two-component system, LytTR family, sensor histidine kinase AlgZ	ko09130	ko09132	ko02020	-0.490253	-0.863331	-0.0107332	0.9914054429864463	1.2663550588786978	1.3175019092638889	-0.753546	-1.4574
FW510-R12_contig_1_126	K08082	Brite Hierarchies	Protein families: metabolism	Protein kinases	algZ; two-component system, LytTR family, sensor histidine kinase AlgZ	ko09180	ko09181	ko01001	-0.490253	-0.863331	-0.0107332	0.9914054429864463	1.2663550588786978	1.3175019092638889	-0.753546	-1.4574
FW510-R12_contig_1_126	K08082	Brite Hierarchies	Protein families: signaling and cellular processes	Two-component system	algZ; two-component system, LytTR family, sensor histidine kinase AlgZ	ko09180	ko09183	ko02022	-0.490253	-0.863331	-0.0107332	0.9914054429864463	1.2663550588786978	1.3175019092638889	-0.753546	-1.4574
FW510-R12_contig_1_127	K06999	Not Included in Pathway or Brite	Unclassified: metabolism		K06999;	ko09190	ko09191	ko99999	0.5821173559417446	-0.730037	-0.582162	-1.24317	1.2902705697301868	1.5294584163412424	0.24065048859150528	-1.08713
FW510-R12_contig_1_128	K01322	Organismal Systems	Endocrine system	Renin-angiotensin system	PREP; prolyl oligopeptidase	ko09150	ko09152	ko04614	0.0857188	1.0563397717204686	1.0176103568545465	-2.38113	-0.217105	0.321803	-0.0252338	0.14199621187953923
FW510-R12_contig_1_128	K01322	Brite Hierarchies	Protein families: metabolism	Peptidases and inhibitors	PREP; prolyl oligopeptidase	ko09180	ko09181	ko01002	0.0857188	1.0563397717204686	1.0176103568545465	-2.38113	-0.217105	0.321803	-0.0252338	0.14199621187953923
FW510-R12_contig_1_130	K00655	Metabolism	Lipid metabolism	Glycerolipid metabolism	plsC; 1-acyl-sn-glycerol-3-phosphate acyltransferase	ko09100	ko09103	ko00561	1.2715027792477613	0.4780876101131754	-0.180435	-1.26161	1.2731423958467307	-1.67531	-0.174568	0.2691903702451511
FW510-R12_contig_1_130	K00655	Metabolism	Lipid metabolism	Glycerophospholipid metabolism	plsC; 1-acyl-sn-glycerol-3-phosphate acyltransferase	ko09100	ko09103	ko00564	1.2715027792477613	0.4780876101131754	-0.180435	-1.26161	1.2731423958467307	-1.67531	-0.174568	0.2691903702451511
FW510-R12_contig_1_130	K00655	Brite Hierarchies	Protein families: metabolism	Lipid biosynthesis proteins	plsC; 1-acyl-sn-glycerol-3-phosphate acyltransferase	ko09180	ko09181	ko01004	1.2715027792477613	0.4780876101131754	-0.180435	-1.26161	1.2731423958467307	-1.67531	-0.174568	0.2691903702451511
FW510-R12_contig_1_130	K01079	Metabolism	Energy metabolism	Methane metabolism	serB, PSPH; phosphoserine phosphatase	ko09100	ko09102	ko00680	1.2715027792477613	0.4780876101131754	-0.180435	-1.26161	1.2731423958467307	-1.67531	-0.174568	0.2691903702451511
FW510-R12_contig_1_130	K01079	Metabolism	Amino acid metabolism	Glycine, serine and threonine metabolism	serB, PSPH; phosphoserine phosphatase	ko09100	ko09105	ko00260	1.2715027792477613	0.4780876101131754	-0.180435	-1.26161	1.2731423958467307	-1.67531	-0.174568	0.2691903702451511
FW510-R12_contig_1_130	K01079	Brite Hierarchies	Protein families: metabolism	Protein phosphatases and associated proteins	serB, PSPH; phosphoserine phosphatase	ko09180	ko09181	ko01009	1.2715027792477613	0.4780876101131754	-0.180435	-1.26161	1.2731423958467307	-1.67531	-0.174568	0.2691903702451511
FW510-R12_contig_1_130	K18697	Metabolism	Lipid metabolism	Glycerophospholipid metabolism	pgpC; phosphatidylglycerophosphatase C	ko09100	ko09103	ko00564	1.2715027792477613	0.4780876101131754	-0.180435	-1.26161	1.2731423958467307	-1.67531	-0.174568	0.2691903702451511
FW510-R12_contig_1_132	K01495	Metabolism	Metabolism of cofactors and vitamins	Folate biosynthesis	GCH1, folE; GTP cyclohydrolase IA	ko09100	ko09108	ko00790	-0.132457	0.1860787542205144	0.6710199367342086	1.8669576014452793	-0.324221	-1.96191	-0.078033	-0.227434
FW510-R12_contig_1_133	K03088	Brite Hierarchies	Protein families: genetic information processing	Transcription machinery	rpoE; RNA polymerase sigma-70 factor, ECF	ko09180	ko09182	ko03021	-1.61115	-0.485507	0.543136	2.0728965215780675	-0.0807044	0.35613895489215364	-0.145036	-0.649779
FW510-R12_contig_1_135	K01625	Metabolism	Carbohydrate metabolism	Pentose phosphate pathway	eda; 2-dehydro-3-deoxyphosphogluconate aldolase / (4S)-4-hydroxy-2-oxoglutarate aldolase [EC:4.1.2.14	ko09100	ko09101	ko00030	0.42051758482954676	-0.644993	-0.397775	0.18129616190191983	2.366596207172505	-0.171838	-0.722248	-1.03156
FW510-R12_contig_1_135	K01625	Metabolism	Carbohydrate metabolism	Glyoxylate and dicarboxylate metabolism	eda; 2-dehydro-3-deoxyphosphogluconate aldolase / (4S)-4-hydroxy-2-oxoglutarate aldolase [EC:4.1.2.14	ko09100	ko09101	ko00630	0.42051758482954676	-0.644993	-0.397775	0.18129616190191983	2.366596207172505	-0.171838	-0.722248	-1.03156
FW510-R12_contig_1_136	K01690	Metabolism	Carbohydrate metabolism	Pentose phosphate pathway	edd; phosphogluconate dehydratase	ko09100	ko09101	ko00030	0.24194233732871948	-0.483388	-0.0769787	1.3747699524468973	1.6324172187886559	-1.56574	-0.381292	-0.741726
FW510-R12_contig_1_137	K01057	Metabolism	Carbohydrate metabolism	Pentose phosphate pathway	PGLS, pgl, devB; 6-phosphogluconolactonase	ko09100	ko09101	ko00030	0.1082079867847471	-0.138097	0.20008662360951407	1.5414037167470622	0.9482955880023599	-2.11855	-0.172652	-0.368696
FW510-R12_contig_1_137	K01810	Metabolism	Carbohydrate metabolism	Glycolysis / Gluconeogenesis	GPI, pgi; glucose-6-phosphate isomerase	ko09100	ko09101	ko00010	0.1082079867847471	-0.138097	0.20008662360951407	1.5414037167470622	0.9482955880023599	-2.11855	-0.172652	-0.368696
FW510-R12_contig_1_137	K01810	Metabolism	Carbohydrate metabolism	Pentose phosphate pathway	GPI, pgi; glucose-6-phosphate isomerase	ko09100	ko09101	ko00030	0.1082079867847471	-0.138097	0.20008662360951407	1.5414037167470622	0.9482955880023599	-2.11855	-0.172652	-0.368696
FW510-R12_contig_1_137	K01810	Metabolism	Carbohydrate metabolism	Starch and sucrose metabolism	GPI, pgi; glucose-6-phosphate isomerase	ko09100	ko09101	ko00500	0.1082079867847471	-0.138097	0.20008662360951407	1.5414037167470622	0.9482955880023599	-2.11855	-0.172652	-0.368696
FW510-R12_contig_1_137	K01810	Metabolism	Carbohydrate metabolism	Amino sugar and nucleotide sugar metabolism	GPI, pgi; glucose-6-phosphate isomerase	ko09100	ko09101	ko00520	0.1082079867847471	-0.138097	0.20008662360951407	1.5414037167470622	0.9482955880023599	-2.11855	-0.172652	-0.368696
FW510-R12_contig_1_137	K01810	Brite Hierarchies	Protein families: signaling and cellular processes	Exosome	GPI, pgi; glucose-6-phosphate isomerase	ko09180	ko09183	ko04147	0.1082079867847471	-0.138097	0.20008662360951407	1.5414037167470622	0.9482955880023599	-2.11855	-0.172652	-0.368696
FW510-R12_contig_1_138	K00036	Metabolism	Carbohydrate metabolism	Pentose phosphate pathway	G6PD, zwf; glucose-6-phosphate 1-dehydrogenase [EC:1.1.1.49	ko09100	ko09101	ko00030	0.8021642569439928	-0.282631	-0.414367	0.6490578411400024	1.9707578900883969	-1.04455	-0.455001	-1.22543
FW510-R12_contig_1_138	K00036	Metabolism	Metabolism of other amino acids	Glutathione metabolism	G6PD, zwf; glucose-6-phosphate 1-dehydrogenase [EC:1.1.1.49	ko09100	ko09106	ko00480	0.8021642569439928	-0.282631	-0.414367	0.6490578411400024	1.9707578900883969	-1.04455	-0.455001	-1.22543
FW510-R12_contig_1_138	K00036	Human Diseases	Cancer: overview	Central carbon metabolism in cancer	G6PD, zwf; glucose-6-phosphate 1-dehydrogenase [EC:1.1.1.49	ko09160	ko09161	ko05230	0.8021642569439928	-0.282631	-0.414367	0.6490578411400024	1.9707578900883969	-1.04455	-0.455001	-1.22543
FW510-R12_contig_1_138	K00036	Human Diseases	Cardiovascular disease	Diabetic cardiomyopathy	G6PD, zwf; glucose-6-phosphate 1-dehydrogenase [EC:1.1.1.49	ko09160	ko09166	ko05415	0.8021642569439928	-0.282631	-0.414367	0.6490578411400024	1.9707578900883969	-1.04455	-0.455001	-1.22543
FW510-R12_contig_1_138	K00036	Brite Hierarchies	Protein families: signaling and cellular processes	Exosome	G6PD, zwf; glucose-6-phosphate 1-dehydrogenase [EC:1.1.1.49	ko09180	ko09183	ko04147	0.8021642569439928	-0.282631	-0.414367	0.6490578411400024	1.9707578900883969	-1.04455	-0.455001	-1.22543
FW510-R12_contig_1_139	K03710	Brite Hierarchies	Protein families: genetic information processing	Transcription factors	K03710; GntR family transcriptional	ko09180	ko09182	ko03000	0.8953285189011372	0.1069550660494871	-0.724386	0.3255655232086418	1.8486083775946327	-0.245723	-0.535504	-1.67084
FW510-R12_contig_1_140	K00820	Metabolism	Carbohydrate metabolism	Amino sugar and nucleotide sugar metabolism	glmS, GFPT; glutamine---fructose-6-phosphate transaminase (isomerizing)	ko09100	ko09101	ko00520	0.8764474733202561	-0.530644	-0.606461	0.33339303933926506	1.9549567593062898	0.10426410865392675	-0.638213	-1.49374
FW510-R12_contig_1_140	K00820	Metabolism	Amino acid metabolism	Alanine, aspartate and glutamate metabolism	glmS, GFPT; glutamine---fructose-6-phosphate transaminase (isomerizing)	ko09100	ko09105	ko00250	0.8764474733202561	-0.530644	-0.606461	0.33339303933926506	1.9549567593062898	0.10426410865392675	-0.638213	-1.49374
FW510-R12_contig_1_140	K00820	Human Diseases	Cardiovascular disease	Diabetic cardiomyopathy	glmS, GFPT; glutamine---fructose-6-phosphate transaminase (isomerizing)	ko09160	ko09166	ko05415	0.8764474733202561	-0.530644	-0.606461	0.33339303933926506	1.9549567593062898	0.10426410865392675	-0.638213	-1.49374
FW510-R12_contig_1_140	K00820	Human Diseases	Endocrine and metabolic disease	Insulin resistance	glmS, GFPT; glutamine---fructose-6-phosphate transaminase (isomerizing)	ko09160	ko09167	ko04931	0.8764474733202561	-0.530644	-0.606461	0.33339303933926506	1.9549567593062898	0.10426410865392675	-0.638213	-1.49374
FW510-R12_contig_1_140	K00820	Brite Hierarchies	Protein families: metabolism	Peptidases and inhibitors	glmS, GFPT; glutamine---fructose-6-phosphate transaminase (isomerizing)	ko09180	ko09181	ko01002	0.8764474733202561	-0.530644	-0.606461	0.33339303933926506	1.9549567593062898	0.10426410865392675	-0.638213	-1.49374
FW510-R12_contig_1_141	K01443	Metabolism	Carbohydrate metabolism	Amino sugar and nucleotide sugar metabolism	nagA, AMDHD2; N-acetylglucosamine-6-phosphate deacetylase	ko09100	ko09101	ko00520	0.8469240378456522	-0.516758	-0.355447	0.1384788910829045	2.105912208287375	-1.36923	-0.109226	-0.74065
FW510-R12_contig_1_142	K16092	Brite Hierarchies	Protein families: signaling and cellular processes	Transporters	btuB; vitamin B12	ko09180	ko09183	ko02000	0.58981	1.4330113679738272	1.2759048537613904	-1.11738	-1.30052	-0.755826	-0.537732	0.41273289856653184
FW510-R12_contig_1_143	K03296	Not Included in Pathway or Brite	Unclassified: signaling and cellular processes		TC.HAE1; hydrophobic/amphiphilic exporter-1 (mainly G- bacteria), HAE1	ko09190	ko09193	ko99977	1.669793447310381	1.0788155989436985	0.2658973753780742	-0.610409	0.4587923564193343	-0.322885	-1.44901	-1.09099
FW510-R12_contig_1_143	K07788	Environmental Information Processing	Signal transduction	Two-component system	mdtB; multidrug efflux	ko09130	ko09132	ko02020	1.669793447310381	1.0788155989436985	0.2658973753780742	-0.610409	0.4587923564193343	-0.322885	-1.44901	-1.09099
FW510-R12_contig_1_143	K07788	Brite Hierarchies	Protein families: signaling and cellular processes	Transporters	mdtB; multidrug efflux	ko09180	ko09183	ko02000	1.669793447310381	1.0788155989436985	0.2658973753780742	-0.610409	0.4587923564193343	-0.322885	-1.44901	-1.09099
FW510-R12_contig_1_143	K07789	Environmental Information Processing	Signal transduction	Two-component system	mdtC; multidrug efflux	ko09130	ko09132	ko02020	1.669793447310381	1.0788155989436985	0.2658973753780742	-0.610409	0.4587923564193343	-0.322885	-1.44901	-1.09099
FW510-R12_contig_1_143	K07789	Brite Hierarchies	Protein families: signaling and cellular processes	Transporters	mdtC; multidrug efflux	ko09180	ko09183	ko02000	1.669793447310381	1.0788155989436985	0.2658973753780742	-0.610409	0.4587923564193343	-0.322885	-1.44901	-1.09099
FW510-R12_contig_1_144	K03296	Not Included in Pathway or Brite	Unclassified: signaling and cellular processes		TC.HAE1; hydrophobic/amphiphilic exporter-1 (mainly G- bacteria), HAE1	ko09190	ko09193	ko99977	1.4746911626920336	-0.66993	-1.10731	0.3199116319558927	0.5203375122522552	1.3863473064292606	-0.915597	-1.00845
FW510-R12_contig_1_144	K07788	Environmental Information Processing	Signal transduction	Two-component system	mdtB; multidrug efflux	ko09130	ko09132	ko02020	1.4746911626920336	-0.66993	-1.10731	0.3199116319558927	0.5203375122522552	1.3863473064292606	-0.915597	-1.00845
FW510-R12_contig_1_144	K07788	Brite Hierarchies	Protein families: signaling and cellular processes	Transporters	mdtB; multidrug efflux	ko09180	ko09183	ko02000	1.4746911626920336	-0.66993	-1.10731	0.3199116319558927	0.5203375122522552	1.3863473064292606	-0.915597	-1.00845
FW510-R12_contig_1_144	K07789	Environmental Information Processing	Signal transduction	Two-component system	mdtC; multidrug efflux	ko09130	ko09132	ko02020	1.4746911626920336	-0.66993	-1.10731	0.3199116319558927	0.5203375122522552	1.3863473064292606	-0.915597	-1.00845
FW510-R12_contig_1_144	K07789	Brite Hierarchies	Protein families: signaling and cellular processes	Transporters	mdtC; multidrug efflux	ko09180	ko09183	ko02000	1.4746911626920336	-0.66993	-1.10731	0.3199116319558927	0.5203375122522552	1.3863473064292606	-0.915597	-1.00845
FW510-R12_contig_1_145	K07263	Brite Hierarchies	Protein families: metabolism	Peptidases and inhibitors	pqqL; zinc protease	ko09180	ko09181	ko01002	-0.635913	0.0514024	0.7086099698906831	-2.23707	-0.157063	0.29872695545994526	1.1069484640766118	0.8643589037730762
FW510-R12_contig_1_146	K00960	Genetic Information Processing	Transcription	RNA polymerase	rpo13; DNA-directed RNA polymerase subunit 13	ko09120	ko09121	ko03020	0.213281	-0.156303	-0.022356	-2.33489	1.47196	0.13064212404912648	0.18948878055426727	0.5081722126473313
FW510-R12_contig_1_146	K00960	Brite Hierarchies	Protein families: genetic information processing	Transcription machinery	rpo13; DNA-directed RNA polymerase subunit 13	ko09180	ko09182	ko03021	0.213281	-0.156303	-0.022356	-2.33489	1.47196	0.13064212404912648	0.18948878055426727	0.5081722126473313
FW510-R12_contig_1_146	K07263	Brite Hierarchies	Protein families: metabolism	Peptidases and inhibitors	pqqL; zinc protease	ko09180	ko09181	ko01002	0.213281	-0.156303	-0.022356	-2.33489	1.47196	0.13064212404912648	0.18948878055426727	0.5081722126473313
FW510-R12_contig_1_148	K03446	Brite Hierarchies	Protein families: signaling and cellular processes	Transporters	emrB; MFS transporter, DHA2 family, multidrug resistance	ko09180	ko09183	ko02000	1.3321120508323097	0.8583448656318549	-0.219203	-0.27437	0.4597959399331279	-2.20498	0.40551487211412374	-0.357214
FW510-R12_contig_1_149	K03543	Brite Hierarchies	Protein families: signaling and cellular processes	Transporters	emrA; membrane fusion protein, multidrug efflux	ko09180	ko09183	ko02000	1.0626168089214967	1.0753895916209015	0.2801449269599307	-0.735147	0.9014700457678191	-2.03227	-0.26552	-0.286684
FW510-R12_contig_1_155	K12308	Metabolism	Carbohydrate metabolism	Galactose metabolism	bgaB, lacA; beta-galactosidase	ko09100	ko09101	ko00052	-0.145171	0.0638844	0.7374550964664704	1.5629844011376333	-0.0469471	-2.23114	0.0848989	-0.0259618
FW510-R12_contig_1_157	K17218	Metabolism	Energy metabolism	Sulfur metabolism	sqr; sulfide:quinone oxidoreductase	ko09100	ko09102	ko00920	0.9050931739168051	0.036740371000201534	0.49435189948089453	1.8374902103691724	-1.01297	-1.42882	-0.146636	-0.685248
FW510-R12_contig_1_158	K22042	Brite Hierarchies	Protein families: genetic information processing	Transcription factors	hlyU; ArsR family transcriptional regulator, virulence genes transcriptional	ko09180	ko09182	ko03000	1.36454	0.5145850491927437	0.13999992561376826	0.9702710464283648	-0.472966	-2.14935	-0.210299	-0.15679
FW510-R12_contig_1_162	K07486	Not Included in Pathway or Brite	Unclassified: genetic information processing	Replication and	K07486;	ko09190	ko09192	ko99976	-0.801968	-0.41553	-0.117724	2.2721402623609896	0.809408	-0.118326	-0.732245	-0.895755
FW510-R12_contig_1_164	K02529	Brite Hierarchies	Protein families: genetic information processing	Transcription factors	lacI, galR; LacI family transcriptional	ko09180	ko09182	ko03000	-0.398421	0.2061090054641391	0.5037048210206961	0.15397165526046355	0.9066562395938292	-2.46922	0.5621644924993864	0.535033
FW510-R12_contig_1_166	K00845	Metabolism	Carbohydrate metabolism	Glycolysis / Gluconeogenesis	glk; glucokinase	ko09100	ko09101	ko00010	2.160069172173559	0.3559452759943749	-0.789035	-0.204085	0.49034404017941013	-1.24106	0.0957735	-0.867956
FW510-R12_contig_1_166	K00845	Metabolism	Carbohydrate metabolism	Galactose metabolism	glk; glucokinase	ko09100	ko09101	ko00052	2.160069172173559	0.3559452759943749	-0.789035	-0.204085	0.49034404017941013	-1.24106	0.0957735	-0.867956
FW510-R12_contig_1_166	K00845	Metabolism	Carbohydrate metabolism	Starch and sucrose metabolism	glk; glucokinase	ko09100	ko09101	ko00500	2.160069172173559	0.3559452759943749	-0.789035	-0.204085	0.49034404017941013	-1.24106	0.0957735	-0.867956
FW510-R12_contig_1_166	K00845	Metabolism	Carbohydrate metabolism	Amino sugar and nucleotide sugar metabolism	glk; glucokinase	ko09100	ko09101	ko00520	2.160069172173559	0.3559452759943749	-0.789035	-0.204085	0.49034404017941013	-1.24106	0.0957735	-0.867956
FW510-R12_contig_1_166	K00845	Metabolism	Biosynthesis of other secondary metabolites	Streptomycin biosynthesis	glk; glucokinase	ko09100	ko09110	ko00521	2.160069172173559	0.3559452759943749	-0.789035	-0.204085	0.49034404017941013	-1.24106	0.0957735	-0.867956
FW510-R12_contig_1_166	K00845	Metabolism	Biosynthesis of other secondary metabolites	Neomycin, kanamycin and gentamicin biosynthesis	glk; glucokinase	ko09100	ko09110	ko00524	2.160069172173559	0.3559452759943749	-0.789035	-0.204085	0.49034404017941013	-1.24106	0.0957735	-0.867956
FW510-R12_contig_1_167	K02014	Brite Hierarchies	Protein families: signaling and cellular processes	Transporters	TC.FEV.OM; iron complex outermembrane recepter	ko09180	ko09183	ko02000	-0.234419	-0.307614	-0.177871	0.9554536148620449	1.1961485447633902	1.0389505515299222	-0.415675	-2.05497
FW510-R12_contig_1_168	K12373	Metabolism	Carbohydrate metabolism	Amino sugar and nucleotide sugar metabolism	HEXA_B; hexosaminidase	ko09100	ko09101	ko00520	-1.67359	-0.0207745	0.7418950488167866	1.8210057989170638	0.12707254769456675	-1.13098	0.18549060429944006	-0.050115
FW510-R12_contig_1_168	K12373	Metabolism	Glycan biosynthesis and metabolism	Various types of N-glycan biosynthesis	HEXA_B; hexosaminidase	ko09100	ko09107	ko00513	-1.67359	-0.0207745	0.7418950488167866	1.8210057989170638	0.12707254769456675	-1.13098	0.18549060429944006	-0.050115
FW510-R12_contig_1_168	K12373	Metabolism	Glycan biosynthesis and metabolism	Glycosaminoglycan degradation	HEXA_B; hexosaminidase	ko09100	ko09107	ko00531	-1.67359	-0.0207745	0.7418950488167866	1.8210057989170638	0.12707254769456675	-1.13098	0.18549060429944006	-0.050115
FW510-R12_contig_1_168	K12373	Metabolism	Glycan biosynthesis and metabolism	Glycosphingolipid biosynthesis - globo and isoglobo series	HEXA_B; hexosaminidase	ko09100	ko09107	ko00603	-1.67359	-0.0207745	0.7418950488167866	1.8210057989170638	0.12707254769456675	-1.13098	0.18549060429944006	-0.050115
FW510-R12_contig_1_168	K12373	Metabolism	Glycan biosynthesis and metabolism	Glycosphingolipid biosynthesis - ganglio series	HEXA_B; hexosaminidase	ko09100	ko09107	ko00604	-1.67359	-0.0207745	0.7418950488167866	1.8210057989170638	0.12707254769456675	-1.13098	0.18549060429944006	-0.050115
FW510-R12_contig_1_168	K12373	Metabolism	Glycan biosynthesis and metabolism	Other glycan degradation	HEXA_B; hexosaminidase	ko09100	ko09107	ko00511	-1.67359	-0.0207745	0.7418950488167866	1.8210057989170638	0.12707254769456675	-1.13098	0.18549060429944006	-0.050115
FW510-R12_contig_1_168	K12373	Cellular Processes	Transport and catabolism	Lysosome	HEXA_B; hexosaminidase	ko09140	ko09141	ko04142	-1.67359	-0.0207745	0.7418950488167866	1.8210057989170638	0.12707254769456675	-1.13098	0.18549060429944006	-0.050115
FW510-R12_contig_1_168	K12373	Brite Hierarchies	Protein families: genetic information processing	Chaperones and folding catalysts	HEXA_B; hexosaminidase	ko09180	ko09182	ko03110	-1.67359	-0.0207745	0.7418950488167866	1.8210057989170638	0.12707254769456675	-1.13098	0.18549060429944006	-0.050115
FW510-R12_contig_1_170	K03724	Brite Hierarchies	Protein families: genetic information processing	DNA repair and recombination proteins	lhr; ATP-dependent helicase Lhr and Lhr-like helicase	ko09180	ko09182	ko03400	0.9025067348816123	-0.318376	0.2673771008643267	1.1455644582834679	1.2010432628227206	-0.31539	-1.40086	-1.48186
FW510-R12_contig_1_171	K07486	Not Included in Pathway or Brite	Unclassified: genetic information processing	Replication and	K07486;	ko09190	ko09192	ko99976	-0.801968	-0.41553	-0.117724	2.2721402623609896	0.809408	-0.118326	-0.732245	-0.895755
FW510-R12_contig_1_172	K03724	Brite Hierarchies	Protein families: genetic information processing	DNA repair and recombination proteins	lhr; ATP-dependent helicase Lhr and Lhr-like helicase	ko09180	ko09182	ko03400	-1.29259	-1.10992	-0.2253	2.1833779612626922	-0.166174	0.4773674715229134	-0.0199797	0.15322616746229376
FW510-R12_contig_1_173	K05349	Metabolism	Carbohydrate metabolism	Starch and sucrose metabolism	bglX; beta-glucosidase	ko09100	ko09101	ko00500	0.17707128864775915	0.26626644165181135	0.4127581793682931	0.3190581556007435	1.7996269772712317	-1.84512	-0.149872	-0.979785
FW510-R12_contig_1_173	K05349	Metabolism	Metabolism of other amino acids	Cyanoamino acid metabolism	bglX; beta-glucosidase	ko09100	ko09106	ko00460	0.17707128864775915	0.26626644165181135	0.4127581793682931	0.3190581556007435	1.7996269772712317	-1.84512	-0.149872	-0.979785
FW510-R12_contig_1_173	K05349	Metabolism	Biosynthesis of other secondary metabolites	Biosynthesis of various plant secondary metabolites	bglX; beta-glucosidase	ko09100	ko09110	ko00999	0.17707128864775915	0.26626644165181135	0.4127581793682931	0.3190581556007435	1.7996269772712317	-1.84512	-0.149872	-0.979785
FW510-R12_contig_1_174	K02014	Brite Hierarchies	Protein families: signaling and cellular processes	Transporters	TC.FEV.OM; iron complex outermembrane recepter	ko09180	ko09183	ko02000	1.9325680621578953	0.5795737515662756	-0.0727304	-1.81552	0.2652477758406292	0.128499	-0.616551	-0.401088
FW510-R12_contig_1_175	K04772	Brite Hierarchies	Protein families: metabolism	Peptidases and inhibitors	degQ, hhoA; serine protease DegQ	ko09180	ko09181	ko01002	0.29803257810885436	0.21377639974822688	-0.174852	-2.35624	1.2187763134213094	0.8664497503374148	0.11655243145806213	-0.182496
FW510-R12_contig_1_176	K01048	Metabolism	Lipid metabolism	Glycerophospholipid metabolism	pldB; lysophospholipase	ko09100	ko09103	ko00564	0.23322065622041518	0.0636333	0.3448418429016599	-2.33376	1.4261321270116072	0.48783354402566964	0.0887539	-0.310658
FW510-R12_contig_1_177	K06894	Brite Hierarchies	Protein families: metabolism	Peptidases and inhibitors	yfhM;	ko09180	ko09181	ko01002	-0.942755	-0.0675235	2.1663262429782297	0.8633457689034227	0.17610775634557688	-0.716721	-0.862312	-0.616468
FW510-R12_contig_1_178	K05367	Metabolism	Glycan biosynthesis and metabolism	Peptidoglycan biosynthesis	pbpC; penicillin-binding protein 1C	ko09100	ko09107	ko00550	-0.867173	0.00584125	2.3393627577594986	-0.214696	0.6098654394593777	-0.939959	-0.605068	-0.328174
FW510-R12_contig_1_178	K05367	Brite Hierarchies	Protein families: metabolism	Glycosyltransferases	pbpC; penicillin-binding protein 1C	ko09180	ko09181	ko01003	-0.867173	0.00584125	2.3393627577594986	-0.214696	0.6098654394593777	-0.939959	-0.605068	-0.328174
FW510-R12_contig_1_178	K05367	Brite Hierarchies	Protein families: metabolism	Peptidoglycan biosynthesis and degradation proteins	pbpC; penicillin-binding protein 1C	ko09180	ko09181	ko01011	-0.867173	0.00584125	2.3393627577594986	-0.214696	0.6098654394593777	-0.939959	-0.605068	-0.328174
FW510-R12_contig_1_181	K03296	Not Included in Pathway or Brite	Unclassified: signaling and cellular processes		TC.HAE1; hydrophobic/amphiphilic exporter-1 (mainly G- bacteria), HAE1	ko09190	ko09193	ko99977	-0.248566	0.048084428989332254	1.9801098955683947	0.32994706084724706	0.9059665438639787	-0.818449	-1.12985	-1.06724
FW510-R12_contig_1_185	K05559	Brite Hierarchies	Protein families: signaling and cellular processes	Transporters	phaA; multicomponent K+:H+ antiporter subunit	ko09180	ko09183	ko02000	0.11943819283728602	0.20270964147823833	0.7562070144548991	0.7905438506343151	1.2628159217523574	-2.13893	-0.702909	-0.289876
FW510-R12_contig_1_185	K05565	Brite Hierarchies	Protein families: signaling and cellular processes	Transporters	mnhA, mrpA; multicomponent Na+:H+ antiporter subunit	ko09180	ko09183	ko02000	0.11943819283728602	0.20270964147823833	0.7562070144548991	0.7905438506343151	1.2628159217523574	-2.13893	-0.702909	-0.289876
FW510-R12_contig_1_185	K05566	Brite Hierarchies	Protein families: signaling and cellular processes	Transporters	mnhB, mrpB; multicomponent Na+:H+ antiporter subunit	ko09180	ko09183	ko02000	0.11943819283728602	0.20270964147823833	0.7562070144548991	0.7905438506343151	1.2628159217523574	-2.13893	-0.702909	-0.289876
FW510-R12_contig_1_186	K05560	Brite Hierarchies	Protein families: signaling and cellular processes	Transporters	phaC; multicomponent K+:H+ antiporter subunit	ko09180	ko09183	ko02000	-0.188527	0.046237834312882004	0.8826101738387566	1.2757847849941972	0.6526036129809832	-2.24376	-0.262784	-0.162168
FW510-R12_contig_1_186	K05567	Brite Hierarchies	Protein families: signaling and cellular processes	Transporters	mnhC, mrpC; multicomponent Na+:H+ antiporter subunit	ko09180	ko09183	ko02000	-0.188527	0.046237834312882004	0.8826101738387566	1.2757847849941972	0.6526036129809832	-2.24376	-0.262784	-0.162168
FW510-R12_contig_1_187	K05561	Brite Hierarchies	Protein families: signaling and cellular processes	Transporters	phaD; multicomponent K+:H+ antiporter subunit	ko09180	ko09183	ko02000	0.7912411679781058	-1.07319	0.5084776398776941	-0.354354	1.2161968533536855	1.0686975352099315	-1.74575	-0.411314
FW510-R12_contig_1_187	K05568	Brite Hierarchies	Protein families: signaling and cellular processes	Transporters	mnhD, mrpD; multicomponent Na+:H+ antiporter subunit	ko09180	ko09183	ko02000	0.7912411679781058	-1.07319	0.5084776398776941	-0.354354	1.2161968533536855	1.0686975352099315	-1.74575	-0.411314
FW510-R12_contig_1_188	K05562	Brite Hierarchies	Protein families: signaling and cellular processes	Transporters	phaE; multicomponent K+:H+ antiporter subunit	ko09180	ko09183	ko02000	0.8832214286803793	-0.623211	0.00666653	0.6901020091859208	0.0911501	1.4998703755109177	-1.92646	-0.621334
FW510-R12_contig_1_189	K05563	Brite Hierarchies	Protein families: signaling and cellular processes	Transporters	phaF; multicomponent K+:H+ antiporter subunit	ko09180	ko09183	ko02000	0.6916078593813618	0.024237104845806448	0.87355	0.38957244397954066	1.2817724875811567	-2.05948	-0.587777	-0.613486
FW510-R12_contig_1_189	K05570	Brite Hierarchies	Protein families: signaling and cellular processes	Transporters	mnhF, mrpF; multicomponent Na+:H+ antiporter subunit	ko09180	ko09183	ko02000	0.6916078593813618	0.024237104845806448	0.87355	0.38957244397954066	1.2817724875811567	-2.05948	-0.587777	-0.613486
FW510-R12_contig_1_190	K05564	Brite Hierarchies	Protein families: signaling and cellular processes	Transporters	phaG; multicomponent K+:H+ antiporter subunit	ko09180	ko09183	ko02000	-0.467244	0.00806742	0.9290228027919218	0.9938809980290358	0.8855194345671529	-2.21672	0.26837698259664233	-0.400906
FW510-R12_contig_1_190	K05571	Brite Hierarchies	Protein families: signaling and cellular processes	Transporters	mnhG, mrpG; multicomponent Na+:H+ antiporter subunit	ko09180	ko09183	ko02000	-0.467244	0.00806742	0.9290228027919218	0.9938809980290358	0.8855194345671529	-2.21672	0.26837698259664233	-0.400906
FW510-R12_contig_1_192	K18831	Brite Hierarchies	Protein families: genetic information processing	Transcription factors	higA; HTH-type transcriptional regulator / antitoxin	ko09180	ko09182	ko03000	0.43090920131059046	-0.0389937	-0.129597	0.7587229784000351	1.0069449872699618	-2.47133	0.24011700944714465	0.20322153939126847
FW510-R12_contig_1_192	K18831	Brite Hierarchies	Protein families: signaling and cellular processes	Prokaryotic defense system	higA; HTH-type transcriptional regulator / antitoxin	ko09180	ko09183	ko02048	0.43090920131059046	-0.0389937	-0.129597	0.7587229784000351	1.0069449872699618	-2.47133	0.24011700944714465	0.20322153939126847
FW510-R12_contig_1_192	K21498	Brite Hierarchies	Protein families: signaling and cellular processes	Prokaryotic defense system	higA-1; antitoxin	ko09180	ko09183	ko02048	0.43090920131059046	-0.0389937	-0.129597	0.7587229784000351	1.0069449872699618	-2.47133	0.24011700944714465	0.20322153939126847
FW510-R12_contig_1_194	K07491	Not Included in Pathway or Brite	Unclassified: genetic information processing	Replication and	rayT; REP-associated tyrosine	ko09190	ko09192	ko99976	0.24046256387234174	0.23563161332317784	0.5411860250754834	0.8682410028989284	0.578049	-2.54739	-0.0390052	0.1228221793205834
FW510-R12_contig_1_197	K07497	Not Included in Pathway or Brite	Unclassified: genetic information processing	Replication and	K07497; putative	ko09190	ko09192	ko99976	-1.98482	-0.516102	0.38913061786195674	1.7286765758324487	-0.548871	0.3533924365402653	0.46371670399019516	0.11487843961008326
FW510-R12_contig_1_202	K04763	Brite Hierarchies	Protein families: genetic information processing	Chromosome and associated proteins	xerD; integrase/recombinase	ko09180	ko09182	ko03036	-2.24502	-0.322022	-0.456637	0.23297732328116444	1.209750505865388	0.7216804122494996	0.775979	0.08329
FW510-R12_contig_1_205	K15773	Brite Hierarchies	Protein families: genetic information processing	Transcription factors	hipB; HTH-type transcriptional regulator / antitoxin	ko09180	ko09182	ko03000	-1.00145	0.2295309982055586	0.11086287788628026	2.307639383888092	-1.19256	-0.381169	-0.172042	0.0991864
FW510-R12_contig_1_205	K15773	Brite Hierarchies	Protein families: signaling and cellular processes	Prokaryotic defense system	hipB; HTH-type transcriptional regulator / antitoxin	ko09180	ko09183	ko02048	-1.00145	0.2295309982055586	0.11086287788628026	2.307639383888092	-1.19256	-0.381169	-0.172042	0.0991864
FW510-R12_contig_1_210	K07497	Not Included in Pathway or Brite	Unclassified: genetic information processing	Replication and	K07497; putative	ko09190	ko09192	ko99976	-1.03609	-0.0524294	-0.0414225	-2.01435	1.0911360211014234	1.0557965326827945	0.6744525249740793	0.32290913825516576
FW510-R12_contig_1_213	K19147	Brite Hierarchies	Protein families: signaling and cellular processes	Prokaryotic defense system	mcrC; 5-methylcytosine-specific restriction enzyme subunit	ko09180	ko09183	ko02048	-0.025929	0.33714475662811316	0.4985983641611063	-1.01694	2.230319538872986	-0.749394	-0.994455	-0.279343
FW510-R12_contig_1_214	K07448	Brite Hierarchies	Protein families: signaling and cellular processes	Prokaryotic defense system	mrr; restriction system	ko09180	ko09183	ko02048	0.27480853644110775	0.5392673347086688	0.4037310055425707	-2.36898	1.356263262459319	-0.125691	-0.0499113	-0.029488
FW510-R12_contig_1_214	K07452	Brite Hierarchies	Protein families: signaling and cellular processes	Prokaryotic defense system	mcrB; 5-methylcytosine-specific restriction enzyme B	ko09180	ko09183	ko02048	0.27480853644110775	0.5392673347086688	0.4037310055425707	-2.36898	1.356263262459319	-0.125691	-0.0499113	-0.029488
FW510-R12_contig_1_215	K01154	Brite Hierarchies	Protein families: signaling and cellular processes	Prokaryotic defense system	hsdS; type I restriction enzyme, S subunit	ko09180	ko09183	ko02048	0.47975316922353906	0.3808156716102451	0.6579046277046289	-1.86333	1.6523148895941089	-0.9649	-0.163144	-0.179415
FW510-R12_contig_1_216	K03427	Brite Hierarchies	Protein families: signaling and cellular processes	Prokaryotic defense system	hsdM; type I restriction enzyme M protein	ko09180	ko09183	ko02048	-0.027887	-0.164675	0.4876099600482011	-2.03381	1.7196037642189923	-0.636166	0.22401249713888613	0.43131257876934637
FW510-R12_contig_1_218	K01153	Brite Hierarchies	Protein families: signaling and cellular processes	Prokaryotic defense system	hsdR; type I restriction enzyme, R subunit	ko09180	ko09183	ko02048	-1.24598	-0.593579	-0.294542	-1.44203	1.6263088362486737	0.7501512471002524	0.6296498771909073	0.5700214235833677
FW510-R12_contig_1_219	K03086	Cellular Processes	Cell motility	Flagellar assembly	rpoD; RNA polymerase primary sigma	ko09140	ko09142	ko02040	0.8496241482597435	-0.0964147	-0.415916	0.5139142607999464	-2.06774	-0.638606	0.4651667800773669	1.3899689670687765
FW510-R12_contig_1_219	K03086	Brite Hierarchies	Protein families: genetic information processing	Transcription machinery	rpoD; RNA polymerase primary sigma	ko09180	ko09182	ko03021	0.8496241482597435	-0.0964147	-0.415916	0.5139142607999464	-2.06774	-0.638606	0.4651667800773669	1.3899689670687765
FW510-R12_contig_1_220	K07560	Brite Hierarchies	Protein families: genetic information processing	Transfer RNA biogenesis	dtd, DTD; D-aminoacyl-tRNA deacylase	ko09180	ko09182	ko03016	-0.870454	-0.249679	-0.189072	-1.1068	1.344971270501737	1.9252157654888582	-0.287455	-0.566724
FW510-R12_contig_1_221	K02517	Metabolism	Glycan biosynthesis and metabolism	Lipopolysaccharide biosynthesis	lpxL, htrB; Kdo2-lipid IVA lauroyltransferase/acyltransferase [EC:2.3.1.241	ko09100	ko09107	ko00540	0.3091129053384162	0.0151023	0.0757686	0.9791046461926292	0.5167077450922004	-2.54228	0.3045012014730248	0.3419803260303446
FW510-R12_contig_1_221	K02517	Brite Hierarchies	Protein families: metabolism	Lipopolysaccharide biosynthesis proteins	lpxL, htrB; Kdo2-lipid IVA lauroyltransferase/acyltransferase [EC:2.3.1.241	ko09180	ko09181	ko01005	0.3091129053384162	0.0151023	0.0757686	0.9791046461926292	0.5167077450922004	-2.54228	0.3045012014730248	0.3419803260303446
FW510-R12_contig_1_226	K19051	Not Included in Pathway or Brite	Unclassified: metabolism	Enzymes with EC	hepB; heparin/heparan-sulfate lyase [EC:4.2.2.7	ko09190	ko09191	ko99980	0.0660166	0.4620610995353714	0.7197031967390819	-0.50504	0.7015648220519559	-2.45143	0.5144825928829276	0.4926438958503588
FW510-R12_contig_1_228	K00974	Brite Hierarchies	Protein families: genetic information processing	Transfer RNA biogenesis	cca; tRNA nucleotidyltransferase (CCA-adding enzyme) [EC:2.7.7.72 3.1.3.-	ko09180	ko09182	ko03016	-1.20808	-0.339189	0.17231928995674178	2.3340452047654376	-0.00855137	0.2590902514652496	-0.331663	-0.877975
FW510-R12_contig_1_231	K08309	Brite Hierarchies	Protein families: metabolism	Peptidoglycan biosynthesis and degradation proteins	slt; soluble lytic murein transglycosylase	ko09180	ko09181	ko01011	-0.87727	0.9093590838748634	-0.356995	1.4350123782468691	-1.30245	1.3532654001963824	-0.493314	-0.667612
FW510-R12_contig_1_232	K01210	Metabolism	Carbohydrate metabolism	Starch and sucrose metabolism	E3.2.1.58; glucan 1,3-beta-glucosidase	ko09100	ko09101	ko00500	0.9878434966200454	0.4885228700621022	0.0035646	-2.34915	0.012936307599867632	-0.535778	0.6223589526646259	0.7697007851652421
FW510-R12_contig_1_232	K03292	Not Included in Pathway or Brite	Unclassified: signaling and cellular processes		TC.GPH; glycoside/pentoside/hexuronide:cation symporter, GPH	ko09190	ko09193	ko99977	0.9878434966200454	0.4885228700621022	0.0035646	-2.34915	0.012936307599867632	-0.535778	0.6223589526646259	0.7697007851652421
FW510-R12_contig_1_235	K03673	Human Diseases	Drug resistance: antimicrobial	Cationic antimicrobial peptide (CAMP) resistance	dsbA; protein dithiol oxidoreductase (disulfide-forming)	ko09160	ko09175	ko01503	0.9023049648411594	0.470107	-0.249571	-2.45658	0.41015733605713184	0.0302226	0.059646	0.8337129307038403
FW510-R12_contig_1_235	K03673	Brite Hierarchies	Protein families: genetic information processing	Chaperones and folding catalysts	dsbA; protein dithiol oxidoreductase (disulfide-forming)	ko09180	ko09182	ko03110	0.9023049648411594	0.470107	-0.249571	-2.45658	0.41015733605713184	0.0302226	0.059646	0.8337129307038403
FW510-R12_contig_1_236	K03673	Human Diseases	Drug resistance: antimicrobial	Cationic antimicrobial peptide (CAMP) resistance	dsbA; protein dithiol oxidoreductase (disulfide-forming)	ko09160	ko09175	ko01503	1.01051	0.5230407609656682	-0.0071391	-2.439	-0.167391	0.0395077	0.2155583089175629	0.8249120384201959
FW510-R12_contig_1_236	K03673	Brite Hierarchies	Protein families: genetic information processing	Chaperones and folding catalysts	dsbA; protein dithiol oxidoreductase (disulfide-forming)	ko09180	ko09182	ko03110	1.01051	0.5230407609656682	-0.0071391	-2.439	-0.167391	0.0395077	0.2155583089175629	0.8249120384201959
FW510-R12_contig_1_238	K03978	Brite Hierarchies	Protein families: genetic information processing	Chromosome and associated proteins	engB; GTP-binding	ko09180	ko09182	ko03036	1.2932557929196329	0.26441843181614544	-0.703608	-1.80943	-0.452751	1.0486833110582305	0.9277664683329757	-0.568336
FW510-R12_contig_1_239	K08968	Metabolism	Amino acid metabolism	Cysteine and methionine metabolism	msrC; L-methionine (R)-S-oxide reductase	ko09100	ko09105	ko00270	0.7630715575148617	0.7873034559329938	0.2590022945703539	-2.10593	-1.00296	-0.262385	0.8069615747105401	0.7549278133057925
FW510-R12_contig_1_241	K01935	Metabolism	Metabolism of cofactors and vitamins	Biotin metabolism	bioD; dethiobiotin synthetase	ko09100	ko09108	ko00780	0.6655745515801934	-0.378398	0.029686	-1.95519	0.20498658653503804	1.8205765547894506	-0.475293	0.0880574
FW510-R12_contig_1_243	K01284	Brite Hierarchies	Protein families: metabolism	Peptidases and inhibitors	dcp; peptidyl-dipeptidase Dcp	ko09180	ko09181	ko01002	0.8910559422137995	0.594501	0.2908470173396844	-2.45101	0.6199793085950764	-0.480909	0.24025928507159725	0.29527372774135097
FW510-R12_contig_1_243	K01414	Brite Hierarchies	Protein families: metabolism	Peptidases and inhibitors	prlC; oligopeptidase A	ko09180	ko09181	ko01002	0.8910559422137995	0.594501	0.2908470173396844	-2.45101	0.6199793085950764	-0.480909	0.24025928507159725	0.29527372774135097
FW510-R12_contig_1_247	K03655	Genetic Information Processing	Replication and repair	Homologous recombination	recG; ATP-dependent DNA helicase RecG	ko09120	ko09124	ko03440	0.0794748	0.2819565671234831	0.20581911390094007	-0.334831	1.0640995130963176	-2.42588	0.7935550014393892	0.3358081545912149
FW510-R12_contig_1_247	K03655	Brite Hierarchies	Protein families: genetic information processing	DNA repair and recombination proteins	recG; ATP-dependent DNA helicase RecG	ko09180	ko09182	ko03400	0.0794748	0.2819565671234831	0.20581911390094007	-0.334831	1.0640995130963176	-2.42588	0.7935550014393892	0.3358081545912149
FW510-R12_contig_1_248	K01154	Brite Hierarchies	Protein families: signaling and cellular processes	Prokaryotic defense system	hsdS; type I restriction enzyme, S subunit	ko09180	ko09183	ko02048	-1.82677	0.5850950922611088	1.0135718360804413	-1.19296	0.11626069240828643	0.708261	1.0654160151890926	-0.46888
FW510-R12_contig_1_248	K03427	Brite Hierarchies	Protein families: signaling and cellular processes	Prokaryotic defense system	hsdM; type I restriction enzyme M protein	ko09180	ko09183	ko02048	-1.82677	0.5850950922611088	1.0135718360804413	-1.19296	0.11626069240828643	0.708261	1.0654160151890926	-0.46888
FW510-R12_contig_1_249	K03455	Not Included in Pathway or Brite	Unclassified: signaling and cellular processes		TC.KEF; monovalent cation:H+ antiporter-2, CPA2	ko09190	ko09193	ko99977	-0.694116	-0.890123	-0.252143	1.6296681399138586	0.29851876744678363	1.5832303381922685	-0.774723	-0.900312
FW510-R12_contig_1_249	K11745	Brite Hierarchies	Protein families: signaling and cellular processes	Transporters	kefC; glutathione-regulated potassium-efflux system ancillary protein	ko09180	ko09183	ko02000	-0.694116	-0.890123	-0.252143	1.6296681399138586	0.29851876744678363	1.5832303381922685	-0.774723	-0.900312
FW510-R12_contig_1_249	K11747	Brite Hierarchies	Protein families: signaling and cellular processes	Transporters	kefB; glutathione-regulated potassium-efflux system protein	ko09180	ko09183	ko02000	-0.694116	-0.890123	-0.252143	1.6296681399138586	0.29851876744678363	1.5832303381922685	-0.774723	-0.900312
FW510-R12_contig_1_250	K01243	Metabolism	Amino acid metabolism	Cysteine and methionine metabolism	mtnN, mtn, pfs; adenosylhomocysteine nucleosidase	ko09100	ko09105	ko00270	0.41909083477436415	0.5237070578619176	-0.127876	1.2532921244185622	1.1082144210996832	-0.294846	-0.942711	-1.93887
FW510-R12_contig_1_250	K06867	Not Included in Pathway or Brite	Unclassified	Unclassified	K06867; uncharacterized	ko09190	ko09194	ko99997	0.41909083477436415	0.5237070578619176	-0.127876	1.2532921244185622	1.1082144210996832	-0.294846	-0.942711	-1.93887
FW510-R12_contig_1_251	K09902	Not Included in Pathway or Brite	Unclassified	Unclassified	K09902; uncharacterized	ko09190	ko09194	ko99997	1.056570242253941	1.7576478938942115	-0.260644	-0.105157	-1.5485	-0.336254	0.4412068165541785	-1.00487
FW510-R12_contig_1_252	K06076	Brite Hierarchies	Protein families: signaling and cellular processes	Transporters	fadL; long-chain fatty acid transport	ko09180	ko09183	ko02000	-0.716749	-0.3677	0.15405888833791503	2.264336093367391	-1.14786	-0.727753	-0.0502735	0.5919370576187444
FW510-R12_contig_1_253	K00128	Metabolism	Carbohydrate metabolism	Glycolysis / Gluconeogenesis	ALDH; aldehyde dehydrogenase (NAD+)	ko09100	ko09101	ko00010	1.935450604786153	0.8876890632544447	-0.0434729	0.3447255175917371	-0.308284	-1.44035	-1.02648	-0.349274
FW510-R12_contig_1_253	K00128	Metabolism	Carbohydrate metabolism	Ascorbate and aldarate metabolism	ALDH; aldehyde dehydrogenase (NAD+)	ko09100	ko09101	ko00053	1.935450604786153	0.8876890632544447	-0.0434729	0.3447255175917371	-0.308284	-1.44035	-1.02648	-0.349274
FW510-R12_contig_1_253	K00128	Metabolism	Carbohydrate metabolism	Pyruvate metabolism	ALDH; aldehyde dehydrogenase (NAD+)	ko09100	ko09101	ko00620	1.935450604786153	0.8876890632544447	-0.0434729	0.3447255175917371	-0.308284	-1.44035	-1.02648	-0.349274
FW510-R12_contig_1_253	K00128	Metabolism	Lipid metabolism	Fatty acid degradation	ALDH; aldehyde dehydrogenase (NAD+)	ko09100	ko09103	ko00071	1.935450604786153	0.8876890632544447	-0.0434729	0.3447255175917371	-0.308284	-1.44035	-1.02648	-0.349274
FW510-R12_contig_1_253	K00128	Metabolism	Lipid metabolism	Glycerolipid metabolism	ALDH; aldehyde dehydrogenase (NAD+)	ko09100	ko09103	ko00561	1.935450604786153	0.8876890632544447	-0.0434729	0.3447255175917371	-0.308284	-1.44035	-1.02648	-0.349274
FW510-R12_contig_1_253	K00128	Metabolism	Amino acid metabolism	Valine, leucine and isoleucine degradation	ALDH; aldehyde dehydrogenase (NAD+)	ko09100	ko09105	ko00280	1.935450604786153	0.8876890632544447	-0.0434729	0.3447255175917371	-0.308284	-1.44035	-1.02648	-0.349274
FW510-R12_contig_1_253	K00128	Metabolism	Amino acid metabolism	Lysine degradation	ALDH; aldehyde dehydrogenase (NAD+)	ko09100	ko09105	ko00310	1.935450604786153	0.8876890632544447	-0.0434729	0.3447255175917371	-0.308284	-1.44035	-1.02648	-0.349274
FW510-R12_contig_1_253	K00128	Metabolism	Amino acid metabolism	Arginine and proline metabolism	ALDH; aldehyde dehydrogenase (NAD+)	ko09100	ko09105	ko00330	1.935450604786153	0.8876890632544447	-0.0434729	0.3447255175917371	-0.308284	-1.44035	-1.02648	-0.349274
FW510-R12_contig_1_253	K00128	Metabolism	Amino acid metabolism	Histidine metabolism	ALDH; aldehyde dehydrogenase (NAD+)	ko09100	ko09105	ko00340	1.935450604786153	0.8876890632544447	-0.0434729	0.3447255175917371	-0.308284	-1.44035	-1.02648	-0.349274
FW510-R12_contig_1_253	K00128	Metabolism	Amino acid metabolism	Tryptophan metabolism	ALDH; aldehyde dehydrogenase (NAD+)	ko09100	ko09105	ko00380	1.935450604786153	0.8876890632544447	-0.0434729	0.3447255175917371	-0.308284	-1.44035	-1.02648	-0.349274
FW510-R12_contig_1_253	K00128	Metabolism	Metabolism of other amino acids	beta-Alanine metabolism	ALDH; aldehyde dehydrogenase (NAD+)	ko09100	ko09106	ko00410	1.935450604786153	0.8876890632544447	-0.0434729	0.3447255175917371	-0.308284	-1.44035	-1.02648	-0.349274
FW510-R12_contig_1_253	K00128	Metabolism	Metabolism of cofactors and vitamins	Pantothenate and CoA biosynthesis	ALDH; aldehyde dehydrogenase (NAD+)	ko09100	ko09108	ko00770	1.935450604786153	0.8876890632544447	-0.0434729	0.3447255175917371	-0.308284	-1.44035	-1.02648	-0.349274
FW510-R12_contig_1_253	K00128	Metabolism	Metabolism of terpenoids and polyketides	Insect hormone biosynthesis	ALDH; aldehyde dehydrogenase (NAD+)	ko09100	ko09109	ko00981	1.935450604786153	0.8876890632544447	-0.0434729	0.3447255175917371	-0.308284	-1.44035	-1.02648	-0.349274
FW510-R12_contig_1_253	K00128	Metabolism	Metabolism of terpenoids and polyketides	Limonene and pinene degradation	ALDH; aldehyde dehydrogenase (NAD+)	ko09100	ko09109	ko00903	1.935450604786153	0.8876890632544447	-0.0434729	0.3447255175917371	-0.308284	-1.44035	-1.02648	-0.349274
FW510-R12_contig_1_253	K00128	Metabolism	Xenobiotics biodegradation and metabolism	Chloroalkane and chloroalkene degradation	ALDH; aldehyde dehydrogenase (NAD+)	ko09100	ko09111	ko00625	1.935450604786153	0.8876890632544447	-0.0434729	0.3447255175917371	-0.308284	-1.44035	-1.02648	-0.349274
FW510-R12_contig_1_253	K00128	Human Diseases	Endocrine and metabolic disease	Alcoholic liver disease	ALDH; aldehyde dehydrogenase (NAD+)	ko09160	ko09167	ko04936	1.935450604786153	0.8876890632544447	-0.0434729	0.3447255175917371	-0.308284	-1.44035	-1.02648	-0.349274
FW510-R12_contig_1_253	K00154	Not Included in Pathway or Brite	Unclassified: metabolism	Enzymes with EC	E1.2.1.68; coniferyl-aldehyde dehydrogenase	ko09190	ko09191	ko99980	1.935450604786153	0.8876890632544447	-0.0434729	0.3447255175917371	-0.308284	-1.44035	-1.02648	-0.349274
FW510-R12_contig_1_254	K07448	Brite Hierarchies	Protein families: signaling and cellular processes	Prokaryotic defense system	mrr; restriction system	ko09180	ko09183	ko02048	1.1604828771525466	0.7535361415679597	0.3189736815507009	-0.869493	0.742457	-2.16211	0.018701229834010586	0.037448880955019796
FW510-R12_contig_1_255	K00294	Metabolism	Amino acid metabolism	Alanine, aspartate and glutamate metabolism	E1.2.1.88; 1-pyrroline-5-carboxylate dehydrogenase	ko09100	ko09105	ko00250	1.677091475019183	0.5576772516801064	0.017113365204008114	-1.55098	-0.996871	-0.641658	-0.090416	1.0280435153773393
FW510-R12_contig_1_255	K00294	Metabolism	Amino acid metabolism	Arginine and proline metabolism	E1.2.1.88; 1-pyrroline-5-carboxylate dehydrogenase	ko09100	ko09105	ko00330	1.677091475019183	0.5576772516801064	0.017113365204008114	-1.55098	-0.996871	-0.641658	-0.090416	1.0280435153773393
FW510-R12_contig_1_255	K13821	Metabolism	Amino acid metabolism	Alanine, aspartate and glutamate metabolism	putA; RHH-type transcriptional regulator, proline utilization regulon repressor / proline dehydrogenase / delta 1-pyrroline-5-carboxylate dehydrogenase [EC:1.5.5.2	ko09100	ko09105	ko00250	1.677091475019183	0.5576772516801064	0.017113365204008114	-1.55098	-0.996871	-0.641658	-0.090416	1.0280435153773393
FW510-R12_contig_1_255	K13821	Metabolism	Amino acid metabolism	Arginine and proline metabolism	putA; RHH-type transcriptional regulator, proline utilization regulon repressor / proline dehydrogenase / delta 1-pyrroline-5-carboxylate dehydrogenase [EC:1.5.5.2	ko09100	ko09105	ko00330	1.677091475019183	0.5576772516801064	0.017113365204008114	-1.55098	-0.996871	-0.641658	-0.090416	1.0280435153773393
FW510-R12_contig_1_255	K13821	Brite Hierarchies	Protein families: genetic information processing	Transcription factors	putA; RHH-type transcriptional regulator, proline utilization regulon repressor / proline dehydrogenase / delta 1-pyrroline-5-carboxylate dehydrogenase [EC:1.5.5.2	ko09180	ko09182	ko03000	1.677091475019183	0.5576772516801064	0.017113365204008114	-1.55098	-0.996871	-0.641658	-0.090416	1.0280435153773393
FW510-R12_contig_1_257	K02275	Metabolism	Energy metabolism	Oxidative phosphorylation	coxB, ctaC; cytochrome c oxidase subunit II	ko09100	ko09102	ko00190	-2.41458	-0.22881	0.261164	1.1835094107806758	0.27902776494532916	0.18583361377784138	0.00162876	0.7322261826314752
FW510-R12_contig_1_258	K02274	Metabolism	Energy metabolism	Oxidative phosphorylation	coxA, ctaD; cytochrome c oxidase subunit I	ko09100	ko09102	ko00190	-1.98663	-0.0451766	0.7885738467957568	0.3640973199133423	1.733665797022674	-0.228517	-0.459772	-0.166241
FW510-R12_contig_1_260	K02276	Metabolism	Energy metabolism	Oxidative phosphorylation	coxC, ctaE; cytochrome c oxidase subunit III	ko09100	ko09102	ko00190	-1.77882	0.4174582246655324	1.1016649783712762	-0.688152	1.6415771420679057	-0.502607	-0.161285	-0.0298312
FW510-R12_contig_1_262	K14998	Brite Hierarchies	Protein families: genetic information processing	Mitochondrial biogenesis	SURF1, SHY1; surfeit locus 1 family	ko09180	ko09182	ko03029	1.4576353962427362	0.35818253415106954	0.16140682098909323	-1.72962	-0.74054	-0.977973	0.4682951664694326	1.002613490409987
FW510-R12_contig_1_264	K02259	Metabolism	Energy metabolism	Oxidative phosphorylation	COX15, ctaA; heme a synthase	ko09100	ko09102	ko00190	1.0569909851464927	0.45262072797527475	0.21517863775258692	-0.59696	0.6522175030354519	-2.38052	0.2635349204223025	0.3369376878838849
FW510-R12_contig_1_264	K02259	Metabolism	Metabolism of cofactors and vitamins	Porphyrin metabolism	COX15, ctaA; heme a synthase	ko09100	ko09108	ko00860	1.0569909851464927	0.45262072797527475	0.21517863775258692	-0.59696	0.6522175030354519	-2.38052	0.2635349204223025	0.3369376878838849
FW510-R12_contig_1_264	K02259	Environmental Information Processing	Signal transduction	Two-component system	COX15, ctaA; heme a synthase	ko09130	ko09132	ko02020	1.0569909851464927	0.45262072797527475	0.21517863775258692	-0.59696	0.6522175030354519	-2.38052	0.2635349204223025	0.3369376878838849
FW510-R12_contig_1_264	K02259	Organismal Systems	Environmental adaptation	Thermogenesis	COX15, ctaA; heme a synthase	ko09150	ko09159	ko04714	1.0569909851464927	0.45262072797527475	0.21517863775258692	-0.59696	0.6522175030354519	-2.38052	0.2635349204223025	0.3369376878838849
FW510-R12_contig_1_264	K02259	Brite Hierarchies	Protein families: genetic information processing	Mitochondrial biogenesis	COX15, ctaA; heme a synthase	ko09180	ko09182	ko03029	1.0569909851464927	0.45262072797527475	0.21517863775258692	-0.59696	0.6522175030354519	-2.38052	0.2635349204223025	0.3369376878838849
FW510-R12_contig_1_264	K03110	Genetic Information Processing	Folding, sorting and degradation	Protein export	ftsY; fused signal recognition particle	ko09120	ko09123	ko03060	1.0569909851464927	0.45262072797527475	0.21517863775258692	-0.59696	0.6522175030354519	-2.38052	0.2635349204223025	0.3369376878838849
FW510-R12_contig_1_264	K03110	Environmental Information Processing	Membrane transport	Bacterial secretion system	ftsY; fused signal recognition particle	ko09130	ko09131	ko03070	1.0569909851464927	0.45262072797527475	0.21517863775258692	-0.59696	0.6522175030354519	-2.38052	0.2635349204223025	0.3369376878838849
FW510-R12_contig_1_264	K03110	Cellular Processes	Cellular community - prokaryotes	Quorum sensing	ftsY; fused signal recognition particle	ko09140	ko09145	ko02024	1.0569909851464927	0.45262072797527475	0.21517863775258692	-0.59696	0.6522175030354519	-2.38052	0.2635349204223025	0.3369376878838849
FW510-R12_contig_1_264	K03110	Brite Hierarchies	Protein families: signaling and cellular processes	Secretion system	ftsY; fused signal recognition particle	ko09180	ko09183	ko02044	1.0569909851464927	0.45262072797527475	0.21517863775258692	-0.59696	0.6522175030354519	-2.38052	0.2635349204223025	0.3369376878838849
FW510-R12_contig_1_265	K02257	Metabolism	Energy metabolism	Oxidative phosphorylation	COX10, ctaB, cyoE; heme o synthase	ko09100	ko09102	ko00190	1.1274703072964207	0.5072063866427905	-0.121791	-1.7833	1.5701591979499012	-0.368465	-0.813324	-0.11796
FW510-R12_contig_1_265	K02257	Metabolism	Metabolism of cofactors and vitamins	Porphyrin metabolism	COX10, ctaB, cyoE; heme o synthase	ko09100	ko09108	ko00860	1.1274703072964207	0.5072063866427905	-0.121791	-1.7833	1.5701591979499012	-0.368465	-0.813324	-0.11796
FW510-R12_contig_1_265	K02257	Organismal Systems	Environmental adaptation	Thermogenesis	COX10, ctaB, cyoE; heme o synthase	ko09150	ko09159	ko04714	1.1274703072964207	0.5072063866427905	-0.121791	-1.7833	1.5701591979499012	-0.368465	-0.813324	-0.11796
FW510-R12_contig_1_265	K02257	Brite Hierarchies	Protein families: metabolism	Prenyltransferases	COX10, ctaB, cyoE; heme o synthase	ko09180	ko09181	ko01006	1.1274703072964207	0.5072063866427905	-0.121791	-1.7833	1.5701591979499012	-0.368465	-0.813324	-0.11796
FW510-R12_contig_1_265	K02257	Brite Hierarchies	Protein families: genetic information processing	Mitochondrial biogenesis	COX10, ctaB, cyoE; heme o synthase	ko09180	ko09182	ko03029	1.1274703072964207	0.5072063866427905	-0.121791	-1.7833	1.5701591979499012	-0.368465	-0.813324	-0.11796
FW510-R12_contig_1_267	K01531	Not Included in Pathway or Brite	Unclassified: metabolism	Enzymes with EC	mgtA, mgtB; P-type Mg2+ transporter	ko09190	ko09191	ko99980	0.3831052699609714	0.19558846595657753	0.21984477633828953	1.2051011538967427	-0.703056	-2.30541	0.5151228847291042	0.48970550625364234
FW510-R12_contig_1_269	K14347	Brite Hierarchies	Protein families: signaling and cellular processes	Transporters	SLC10A7, P7; solute carrier family 10 (sodium/bile acid cotransporter), member	ko09180	ko09183	ko02000	1.0788735672825462	0.3871018854617842	-0.0930597	-2.49738	0.42421399241646923	0.16701221747492104	0.0538155	0.47942660432893847
FW510-R12_contig_1_269	K14347	Brite Hierarchies	Protein families: signaling and cellular processes	Exosome	SLC10A7, P7; solute carrier family 10 (sodium/bile acid cotransporter), member	ko09180	ko09183	ko04147	1.0788735672825462	0.3871018854617842	-0.0930597	-2.49738	0.42421399241646923	0.16701221747492104	0.0538155	0.47942660432893847
FW510-R12_contig_1_271	K02316	Genetic Information Processing	Replication and repair	DNA replication	dnaG; DNA primase	ko09120	ko09124	ko03030	0.1745498842739657	0.330089	0.24846308489084706	-1.96953	-1.01304	0.0146575	0.63804	1.576773911028293
FW510-R12_contig_1_271	K02316	Brite Hierarchies	Protein families: genetic information processing	DNA replication proteins	dnaG; DNA primase	ko09180	ko09182	ko03032	0.1745498842739657	0.330089	0.24846308489084706	-1.96953	-1.01304	0.0146575	0.63804	1.576773911028293
FW510-R12_contig_1_274	K09117	Not Included in Pathway or Brite	Unclassified	Unclassified	K09117; uncharacterized	ko09190	ko09194	ko99997	1.0955506151106342	-0.290397	-0.17144	1.308121638006069	-1.83364	-1.05362	0.30597003049376703	0.6394519672621821
FW510-R12_contig_1_275	K02970	Genetic Information Processing	Translation	Ribosome	RP-S21, MRPS21, rpsU; small subunit ribosomal protein	ko09120	ko09122	ko03010	1.225101053968567	0.4609900459731554	0.3078177926484397	-1.87123	-1.43489	0.24444857623214455	0.5052766177390453	0.562487
FW510-R12_contig_1_275	K02970	Brite Hierarchies	Protein families: genetic information processing	Ribosome	RP-S21, MRPS21, rpsU; small subunit ribosomal protein	ko09180	ko09182	ko03011	1.225101053968567	0.4609900459731554	0.3078177926484397	-1.87123	-1.43489	0.24444857623214455	0.5052766177390453	0.562487
FW510-R12_contig_1_276	K01409	Brite Hierarchies	Protein families: genetic information processing	Transfer RNA biogenesis	KAE1, tsaD, QRI7; N6-L-threonylcarbamoyladenine synthase	ko09180	ko09182	ko03016	-0.925116	-1.05026	-0.733446	-0.134467	-0.872543	0.981521	1.4723799559354567	1.2619312019113738
FW510-R12_contig_1_276	K03070	Genetic Information Processing	Folding, sorting and degradation	Protein export	secA; preprotein translocase subunit SecA	ko09120	ko09123	ko03060	-0.925116	-1.05026	-0.733446	-0.134467	-0.872543	0.981521	1.4723799559354567	1.2619312019113738
FW510-R12_contig_1_276	K03070	Environmental Information Processing	Membrane transport	Bacterial secretion system	secA; preprotein translocase subunit SecA	ko09130	ko09131	ko03070	-0.925116	-1.05026	-0.733446	-0.134467	-0.872543	0.981521	1.4723799559354567	1.2619312019113738
FW510-R12_contig_1_276	K03070	Cellular Processes	Cellular community - prokaryotes	Quorum sensing	secA; preprotein translocase subunit SecA	ko09140	ko09145	ko02024	-0.925116	-1.05026	-0.733446	-0.134467	-0.872543	0.981521	1.4723799559354567	1.2619312019113738
FW510-R12_contig_1_276	K03070	Brite Hierarchies	Protein families: signaling and cellular processes	Secretion system	secA; preprotein translocase subunit SecA	ko09180	ko09183	ko02044	-0.925116	-1.05026	-0.733446	-0.134467	-0.872543	0.981521	1.4723799559354567	1.2619312019113738
FW510-R12_contig_1_277	K06178	Brite Hierarchies	Protein families: genetic information processing	Ribosome biogenesis	rluB; 23S rRNA pseudouridine2605 synthase	ko09180	ko09182	ko03009	1.5543494261409532	0.3504549036005281	-0.0734944	-2.00691	0.6428138417761216	0.599523	-0.741326	-0.325411
FW510-R12_contig_1_277	K06182	Brite Hierarchies	Protein families: genetic information processing	Ribosome biogenesis	rluF; 23S rRNA pseudouridine2604 synthase	ko09180	ko09182	ko03009	1.5543494261409532	0.3504549036005281	-0.0734944	-2.00691	0.6428138417761216	0.599523	-0.741326	-0.325411
FW510-R12_contig_1_277	K06183	Brite Hierarchies	Protein families: genetic information processing	Ribosome biogenesis	rsuA; 16S rRNA pseudouridine516 synthase	ko09180	ko09182	ko03009	1.5543494261409532	0.3504549036005281	-0.0734944	-2.00691	0.6428138417761216	0.599523	-0.741326	-0.325411
FW510-R12_contig_1_278	K01992	Brite Hierarchies	Protein families: signaling and cellular processes	Transporters	ABC-2.P; ABC-2 type transport system permease	ko09180	ko09183	ko02000	1.9631100940599588	0.24772115636614647	-0.608771	-1.72729	-0.220692	-0.422578	0.0616602	0.7068393701055228
FW510-R12_contig_1_279	K01990	Brite Hierarchies	Protein families: signaling and cellular processes	Transporters	ABC-2.A; ABC-2 type transport system ATP-binding	ko09180	ko09183	ko02000	2.156791635519654	0.3181035347430804	-0.987387	-0.394645	-1.39088	0.2418446587584185	-0.218665	0.2748360209335958
FW510-R12_contig_1_279	K09695	Environmental Information Processing	Membrane transport	ABC transporters	nodI; lipooligosaccharide transport system ATP-binding	ko09130	ko09131	ko02010	2.156791635519654	0.3181035347430804	-0.987387	-0.394645	-1.39088	0.2418446587584185	-0.218665	0.2748360209335958
FW510-R12_contig_1_279	K09695	Brite Hierarchies	Protein families: signaling and cellular processes	Transporters	nodI; lipooligosaccharide transport system ATP-binding	ko09180	ko09183	ko02000	2.156791635519654	0.3181035347430804	-0.987387	-0.394645	-1.39088	0.2418446587584185	-0.218665	0.2748360209335958
FW510-R12_contig_1_280	K00523	Metabolism	Carbohydrate metabolism	Amino sugar and nucleotide sugar metabolism	ascD, ddhD, rfbI; CDP-4-dehydro-6-deoxyglucose reductase, E3	ko09100	ko09101	ko00520	0.8532159533229302	0.14067738006195976	0.37430717091398674	-2.24611	-0.815838	0.0821566	0.5865447282204385	1.0250492406561034
FW510-R12_contig_1_280	K00523	Metabolism	Glycan biosynthesis and metabolism	O-Antigen nucleotide sugar biosynthesis	ascD, ddhD, rfbI; CDP-4-dehydro-6-deoxyglucose reductase, E3	ko09100	ko09107	ko00541	0.8532159533229302	0.14067738006195976	0.37430717091398674	-2.24611	-0.815838	0.0821566	0.5865447282204385	1.0250492406561034
FW510-R12_contig_1_283	K07347	Human Diseases	Infectious disease: bacterial	Pertussis	fimD, fimC, mrkC, htrE, cssD; outer membrane usher	ko09160	ko09171	ko05133	-0.796331	-0.322283	-0.189147	-1.08141	-0.594265	-0.281633	1.249169374820751	2.0159
FW510-R12_contig_1_283	K07347	Brite Hierarchies	Protein families: signaling and cellular processes	Transporters	fimD, fimC, mrkC, htrE, cssD; outer membrane usher	ko09180	ko09183	ko02000	-0.796331	-0.322283	-0.189147	-1.08141	-0.594265	-0.281633	1.249169374820751	2.0159
FW510-R12_contig_1_283	K07347	Brite Hierarchies	Protein families: signaling and cellular processes	Secretion system	fimD, fimC, mrkC, htrE, cssD; outer membrane usher	ko09180	ko09183	ko02044	-0.796331	-0.322283	-0.189147	-1.08141	-0.594265	-0.281633	1.249169374820751	2.0159
FW510-R12_contig_1_283	K07347	Brite Hierarchies	Protein families: signaling and cellular processes	Bacterial motility proteins	fimD, fimC, mrkC, htrE, cssD; outer membrane usher	ko09180	ko09183	ko02035	-0.796331	-0.322283	-0.189147	-1.08141	-0.594265	-0.281633	1.249169374820751	2.0159
FW510-R12_contig_1_284	K15540	Not Included in Pathway or Brite	Unclassified: signaling and cellular processes	Cell	ecpD; chaperone protein	ko09190	ko09193	ko99993	-1.06974	-0.529859	-0.260785	-0.526973	-0.998764	0.26609140091408784	1.1768966331953232	1.9431347636086438
FW510-R12_contig_1_288	K07729	Brite Hierarchies	Protein families: genetic information processing	Transcription factors	K07729; putative transcriptional	ko09180	ko09182	ko03000	-0.632529	-0.229829	0.15813649624926804	1.9972593991399912	-1.04098	-1.35034	0.44226578743903566	0.6560215016500367
FW510-R12_contig_1_290	K09697	Environmental Information Processing	Membrane transport	ABC transporters	natA; sodium transport system ATP-binding protein	ko09130	ko09131	ko02010	-0.216411	-0.237347	0.33159693000758755	1.7681527004459656	-0.299019	-2.07333	0.2975334675809807	0.4288208729741316
FW510-R12_contig_1_290	K09697	Environmental Information Processing	Signal transduction	Two-component system	natA; sodium transport system ATP-binding protein	ko09130	ko09132	ko02020	-0.216411	-0.237347	0.33159693000758755	1.7681527004459656	-0.299019	-2.07333	0.2975334675809807	0.4288208729741316
FW510-R12_contig_1_290	K09697	Brite Hierarchies	Protein families: signaling and cellular processes	Transporters	natA; sodium transport system ATP-binding protein	ko09180	ko09183	ko02000	-0.216411	-0.237347	0.33159693000758755	1.7681527004459656	-0.299019	-2.07333	0.2975334675809807	0.4288208729741316
FW510-R12_contig_1_291	K09696	Environmental Information Processing	Membrane transport	ABC transporters	natB; sodium transport system permease	ko09130	ko09131	ko02010	-0.183107	-0.106168	0.5277139540366036	1.4850090701691332	-0.233284	-2.26079	0.31850055499459673	0.4521284438812358
FW510-R12_contig_1_291	K09696	Environmental Information Processing	Signal transduction	Two-component system	natB; sodium transport system permease	ko09130	ko09132	ko02020	-0.183107	-0.106168	0.5277139540366036	1.4850090701691332	-0.233284	-2.26079	0.31850055499459673	0.4521284438812358
FW510-R12_contig_1_291	K09696	Brite Hierarchies	Protein families: signaling and cellular processes	Transporters	natB; sodium transport system permease	ko09180	ko09183	ko02000	-0.183107	-0.106168	0.5277139540366036	1.4850090701691332	-0.233284	-2.26079	0.31850055499459673	0.4521284438812358
FW510-R12_contig_1_293	K01495	Metabolism	Metabolism of cofactors and vitamins	Folate biosynthesis	GCH1, folE; GTP cyclohydrolase IA	ko09100	ko09108	ko00790	1.3037027910216408	0.436311	-0.153984	-1.4055	-0.782959	-1.2896	1.095848672739761	0.7961736837199528
FW510-R12_contig_1_294	K09760	Not Included in Pathway or Brite	Unclassified: genetic information processing	Replication and	rmuC; DNA recombination protein	ko09190	ko09192	ko99976	0.9594950090648751	-0.113782	-0.457426	-0.077658	-0.242054	-1.81227	1.8688411169199848	-0.125143
FW510-R12_contig_1_295	K00362	Metabolism	Energy metabolism	Nitrogen metabolism	nirB; nitrite reductase (NADH) large subunit	ko09100	ko09102	ko00910	-1.43502	0.41956537486781154	0.38298921424887933	1.060684053627334	-1.08694	-1.22481	1.0786820138677409	0.8048528347245701
FW510-R12_contig_1_296	K06969	Brite Hierarchies	Protein families: genetic information processing	Ribosome biogenesis	rlmI; 23S rRNA (cytosine1962-C5)-methyltransferase	ko09180	ko09182	ko03009	1.2987730920965133	0.48427235170208355	0.0856053	-1.63822	-0.76753	-1.15059	1.0027438945949063	0.6849384042175618
FW510-R12_contig_1_299	K07494	Not Included in Pathway or Brite	Unclassified: genetic information processing	Replication and	K07494; putative	ko09190	ko09192	ko99976	1.197763845425701	0.17794647818084336	0.0986538	0.4387919599511488	0.6160973876940111	-2.40897	-0.326135	0.20584700531804564
FW510-R12_contig_1_303	K19222	Metabolism	Metabolism of cofactors and vitamins	Ubiquinone and other terpenoid-quinone biosynthesis	menI, DHNAT; 1,4-dihydroxy-2-naphthoyl-CoA hydrolase	ko09100	ko09108	ko00130	0.4721784667520698	0.5598376357023441	0.473065	0.2440671277743366	0.13791162845797017	-2.54688	0.8079196342769827	-0.148102
FW510-R12_contig_1_304	K00523	Metabolism	Carbohydrate metabolism	Amino sugar and nucleotide sugar metabolism	ascD, ddhD, rfbI; CDP-4-dehydro-6-deoxyglucose reductase, E3	ko09100	ko09101	ko00520	-0.702187	-0.18727	0.070792	-0.142347	-1.90003	1.8102319988998075	0.5862837478412375	0.46453075194364907
FW510-R12_contig_1_304	K00523	Metabolism	Glycan biosynthesis and metabolism	O-Antigen nucleotide sugar biosynthesis	ascD, ddhD, rfbI; CDP-4-dehydro-6-deoxyglucose reductase, E3	ko09100	ko09107	ko00541	-0.702187	-0.18727	0.070792	-0.142347	-1.90003	1.8102319988998075	0.5862837478412375	0.46453075194364907
FW510-R12_contig_1_304	K02823	Metabolism	Nucleotide metabolism	Pyrimidine metabolism	pyrDII; dihydroorotate dehydrogenase electron transfer	ko09100	ko09104	ko00240	-0.702187	-0.18727	0.070792	-0.142347	-1.90003	1.8102319988998075	0.5862837478412375	0.46453075194364907
FW510-R12_contig_1_304	K05368	Metabolism	Metabolism of cofactors and vitamins	Riboflavin metabolism	fre, ubiB; NAD(P)H-flavin reductase	ko09100	ko09108	ko00740	-0.702187	-0.18727	0.070792	-0.142347	-1.90003	1.8102319988998075	0.5862837478412375	0.46453075194364907
FW510-R12_contig_1_304	K18248	Metabolism	Xenobiotics biodegradation and metabolism	Aminobenzoate degradation	andAb; anthranilate 1,2-dioxygenase ferredoxin	ko09100	ko09111	ko00627	-0.702187	-0.18727	0.070792	-0.142347	-1.90003	1.8102319988998075	0.5862837478412375	0.46453075194364907
FW510-R12_contig_1_304	K20256	Cellular Processes	Cellular community - prokaryotes	Quorum sensing	luxG; flavin reductase	ko09140	ko09145	ko02024	-0.702187	-0.18727	0.070792	-0.142347	-1.90003	1.8102319988998075	0.5862837478412375	0.46453075194364907
FW510-R12_contig_1_305	K07486	Not Included in Pathway or Brite	Unclassified: genetic information processing	Replication and	K07486;	ko09190	ko09192	ko99976	-0.801968	-0.41553	-0.117724	2.2721402623609896	0.809408	-0.118326	-0.732245	-0.895755
FW510-R12_contig_1_306	K01011	Metabolism	Energy metabolism	Sulfur metabolism	TST, MPST, sseA; thiosulfate/3-mercaptopyruvate sulfurtransferase [EC:2.8.1.1	ko09100	ko09102	ko00920	0.9561281006073383	0.27322261731275427	0.21569666127252757	-1.87345	-1.46921	0.39475737586066056	0.6768685192603145	0.8259892972873042
FW510-R12_contig_1_306	K01011	Metabolism	Amino acid metabolism	Cysteine and methionine metabolism	TST, MPST, sseA; thiosulfate/3-mercaptopyruvate sulfurtransferase [EC:2.8.1.1	ko09100	ko09105	ko00270	0.9561281006073383	0.27322261731275427	0.21569666127252757	-1.87345	-1.46921	0.39475737586066056	0.6768685192603145	0.8259892972873042
FW510-R12_contig_1_306	K01011	Genetic Information Processing	Folding, sorting and degradation	Sulfur relay system	TST, MPST, sseA; thiosulfate/3-mercaptopyruvate sulfurtransferase [EC:2.8.1.1	ko09120	ko09123	ko04122	0.9561281006073383	0.27322261731275427	0.21569666127252757	-1.87345	-1.46921	0.39475737586066056	0.6768685192603145	0.8259892972873042
FW510-R12_contig_1_306	K02439	Metabolism	Energy metabolism	Sulfur metabolism	glpE; thiosulfate sulfurtransferase	ko09100	ko09102	ko00920	0.9561281006073383	0.27322261731275427	0.21569666127252757	-1.87345	-1.46921	0.39475737586066056	0.6768685192603145	0.8259892972873042
FW510-R12_contig_1_309	K01719	Metabolism	Metabolism of cofactors and vitamins	Porphyrin metabolism	hemD, UROS; uroporphyrinogen-III synthase	ko09100	ko09108	ko00860	0.8550621677168366	0.2072330345175822	-0.136383	1.0597584504912991	0.21690268039083557	-2.38041	0.5102412737161751	-0.332405
FW510-R12_contig_1_309	K01749	Metabolism	Metabolism of cofactors and vitamins	Porphyrin metabolism	hemC, HMBS; hydroxymethylbilane synthase	ko09100	ko09108	ko00860	0.8550621677168366	0.2072330345175822	-0.136383	1.0597584504912991	0.21690268039083557	-2.38041	0.5102412737161751	-0.332405
FW510-R12_contig_1_309	K02496	Metabolism	Metabolism of cofactors and vitamins	Porphyrin metabolism	hemX; uroporphyrin-III C-methyltransferase	ko09100	ko09108	ko00860	0.8550621677168366	0.2072330345175822	-0.136383	1.0597584504912991	0.21690268039083557	-2.38041	0.5102412737161751	-0.332405
FW510-R12_contig_1_309	K13542	Metabolism	Metabolism of cofactors and vitamins	Porphyrin metabolism	cobA-hemD; uroporphyrinogen III methyltransferase / synthase [EC:2.1.1.107	ko09100	ko09108	ko00860	0.8550621677168366	0.2072330345175822	-0.136383	1.0597584504912991	0.21690268039083557	-2.38041	0.5102412737161751	-0.332405
FW510-R12_contig_1_309	K13543	Metabolism	Metabolism of cofactors and vitamins	Porphyrin metabolism	hemDX; uroporphyrinogen III methyltransferase / synthase [EC:2.1.1.107	ko09100	ko09108	ko00860	0.8550621677168366	0.2072330345175822	-0.136383	1.0597584504912991	0.21690268039083557	-2.38041	0.5102412737161751	-0.332405
FW510-R12_contig_1_310	K02496	Metabolism	Metabolism of cofactors and vitamins	Porphyrin metabolism	hemX; uroporphyrin-III C-methyltransferase	ko09100	ko09108	ko00860	0.10160076950315217	-0.233935	-0.682806	2.4600316973768135	0.0943855	-0.290421	-0.354207	-1.09465
FW510-R12_contig_1_310	K06313	Not Included in Pathway or Brite	Unclassified: signaling and cellular processes	Cell	ypeB; spore germination	ko09190	ko09193	ko99978	0.10160076950315217	-0.233935	-0.682806	2.4600316973768135	0.0943855	-0.290421	-0.354207	-1.09465
FW510-R12_contig_1_310	K13543	Metabolism	Metabolism of cofactors and vitamins	Porphyrin metabolism	hemDX; uroporphyrinogen III methyltransferase / synthase [EC:2.1.1.107	ko09100	ko09108	ko00860	0.10160076950315217	-0.233935	-0.682806	2.4600316973768135	0.0943855	-0.290421	-0.354207	-1.09465
FW510-R12_contig_1_311	K02498	Not Included in Pathway or Brite	Unclassified: metabolism	Cofactor	hemY; HemY	ko09190	ko09191	ko99987	-0.0554728	0.1711813407770828	-0.415741	2.1035182280743547	0.7881522129957504	-0.697082	-0.463433	-1.43112
FW510-R12_contig_1_314	K03657	Genetic Information Processing	Replication and repair	Nucleotide excision repair	uvrD, pcrA; ATP-dependent DNA helicase UvrD/PcrA	ko09120	ko09124	ko03420	2.3862	0.3261403333598295	-0.501042	-0.675818	-1.12446	-0.380252	-0.218393	0.18762202059471186
FW510-R12_contig_1_314	K03657	Genetic Information Processing	Replication and repair	Mismatch repair	uvrD, pcrA; ATP-dependent DNA helicase UvrD/PcrA	ko09120	ko09124	ko03430	2.3862	0.3261403333598295	-0.501042	-0.675818	-1.12446	-0.380252	-0.218393	0.18762202059471186
FW510-R12_contig_1_314	K03657	Brite Hierarchies	Protein families: genetic information processing	DNA repair and recombination proteins	uvrD, pcrA; ATP-dependent DNA helicase UvrD/PcrA	ko09180	ko09182	ko03400	2.3862	0.3261403333598295	-0.501042	-0.675818	-1.12446	-0.380252	-0.218393	0.18762202059471186
FW510-R12_contig_1_316	K02335	Genetic Information Processing	Replication and repair	DNA replication	polA; DNA polymerase I	ko09120	ko09124	ko03030	1.4639674712974018	0.36611228258337664	-0.176468	-2.31071	0.37381011437238787	-0.0133761	-0.141756	0.43842349316578294
FW510-R12_contig_1_316	K02335	Genetic Information Processing	Replication and repair	Base excision repair	polA; DNA polymerase I	ko09120	ko09124	ko03410	1.4639674712974018	0.36611228258337664	-0.176468	-2.31071	0.37381011437238787	-0.0133761	-0.141756	0.43842349316578294
FW510-R12_contig_1_316	K02335	Genetic Information Processing	Replication and repair	Nucleotide excision repair	polA; DNA polymerase I	ko09120	ko09124	ko03420	1.4639674712974018	0.36611228258337664	-0.176468	-2.31071	0.37381011437238787	-0.0133761	-0.141756	0.43842349316578294
FW510-R12_contig_1_316	K02335	Genetic Information Processing	Replication and repair	Homologous recombination	polA; DNA polymerase I	ko09120	ko09124	ko03440	1.4639674712974018	0.36611228258337664	-0.176468	-2.31071	0.37381011437238787	-0.0133761	-0.141756	0.43842349316578294
FW510-R12_contig_1_316	K02335	Brite Hierarchies	Protein families: genetic information processing	DNA replication proteins	polA; DNA polymerase I	ko09180	ko09182	ko03032	1.4639674712974018	0.36611228258337664	-0.176468	-2.31071	0.37381011437238787	-0.0133761	-0.141756	0.43842349316578294
FW510-R12_contig_1_316	K02335	Brite Hierarchies	Protein families: genetic information processing	DNA repair and recombination proteins	polA; DNA polymerase I	ko09180	ko09182	ko03400	1.4639674712974018	0.36611228258337664	-0.176468	-2.31071	0.37381011437238787	-0.0133761	-0.141756	0.43842349316578294
FW510-R12_contig_1_318	K00799	Metabolism	Metabolism of other amino acids	Glutathione metabolism	GST, gst; glutathione S-transferase	ko09100	ko09106	ko00480	-0.82936	-0.180635	0.3356809295811494	2.2240505108256134	-1.14306	-0.854718	0.4276763495230936	0.020365027235998256
FW510-R12_contig_1_318	K00799	Metabolism	Xenobiotics biodegradation and metabolism	Metabolism of xenobiotics by cytochrome P450	GST, gst; glutathione S-transferase	ko09100	ko09111	ko00980	-0.82936	-0.180635	0.3356809295811494	2.2240505108256134	-1.14306	-0.854718	0.4276763495230936	0.020365027235998256
FW510-R12_contig_1_318	K00799	Metabolism	Xenobiotics biodegradation and metabolism	Drug metabolism - cytochrome P450	GST, gst; glutathione S-transferase	ko09100	ko09111	ko00982	-0.82936	-0.180635	0.3356809295811494	2.2240505108256134	-1.14306	-0.854718	0.4276763495230936	0.020365027235998256
FW510-R12_contig_1_318	K00799	Metabolism	Xenobiotics biodegradation and metabolism	Drug metabolism - other enzymes	GST, gst; glutathione S-transferase	ko09100	ko09111	ko00983	-0.82936	-0.180635	0.3356809295811494	2.2240505108256134	-1.14306	-0.854718	0.4276763495230936	0.020365027235998256
FW510-R12_contig_1_318	K00799	Organismal Systems	Aging	Longevity regulating pathway - worm	GST, gst; glutathione S-transferase	ko09150	ko09149	ko04212	-0.82936	-0.180635	0.3356809295811494	2.2240505108256134	-1.14306	-0.854718	0.4276763495230936	0.020365027235998256
FW510-R12_contig_1_318	K00799	Human Diseases	Cancer: overview	Pathways in cancer	GST, gst; glutathione S-transferase	ko09160	ko09161	ko05200	-0.82936	-0.180635	0.3356809295811494	2.2240505108256134	-1.14306	-0.854718	0.4276763495230936	0.020365027235998256
FW510-R12_contig_1_318	K00799	Human Diseases	Cancer: overview	Chemical carcinogenesis - DNA adducts	GST, gst; glutathione S-transferase	ko09160	ko09161	ko05204	-0.82936	-0.180635	0.3356809295811494	2.2240505108256134	-1.14306	-0.854718	0.4276763495230936	0.020365027235998256
FW510-R12_contig_1_318	K00799	Human Diseases	Cancer: overview	Chemical carcinogenesis - receptor activation	GST, gst; glutathione S-transferase	ko09160	ko09161	ko05207	-0.82936	-0.180635	0.3356809295811494	2.2240505108256134	-1.14306	-0.854718	0.4276763495230936	0.020365027235998256
FW510-R12_contig_1_318	K00799	Human Diseases	Cancer: overview	Chemical carcinogenesis - reactive oxygen species	GST, gst; glutathione S-transferase	ko09160	ko09161	ko05208	-0.82936	-0.180635	0.3356809295811494	2.2240505108256134	-1.14306	-0.854718	0.4276763495230936	0.020365027235998256
FW510-R12_contig_1_318	K00799	Human Diseases	Cancer: specific types	Hepatocellular carcinoma	GST, gst; glutathione S-transferase	ko09160	ko09162	ko05225	-0.82936	-0.180635	0.3356809295811494	2.2240505108256134	-1.14306	-0.854718	0.4276763495230936	0.020365027235998256
FW510-R12_contig_1_318	K00799	Human Diseases	Cardiovascular disease	Fluid shear stress and atherosclerosis	GST, gst; glutathione S-transferase	ko09160	ko09166	ko05418	-0.82936	-0.180635	0.3356809295811494	2.2240505108256134	-1.14306	-0.854718	0.4276763495230936	0.020365027235998256
FW510-R12_contig_1_318	K00799	Human Diseases	Drug resistance: antineoplastic	Platinum drug resistance	GST, gst; glutathione S-transferase	ko09160	ko09176	ko01524	-0.82936	-0.180635	0.3356809295811494	2.2240505108256134	-1.14306	-0.854718	0.4276763495230936	0.020365027235998256
FW510-R12_contig_1_318	K00799	Brite Hierarchies	Protein families: signaling and cellular processes	Transporters	GST, gst; glutathione S-transferase	ko09180	ko09183	ko02000	-0.82936	-0.180635	0.3356809295811494	2.2240505108256134	-1.14306	-0.854718	0.4276763495230936	0.020365027235998256
FW510-R12_contig_1_319	K00602	Metabolism	Nucleotide metabolism	Purine metabolism	purH; phosphoribosylaminoimidazolecarboxamide formyltransferase / IMP cyclohydrolase [EC:2.1.2.3	ko09100	ko09104	ko00230	0.8853119490382921	0.0923561	-0.214145	-2.50398	0.7094460447920878	0.49429758394572465	0.27935371129919795	0.25736
FW510-R12_contig_1_319	K00602	Metabolism	Metabolism of cofactors and vitamins	One carbon pool by folate	purH; phosphoribosylaminoimidazolecarboxamide formyltransferase / IMP cyclohydrolase [EC:2.1.2.3	ko09100	ko09108	ko00670	0.8853119490382921	0.0923561	-0.214145	-2.50398	0.7094460447920878	0.49429758394572465	0.27935371129919795	0.25736
FW510-R12_contig_1_319	K00602	Human Diseases	Drug resistance: antineoplastic	Antifolate resistance	purH; phosphoribosylaminoimidazolecarboxamide formyltransferase / IMP cyclohydrolase [EC:2.1.2.3	ko09160	ko09176	ko01523	0.8853119490382921	0.0923561	-0.214145	-2.50398	0.7094460447920878	0.49429758394572465	0.27935371129919795	0.25736
FW510-R12_contig_1_319	K00602	Brite Hierarchies	Protein families: signaling and cellular processes	Exosome	purH; phosphoribosylaminoimidazolecarboxamide formyltransferase / IMP cyclohydrolase [EC:2.1.2.3	ko09180	ko09183	ko04147	0.8853119490382921	0.0923561	-0.214145	-2.50398	0.7094460447920878	0.49429758394572465	0.27935371129919795	0.25736
FW510-R12_contig_1_320	K03557	Cellular Processes	Cellular community - prokaryotes	Biofilm formation - Vibrio cholerae	fis; Fis family transcriptional regulator, factor for inversion stimulation	ko09140	ko09145	ko05111	0.20503220411324685	-0.20168	0.37051945014521825	-2.55576	0.3450703537219097	0.5824253229917078	0.6663153165440823	0.5880755159455812
FW510-R12_contig_1_320	K03557	Brite Hierarchies	Protein families: genetic information processing	Transcription factors	fis; Fis family transcriptional regulator, factor for inversion stimulation	ko09180	ko09182	ko03000	0.20503220411324685	-0.20168	0.37051945014521825	-2.55576	0.3450703537219097	0.5824253229917078	0.6663153165440823	0.5880755159455812
FW510-R12_contig_1_320	K03557	Brite Hierarchies	Protein families: genetic information processing	Chromosome and associated proteins	fis; Fis family transcriptional regulator, factor for inversion stimulation	ko09180	ko09182	ko03036	0.20503220411324685	-0.20168	0.37051945014521825	-2.55576	0.3450703537219097	0.5824253229917078	0.6663153165440823	0.5880755159455812
FW510-R12_contig_1_320	K03557	Brite Hierarchies	Protein families: genetic information processing	DNA repair and recombination proteins	fis; Fis family transcriptional regulator, factor for inversion stimulation	ko09180	ko09182	ko03400	0.20503220411324685	-0.20168	0.37051945014521825	-2.55576	0.3450703537219097	0.5824253229917078	0.6663153165440823	0.5880755159455812
FW510-R12_contig_1_320	K07712	Environmental Information Processing	Signal transduction	Two-component system	glnG, ntrC; two-component system, NtrC family, nitrogen regulation response regulator	ko09130	ko09132	ko02020	0.20503220411324685	-0.20168	0.37051945014521825	-2.55576	0.3450703537219097	0.5824253229917078	0.6663153165440823	0.5880755159455812
FW510-R12_contig_1_320	K07712	Brite Hierarchies	Protein families: signaling and cellular processes	Two-component system	glnG, ntrC; two-component system, NtrC family, nitrogen regulation response regulator	ko09180	ko09183	ko02022	0.20503220411324685	-0.20168	0.37051945014521825	-2.55576	0.3450703537219097	0.5824253229917078	0.6663153165440823	0.5880755159455812
FW510-R12_contig_1_322	K02687	Brite Hierarchies	Protein families: genetic information processing	Ribosome biogenesis	prmA; ribosomal protein L11 methyltransferase	ko09180	ko09182	ko03009	1.359845904581062	0.49299563406086533	-0.162682	-2.03896	0.9136598364898363	0.36252741487593104	-0.868497	-0.0588913
FW510-R12_contig_1_323	K01961	Metabolism	Carbohydrate metabolism	Pyruvate metabolism	accC; acetyl-CoA carboxylase, biotin carboxylase subunit [EC:6.4.1.2	ko09100	ko09101	ko00620	1.6150717708582925	0.7868559430964679	-0.0182225	-1.72705	0.21432762614979986	-1.11794	-0.357752	0.6047046336119156
FW510-R12_contig_1_323	K01961	Metabolism	Carbohydrate metabolism	Propanoate metabolism	accC; acetyl-CoA carboxylase, biotin carboxylase subunit [EC:6.4.1.2	ko09100	ko09101	ko00640	1.6150717708582925	0.7868559430964679	-0.0182225	-1.72705	0.21432762614979986	-1.11794	-0.357752	0.6047046336119156
FW510-R12_contig_1_323	K01961	Metabolism	Energy metabolism	Carbon fixation pathways in prokaryotes	accC; acetyl-CoA carboxylase, biotin carboxylase subunit [EC:6.4.1.2	ko09100	ko09102	ko00720	1.6150717708582925	0.7868559430964679	-0.0182225	-1.72705	0.21432762614979986	-1.11794	-0.357752	0.6047046336119156
FW510-R12_contig_1_323	K01961	Metabolism	Lipid metabolism	Fatty acid biosynthesis	accC; acetyl-CoA carboxylase, biotin carboxylase subunit [EC:6.4.1.2	ko09100	ko09103	ko00061	1.6150717708582925	0.7868559430964679	-0.0182225	-1.72705	0.21432762614979986	-1.11794	-0.357752	0.6047046336119156
FW510-R12_contig_1_325	K00627	Metabolism	Carbohydrate metabolism	Glycolysis / Gluconeogenesis	DLAT, aceF, pdhC; pyruvate dehydrogenase E2 component (dihydrolipoamide acetyltransferase)	ko09100	ko09101	ko00010	0.7469253140029269	0.0815667	-0.40608	-1.37266	-1.45278	0.2964095596519612	0.3572413497716751	1.7493744219141505
FW510-R12_contig_1_325	K00627	Metabolism	Carbohydrate metabolism	Citrate cycle (TCA cycle)	DLAT, aceF, pdhC; pyruvate dehydrogenase E2 component (dihydrolipoamide acetyltransferase)	ko09100	ko09101	ko00020	0.7469253140029269	0.0815667	-0.40608	-1.37266	-1.45278	0.2964095596519612	0.3572413497716751	1.7493744219141505
FW510-R12_contig_1_325	K00627	Metabolism	Carbohydrate metabolism	Pyruvate metabolism	DLAT, aceF, pdhC; pyruvate dehydrogenase E2 component (dihydrolipoamide acetyltransferase)	ko09100	ko09101	ko00620	0.7469253140029269	0.0815667	-0.40608	-1.37266	-1.45278	0.2964095596519612	0.3572413497716751	1.7493744219141505
FW510-R12_contig_1_325	K02160	Metabolism	Carbohydrate metabolism	Pyruvate metabolism	accB, bccP; acetyl-CoA carboxylase biotin carboxyl carrier	ko09100	ko09101	ko00620	0.7469253140029269	0.0815667	-0.40608	-1.37266	-1.45278	0.2964095596519612	0.3572413497716751	1.7493744219141505
FW510-R12_contig_1_325	K02160	Metabolism	Carbohydrate metabolism	Propanoate metabolism	accB, bccP; acetyl-CoA carboxylase biotin carboxyl carrier	ko09100	ko09101	ko00640	0.7469253140029269	0.0815667	-0.40608	-1.37266	-1.45278	0.2964095596519612	0.3572413497716751	1.7493744219141505
FW510-R12_contig_1_325	K02160	Metabolism	Energy metabolism	Carbon fixation pathways in prokaryotes	accB, bccP; acetyl-CoA carboxylase biotin carboxyl carrier	ko09100	ko09102	ko00720	0.7469253140029269	0.0815667	-0.40608	-1.37266	-1.45278	0.2964095596519612	0.3572413497716751	1.7493744219141505
FW510-R12_contig_1_325	K02160	Metabolism	Lipid metabolism	Fatty acid biosynthesis	accB, bccP; acetyl-CoA carboxylase biotin carboxyl carrier	ko09100	ko09103	ko00061	0.7469253140029269	0.0815667	-0.40608	-1.37266	-1.45278	0.2964095596519612	0.3572413497716751	1.7493744219141505
FW510-R12_contig_1_326	K01271	Brite Hierarchies	Protein families: metabolism	Peptidases and inhibitors	pepQ; Xaa-Pro dipeptidase	ko09180	ko09181	ko01002	0.5614917413681249	0.17063412752668272	0.11222016479083549	-0.528452	-1.28452	-1.37458	0.4370954120662781	1.9061081278893963
FW510-R12_contig_1_326	K03786	Metabolism	Amino acid metabolism	Phenylalanine, tyrosine and tryptophan biosynthesis	aroQ, qutE; 3-dehydroquinate dehydratase II	ko09100	ko09105	ko00400	0.5614917413681249	0.17063412752668272	0.11222016479083549	-0.528452	-1.28452	-1.37458	0.4370954120662781	1.9061081278893963
FW510-R12_contig_1_328	K04084	Brite Hierarchies	Protein families: genetic information processing	Chaperones and folding catalysts	dsbD, dipZ; thioredoxin:protein disulfide reductase	ko09180	ko09182	ko03110	0.8652177635188455	0.1878638717977156	0.00183442	1.1676850621217927	-1.90035	-1.26462	0.15656417865104078	0.7858091585052502
FW510-R12_contig_1_330	K01733	Metabolism	Amino acid metabolism	Glycine, serine and threonine metabolism	thrC; threonine synthase	ko09100	ko09105	ko00260	0.19246331136848996	0.43990735496603023	0.46115903760130966	1.4088210503416854	-0.399006	-2.30804	0.282346	-0.0776526
FW510-R12_contig_1_330	K01733	Metabolism	Metabolism of cofactors and vitamins	Vitamin B6 metabolism	thrC; threonine synthase	ko09100	ko09108	ko00750	0.19246331136848996	0.43990735496603023	0.46115903760130966	1.4088210503416854	-0.399006	-2.30804	0.282346	-0.0776526
FW510-R12_contig_1_330	K03926	Not Included in Pathway or Brite	Unclassified: signaling and cellular processes		cutA; periplasmic divalent cation tolerance	ko09190	ko09193	ko99994	0.19246331136848996	0.43990735496603023	0.46115903760130966	1.4088210503416854	-0.399006	-2.30804	0.282346	-0.0776526
FW510-R12_contig_1_331	K04078	Brite Hierarchies	Protein families: genetic information processing	Chaperones and folding catalysts	groES, HSPE1; chaperonin	ko09180	ko09182	ko03110	2.1663640784934532	0.2353643680931461	0.0809109	0.5818780496789213	-1.39713	-0.426773	-0.583797	-0.656814
FW510-R12_contig_1_331	K04078	Brite Hierarchies	Protein families: genetic information processing	Mitochondrial biogenesis	groES, HSPE1; chaperonin	ko09180	ko09182	ko03029	2.1663640784934532	0.2353643680931461	0.0809109	0.5818780496789213	-1.39713	-0.426773	-0.583797	-0.656814
FW510-R12_contig_1_332	K04077	Genetic Information Processing	Folding, sorting and degradation	RNA degradation	groEL, HSPD1; chaperonin	ko09120	ko09123	ko03018	2.3164960338986234	0.13258534754893564	0.26513	0.2264348378451481	-1.02629	-0.255447	-0.839129	-0.819786
FW510-R12_contig_1_332	K04077	Organismal Systems	Aging	Longevity regulating pathway - worm	groEL, HSPD1; chaperonin	ko09150	ko09149	ko04212	2.3164960338986234	0.13258534754893564	0.26513	0.2264348378451481	-1.02629	-0.255447	-0.839129	-0.819786
FW510-R12_contig_1_332	K04077	Human Diseases	Infectious disease: bacterial	Legionellosis	groEL, HSPD1; chaperonin	ko09160	ko09171	ko05134	2.3164960338986234	0.13258534754893564	0.26513	0.2264348378451481	-1.02629	-0.255447	-0.839129	-0.819786
FW510-R12_contig_1_332	K04077	Human Diseases	Infectious disease: bacterial	Tuberculosis	groEL, HSPD1; chaperonin	ko09160	ko09171	ko05152	2.3164960338986234	0.13258534754893564	0.26513	0.2264348378451481	-1.02629	-0.255447	-0.839129	-0.819786
FW510-R12_contig_1_332	K04077	Human Diseases	Cardiovascular disease	Lipid and atherosclerosis	groEL, HSPD1; chaperonin	ko09160	ko09166	ko05417	2.3164960338986234	0.13258534754893564	0.26513	0.2264348378451481	-1.02629	-0.255447	-0.839129	-0.819786
FW510-R12_contig_1_332	K04077	Human Diseases	Endocrine and metabolic disease	Type I diabetes mellitus	groEL, HSPD1; chaperonin	ko09160	ko09167	ko04940	2.3164960338986234	0.13258534754893564	0.26513	0.2264348378451481	-1.02629	-0.255447	-0.839129	-0.819786
FW510-R12_contig_1_332	K04077	Brite Hierarchies	Protein families: genetic information processing	Messenger RNA biogenesis	groEL, HSPD1; chaperonin	ko09180	ko09182	ko03019	2.3164960338986234	0.13258534754893564	0.26513	0.2264348378451481	-1.02629	-0.255447	-0.839129	-0.819786
FW510-R12_contig_1_332	K04077	Brite Hierarchies	Protein families: genetic information processing	Chaperones and folding catalysts	groEL, HSPD1; chaperonin	ko09180	ko09182	ko03110	2.3164960338986234	0.13258534754893564	0.26513	0.2264348378451481	-1.02629	-0.255447	-0.839129	-0.819786
FW510-R12_contig_1_332	K04077	Brite Hierarchies	Protein families: genetic information processing	Mitochondrial biogenesis	groEL, HSPD1; chaperonin	ko09180	ko09182	ko03029	2.3164960338986234	0.13258534754893564	0.26513	0.2264348378451481	-1.02629	-0.255447	-0.839129	-0.819786
FW510-R12_contig_1_332	K04077	Brite Hierarchies	Protein families: signaling and cellular processes	Exosome	groEL, HSPD1; chaperonin	ko09180	ko09183	ko04147	2.3164960338986234	0.13258534754893564	0.26513	0.2264348378451481	-1.02629	-0.255447	-0.839129	-0.819786
FW510-R12_contig_1_336	K00982	Not Included in Pathway or Brite	Unclassified: metabolism	Enzymes with EC	glnE; [glutamine synthetase] adenylyltransferase / [glutamine synthetase]-adenylyl-L-tyrosine phosphorylase [EC:2.7.7.42	ko09190	ko09191	ko99980	1.0871053116561253	0.3717362451128897	-0.14657	-2.38663	-0.380959	0.23854675345273937	0.5078216461742067	0.70895
FW510-R12_contig_1_337	K07276	Not Included in Pathway or Brite	Unclassified	Unclassified	K07276; uncharacterized	ko09190	ko09194	ko99997	-1.52952	-0.957535	-0.390874	0.1934253590949812	1.468983065316205	1.4788135971274805	0.16334899186521448	-0.426645
FW510-R12_contig_1_338	K09019	Metabolism	Nucleotide metabolism	Pyrimidine metabolism	rutE; 3-hydroxypropanoate dehydrogenase	ko09100	ko09104	ko00240	1.4307295225399437	0.9091099411323595	0.555588	0.14504725617732836	-0.531528	-2.1021	-0.123743	-0.283101
FW510-R12_contig_1_344	K02847	Metabolism	Glycan biosynthesis and metabolism	Lipopolysaccharide biosynthesis	waaL, rfaL; O-antigen ligase	ko09100	ko09107	ko00540	-0.0901324	-0.493539	-0.527398	-1.54272	-0.800838	1.4784328782742753	0.5941410423420646	1.3820500758693899
FW510-R12_contig_1_344	K02847	Brite Hierarchies	Protein families: metabolism	Lipopolysaccharide biosynthesis proteins	waaL, rfaL; O-antigen ligase	ko09180	ko09181	ko01005	-0.0901324	-0.493539	-0.527398	-1.54272	-0.800838	1.4784328782742753	0.5941410423420646	1.3820500758693899
FW510-R12_contig_1_344	K18814	Brite Hierarchies	Protein families: signaling and cellular processes	Transporters	ictB; putative inorganic carbon (hco3(-))	ko09180	ko09183	ko02000	-0.0901324	-0.493539	-0.527398	-1.54272	-0.800838	1.4784328782742753	0.5941410423420646	1.3820500758693899
FW510-R12_contig_1_346	K02844	Metabolism	Glycan biosynthesis and metabolism	Lipopolysaccharide biosynthesis	waaG, rfaG; UDP-glucose:(heptosyl)LPS alpha-1,3-glucosyltransferase	ko09100	ko09107	ko00540	0.11541435557507408	-0.790529	-0.539837	-0.829569	-0.20105	2.5087412606786774	-0.213139	-0.0500316
FW510-R12_contig_1_346	K02844	Brite Hierarchies	Protein families: metabolism	Lipopolysaccharide biosynthesis proteins	waaG, rfaG; UDP-glucose:(heptosyl)LPS alpha-1,3-glucosyltransferase	ko09180	ko09181	ko01005	0.11541435557507408	-0.790529	-0.539837	-0.829569	-0.20105	2.5087412606786774	-0.213139	-0.0500316
FW510-R12_contig_1_348	K02517	Metabolism	Glycan biosynthesis and metabolism	Lipopolysaccharide biosynthesis	lpxL, htrB; Kdo2-lipid IVA lauroyltransferase/acyltransferase [EC:2.3.1.241	ko09100	ko09107	ko00540	1.7137396552502855	0.23644132919840086	-0.134829	-1.772	-0.890627	-0.0851198	-0.0878331	1.0202258203852719
FW510-R12_contig_1_348	K02517	Brite Hierarchies	Protein families: metabolism	Lipopolysaccharide biosynthesis proteins	lpxL, htrB; Kdo2-lipid IVA lauroyltransferase/acyltransferase [EC:2.3.1.241	ko09180	ko09181	ko01005	1.7137396552502855	0.23644132919840086	-0.134829	-1.772	-0.890627	-0.0851198	-0.0878331	1.0202258203852719
FW510-R12_contig_1_348	K02560	Metabolism	Glycan biosynthesis and metabolism	Lipopolysaccharide biosynthesis	lpxM, msbB; lauroyl-Kdo2-lipid IVA myristoyltransferase	ko09100	ko09107	ko00540	1.7137396552502855	0.23644132919840086	-0.134829	-1.772	-0.890627	-0.0851198	-0.0878331	1.0202258203852719
FW510-R12_contig_1_348	K02560	Brite Hierarchies	Protein families: metabolism	Lipopolysaccharide biosynthesis proteins	lpxM, msbB; lauroyl-Kdo2-lipid IVA myristoyltransferase	ko09180	ko09181	ko01005	1.7137396552502855	0.23644132919840086	-0.134829	-1.772	-0.890627	-0.0851198	-0.0878331	1.0202258203852719
FW510-R12_contig_1_348	K12974	Metabolism	Glycan biosynthesis and metabolism	Lipopolysaccharide biosynthesis	lpxP; KDO2-lipid IV(A) palmitoleoyltransferase	ko09100	ko09107	ko00540	1.7137396552502855	0.23644132919840086	-0.134829	-1.772	-0.890627	-0.0851198	-0.0878331	1.0202258203852719
FW510-R12_contig_1_348	K12974	Brite Hierarchies	Protein families: metabolism	Lipopolysaccharide biosynthesis proteins	lpxP; KDO2-lipid IV(A) palmitoleoyltransferase	ko09180	ko09181	ko01005	1.7137396552502855	0.23644132919840086	-0.134829	-1.772	-0.890627	-0.0851198	-0.0878331	1.0202258203852719
FW510-R12_contig_1_349	K02527	Metabolism	Glycan biosynthesis and metabolism	Lipopolysaccharide biosynthesis	kdtA, waaA; 3-deoxy-D-manno-octulosonic-acid transferase [EC:2.4.99.12 2.4.99.13 2.4.99.14	ko09100	ko09107	ko00540	0.8600474567158543	0.171777	0.15651085181679023	-2.23137	-0.892451	0.42913204666679194	0.5163731976205977	0.989977
FW510-R12_contig_1_349	K02527	Brite Hierarchies	Protein families: metabolism	Lipopolysaccharide biosynthesis proteins	kdtA, waaA; 3-deoxy-D-manno-octulosonic-acid transferase [EC:2.4.99.12 2.4.99.13 2.4.99.14	ko09180	ko09181	ko01005	0.8600474567158543	0.171777	0.15651085181679023	-2.23137	-0.892451	0.42913204666679194	0.5163731976205977	0.989977
FW510-R12_contig_1_350	K12340	Environmental Information Processing	Membrane transport	Bacterial secretion system	tolC, bepC, cyaE, raxC, sapF, rsaF, hasF; outer membrane	ko09130	ko09131	ko03070	1.7100600695262802	0.23321961149734396	-0.56119	-1.76993	-0.155661	0.10742207452729473	-0.631332	1.0674113813196051
FW510-R12_contig_1_350	K12340	Environmental Information Processing	Signal transduction	Two-component system	tolC, bepC, cyaE, raxC, sapF, rsaF, hasF; outer membrane	ko09130	ko09132	ko02020	1.7100600695262802	0.23321961149734396	-0.56119	-1.76993	-0.155661	0.10742207452729473	-0.631332	1.0674113813196051
FW510-R12_contig_1_350	K12340	Organismal Systems	Environmental adaptation	Plant-pathogen interaction	tolC, bepC, cyaE, raxC, sapF, rsaF, hasF; outer membrane	ko09150	ko09159	ko04626	1.7100600695262802	0.23321961149734396	-0.56119	-1.76993	-0.155661	0.10742207452729473	-0.631332	1.0674113813196051
FW510-R12_contig_1_350	K12340	Human Diseases	Infectious disease: bacterial	Pertussis	tolC, bepC, cyaE, raxC, sapF, rsaF, hasF; outer membrane	ko09160	ko09171	ko05133	1.7100600695262802	0.23321961149734396	-0.56119	-1.76993	-0.155661	0.10742207452729473	-0.631332	1.0674113813196051
FW510-R12_contig_1_350	K12340	Human Diseases	Drug resistance: antimicrobial	beta-Lactam resistance	tolC, bepC, cyaE, raxC, sapF, rsaF, hasF; outer membrane	ko09160	ko09175	ko01501	1.7100600695262802	0.23321961149734396	-0.56119	-1.76993	-0.155661	0.10742207452729473	-0.631332	1.0674113813196051
FW510-R12_contig_1_350	K12340	Human Diseases	Drug resistance: antimicrobial	Cationic antimicrobial peptide (CAMP) resistance	tolC, bepC, cyaE, raxC, sapF, rsaF, hasF; outer membrane	ko09160	ko09175	ko01503	1.7100600695262802	0.23321961149734396	-0.56119	-1.76993	-0.155661	0.10742207452729473	-0.631332	1.0674113813196051
FW510-R12_contig_1_350	K12340	Brite Hierarchies	Protein families: signaling and cellular processes	Transporters	tolC, bepC, cyaE, raxC, sapF, rsaF, hasF; outer membrane	ko09180	ko09183	ko02000	1.7100600695262802	0.23321961149734396	-0.56119	-1.76993	-0.155661	0.10742207452729473	-0.631332	1.0674113813196051
FW510-R12_contig_1_350	K12340	Brite Hierarchies	Protein families: signaling and cellular processes	Secretion system	tolC, bepC, cyaE, raxC, sapF, rsaF, hasF; outer membrane	ko09180	ko09183	ko02044	1.7100600695262802	0.23321961149734396	-0.56119	-1.76993	-0.155661	0.10742207452729473	-0.631332	1.0674113813196051
FW510-R12_contig_1_350	K12340	Brite Hierarchies	Protein families: signaling and cellular processes	Antimicrobial resistance genes	tolC, bepC, cyaE, raxC, sapF, rsaF, hasF; outer membrane	ko09180	ko09183	ko01504	1.7100600695262802	0.23321961149734396	-0.56119	-1.76993	-0.155661	0.10742207452729473	-0.631332	1.0674113813196051
FW510-R12_contig_1_351	K00573	Not Included in Pathway or Brite	Unclassified: metabolism	Enzymes with EC	E2.1.1.77, pcm; protein-L-isoaspartate(D-aspartate) O-methyltransferase	ko09190	ko09191	ko99980	1.6179570769524831	0.3350980432776902	0.010851133369984393	-1.36404	-1.11763	-0.901825	0.2979718858679237	1.1216177921083699
FW510-R12_contig_1_352	K18301	Brite Hierarchies	Protein families: genetic information processing	Transcription factors	mexL; TetR/AcrR family transcriptional regulator, mexJK operon transcriptional	ko09180	ko09182	ko03000	0.8984570947341449	0.059125920924166936	-0.254143	2.0672374072081343	-1.23657	-1.08533	-0.0769554	-0.371821
FW510-R12_contig_1_352	K18301	Brite Hierarchies	Protein families: signaling and cellular processes	Antimicrobial resistance genes	mexL; TetR/AcrR family transcriptional regulator, mexJK operon transcriptional	ko09180	ko09183	ko01504	0.8984570947341449	0.059125920924166936	-0.254143	2.0672374072081343	-1.23657	-1.08533	-0.0769554	-0.371821
FW510-R12_contig_1_353	K03594	Metabolism	Metabolism of cofactors and vitamins	Porphyrin metabolism	bfr; bacterioferritin	ko09100	ko09108	ko00860	-0.905992	0.26076854687282247	0.6219314117682454	1.7657002009612013	-1.4255	-1.11709	0.3425950013166491	0.4575824980573971
FW510-R12_contig_1_354	K00001	Metabolism	Carbohydrate metabolism	Glycolysis / Gluconeogenesis	E1.1.1.1, adh; alcohol dehydrogenase	ko09100	ko09101	ko00010	-1.8606	-0.00971082	0.38473	1.6711029952046053	-0.360832	-0.813967	0.8917436976382014	0.0975357
FW510-R12_contig_1_354	K00001	Metabolism	Carbohydrate metabolism	Pyruvate metabolism	E1.1.1.1, adh; alcohol dehydrogenase	ko09100	ko09101	ko00620	-1.8606	-0.00971082	0.38473	1.6711029952046053	-0.360832	-0.813967	0.8917436976382014	0.0975357
FW510-R12_contig_1_354	K00001	Metabolism	Lipid metabolism	Fatty acid degradation	E1.1.1.1, adh; alcohol dehydrogenase	ko09100	ko09103	ko00071	-1.8606	-0.00971082	0.38473	1.6711029952046053	-0.360832	-0.813967	0.8917436976382014	0.0975357
FW510-R12_contig_1_354	K00001	Metabolism	Amino acid metabolism	Tyrosine metabolism	E1.1.1.1, adh; alcohol dehydrogenase	ko09100	ko09105	ko00350	-1.8606	-0.00971082	0.38473	1.6711029952046053	-0.360832	-0.813967	0.8917436976382014	0.0975357
FW510-R12_contig_1_354	K00001	Metabolism	Metabolism of cofactors and vitamins	Retinol metabolism	E1.1.1.1, adh; alcohol dehydrogenase	ko09100	ko09108	ko00830	-1.8606	-0.00971082	0.38473	1.6711029952046053	-0.360832	-0.813967	0.8917436976382014	0.0975357
FW510-R12_contig_1_354	K00001	Metabolism	Xenobiotics biodegradation and metabolism	Chloroalkane and chloroalkene degradation	E1.1.1.1, adh; alcohol dehydrogenase	ko09100	ko09111	ko00625	-1.8606	-0.00971082	0.38473	1.6711029952046053	-0.360832	-0.813967	0.8917436976382014	0.0975357
FW510-R12_contig_1_354	K00001	Metabolism	Xenobiotics biodegradation and metabolism	Naphthalene degradation	E1.1.1.1, adh; alcohol dehydrogenase	ko09100	ko09111	ko00626	-1.8606	-0.00971082	0.38473	1.6711029952046053	-0.360832	-0.813967	0.8917436976382014	0.0975357
FW510-R12_contig_1_354	K00001	Metabolism	Xenobiotics biodegradation and metabolism	Metabolism of xenobiotics by cytochrome P450	E1.1.1.1, adh; alcohol dehydrogenase	ko09100	ko09111	ko00980	-1.8606	-0.00971082	0.38473	1.6711029952046053	-0.360832	-0.813967	0.8917436976382014	0.0975357
FW510-R12_contig_1_354	K00001	Metabolism	Xenobiotics biodegradation and metabolism	Drug metabolism - cytochrome P450	E1.1.1.1, adh; alcohol dehydrogenase	ko09100	ko09111	ko00982	-1.8606	-0.00971082	0.38473	1.6711029952046053	-0.360832	-0.813967	0.8917436976382014	0.0975357
FW510-R12_contig_1_354	K00344	Not Included in Pathway or Brite	Unclassified: metabolism	Enzymes with EC	qor, CRYZ; NADPH:quinone reductase	ko09190	ko09191	ko99980	-1.8606	-0.00971082	0.38473	1.6711029952046053	-0.360832	-0.813967	0.8917436976382014	0.0975357
FW510-R12_contig_1_356	K01507	Metabolism	Energy metabolism	Oxidative phosphorylation	ppa; inorganic pyrophosphatase	ko09100	ko09102	ko00190	1.3299736261679909	0.17160074292378996	0.0671289	-1.67065	-1.53022	0.34154943504401414	0.4054232504584381	0.8851899991019703
FW510-R12_contig_1_357	K00472	Metabolism	Amino acid metabolism	Arginine and proline metabolism	P4HA; prolyl 4-hydroxylase	ko09100	ko09105	ko00330	1.5084535775364805	-0.113054	-0.633425	-0.596377	1.7086643360822626	0.0963144	-1.19083	-0.779744
FW510-R12_contig_1_358	K01322	Organismal Systems	Endocrine system	Renin-angiotensin system	PREP; prolyl oligopeptidase	ko09150	ko09152	ko04614	1.8135137360489255	0.7948028307261568	-0.279302	-1.31546	0.9099205129362692	-1.01512	-0.458212	-0.450141
FW510-R12_contig_1_358	K01322	Brite Hierarchies	Protein families: metabolism	Peptidases and inhibitors	PREP; prolyl oligopeptidase	ko09180	ko09181	ko01002	1.8135137360489255	0.7948028307261568	-0.279302	-1.31546	0.9099205129362692	-1.01512	-0.458212	-0.450141
FW510-R12_contig_1_359	K15987	Brite Hierarchies	Protein families: signaling and cellular processes	Transporters	hppA; K(+)-stimulated pyrophosphate-energized sodium pump	ko09180	ko09183	ko02000	0.8863633072585876	0.6161829669033195	-0.308983	-1.15598	1.9943719541049632	-0.712052	-0.506154	-0.813748
FW510-R12_contig_1_361	K00850	Metabolism	Carbohydrate metabolism	Glycolysis / Gluconeogenesis	pfkA, PFK; 6-phosphofructokinase 1	ko09100	ko09101	ko00010	-0.0357815	-0.438851	-0.690084	2.196621530335373	-0.096287	0.783145	-0.409321	-1.30944
FW510-R12_contig_1_361	K00850	Metabolism	Carbohydrate metabolism	Pentose phosphate pathway	pfkA, PFK; 6-phosphofructokinase 1	ko09100	ko09101	ko00030	-0.0357815	-0.438851	-0.690084	2.196621530335373	-0.096287	0.783145	-0.409321	-1.30944
FW510-R12_contig_1_361	K00850	Metabolism	Carbohydrate metabolism	Fructose and mannose metabolism	pfkA, PFK; 6-phosphofructokinase 1	ko09100	ko09101	ko00051	-0.0357815	-0.438851	-0.690084	2.196621530335373	-0.096287	0.783145	-0.409321	-1.30944
FW510-R12_contig_1_361	K00850	Metabolism	Carbohydrate metabolism	Galactose metabolism	pfkA, PFK; 6-phosphofructokinase 1	ko09100	ko09101	ko00052	-0.0357815	-0.438851	-0.690084	2.196621530335373	-0.096287	0.783145	-0.409321	-1.30944
FW510-R12_contig_1_361	K00850	Metabolism	Energy metabolism	Methane metabolism	pfkA, PFK; 6-phosphofructokinase 1	ko09100	ko09102	ko00680	-0.0357815	-0.438851	-0.690084	2.196621530335373	-0.096287	0.783145	-0.409321	-1.30944
FW510-R12_contig_1_361	K00850	Genetic Information Processing	Folding, sorting and degradation	RNA degradation	pfkA, PFK; 6-phosphofructokinase 1	ko09120	ko09123	ko03018	-0.0357815	-0.438851	-0.690084	2.196621530335373	-0.096287	0.783145	-0.409321	-1.30944
FW510-R12_contig_1_361	K00850	Environmental Information Processing	Signal transduction	HIF-1 signaling pathway	pfkA, PFK; 6-phosphofructokinase 1	ko09130	ko09132	ko04066	-0.0357815	-0.438851	-0.690084	2.196621530335373	-0.096287	0.783145	-0.409321	-1.30944
FW510-R12_contig_1_361	K00850	Environmental Information Processing	Signal transduction	AMPK signaling pathway	pfkA, PFK; 6-phosphofructokinase 1	ko09130	ko09132	ko04152	-0.0357815	-0.438851	-0.690084	2.196621530335373	-0.096287	0.783145	-0.409321	-1.30944
FW510-R12_contig_1_361	K00850	Organismal Systems	Endocrine system	Glucagon signaling pathway	pfkA, PFK; 6-phosphofructokinase 1	ko09150	ko09152	ko04922	-0.0357815	-0.438851	-0.690084	2.196621530335373	-0.096287	0.783145	-0.409321	-1.30944
FW510-R12_contig_1_361	K00850	Organismal Systems	Endocrine system	Thyroid hormone signaling pathway	pfkA, PFK; 6-phosphofructokinase 1	ko09150	ko09152	ko04919	-0.0357815	-0.438851	-0.690084	2.196621530335373	-0.096287	0.783145	-0.409321	-1.30944
FW510-R12_contig_1_361	K00850	Human Diseases	Cancer: overview	Central carbon metabolism in cancer	pfkA, PFK; 6-phosphofructokinase 1	ko09160	ko09161	ko05230	-0.0357815	-0.438851	-0.690084	2.196621530335373	-0.096287	0.783145	-0.409321	-1.30944
FW510-R12_contig_1_361	K00850	Brite Hierarchies	Protein families: metabolism	Protein phosphatases and associated proteins	pfkA, PFK; 6-phosphofructokinase 1	ko09180	ko09181	ko01009	-0.0357815	-0.438851	-0.690084	2.196621530335373	-0.096287	0.783145	-0.409321	-1.30944
FW510-R12_contig_1_361	K00850	Brite Hierarchies	Protein families: genetic information processing	Messenger RNA biogenesis	pfkA, PFK; 6-phosphofructokinase 1	ko09180	ko09182	ko03019	-0.0357815	-0.438851	-0.690084	2.196621530335373	-0.096287	0.783145	-0.409321	-1.30944
FW510-R12_contig_1_361	K21071	Metabolism	Carbohydrate metabolism	Glycolysis / Gluconeogenesis	pfk, pfp; ATP-dependent phosphofructokinase / diphosphate-dependent phosphofructokinase [EC:2.7.1.11	ko09100	ko09101	ko00010	-0.0357815	-0.438851	-0.690084	2.196621530335373	-0.096287	0.783145	-0.409321	-1.30944
FW510-R12_contig_1_361	K21071	Metabolism	Carbohydrate metabolism	Pentose phosphate pathway	pfk, pfp; ATP-dependent phosphofructokinase / diphosphate-dependent phosphofructokinase [EC:2.7.1.11	ko09100	ko09101	ko00030	-0.0357815	-0.438851	-0.690084	2.196621530335373	-0.096287	0.783145	-0.409321	-1.30944
FW510-R12_contig_1_361	K21071	Metabolism	Carbohydrate metabolism	Fructose and mannose metabolism	pfk, pfp; ATP-dependent phosphofructokinase / diphosphate-dependent phosphofructokinase [EC:2.7.1.11	ko09100	ko09101	ko00051	-0.0357815	-0.438851	-0.690084	2.196621530335373	-0.096287	0.783145	-0.409321	-1.30944
FW510-R12_contig_1_361	K21071	Metabolism	Carbohydrate metabolism	Galactose metabolism	pfk, pfp; ATP-dependent phosphofructokinase / diphosphate-dependent phosphofructokinase [EC:2.7.1.11	ko09100	ko09101	ko00052	-0.0357815	-0.438851	-0.690084	2.196621530335373	-0.096287	0.783145	-0.409321	-1.30944
FW510-R12_contig_1_361	K21071	Metabolism	Energy metabolism	Methane metabolism	pfk, pfp; ATP-dependent phosphofructokinase / diphosphate-dependent phosphofructokinase [EC:2.7.1.11	ko09100	ko09102	ko00680	-0.0357815	-0.438851	-0.690084	2.196621530335373	-0.096287	0.783145	-0.409321	-1.30944
FW510-R12_contig_1_362	K00939	Metabolism	Nucleotide metabolism	Purine metabolism	adk, AK; adenylate kinase	ko09100	ko09104	ko00230	0.21676432654421082	-0.375299	-0.984916	-1.59125	1.2312995555015558	1.5482113340680947	0.42254845951245223	-0.467359
FW510-R12_contig_1_362	K00939	Metabolism	Metabolism of cofactors and vitamins	Thiamine metabolism	adk, AK; adenylate kinase	ko09100	ko09108	ko00730	0.21676432654421082	-0.375299	-0.984916	-1.59125	1.2312995555015558	1.5482113340680947	0.42254845951245223	-0.467359
FW510-R12_contig_1_362	K00939	Brite Hierarchies	Protein families: signaling and cellular processes	Exosome	adk, AK; adenylate kinase	ko09180	ko09183	ko04147	0.21676432654421082	-0.375299	-0.984916	-1.59125	1.2312995555015558	1.5482113340680947	0.42254845951245223	-0.467359
FW510-R12_contig_1_363	K01921	Metabolism	Metabolism of other amino acids	D-Amino acid metabolism	ddl; D-alanine-D-alanine ligase	ko09100	ko09106	ko00470	0.6936180307340558	0.047618	-0.225204	-2.47966	0.9938809308717673	0.2887016881246218	0.4246455018409079	0.2563967142585046
FW510-R12_contig_1_363	K01921	Metabolism	Glycan biosynthesis and metabolism	Peptidoglycan biosynthesis	ddl; D-alanine-D-alanine ligase	ko09100	ko09107	ko00550	0.6936180307340558	0.047618	-0.225204	-2.47966	0.9938809308717673	0.2887016881246218	0.4246455018409079	0.2563967142585046
FW510-R12_contig_1_363	K01921	Human Diseases	Drug resistance: antimicrobial	Vancomycin resistance	ddl; D-alanine-D-alanine ligase	ko09160	ko09175	ko01502	0.6936180307340558	0.047618	-0.225204	-2.47966	0.9938809308717673	0.2887016881246218	0.4246455018409079	0.2563967142585046
FW510-R12_contig_1_363	K01921	Brite Hierarchies	Protein families: metabolism	Peptidoglycan biosynthesis and degradation proteins	ddl; D-alanine-D-alanine ligase	ko09180	ko09181	ko01011	0.6936180307340558	0.047618	-0.225204	-2.47966	0.9938809308717673	0.2887016881246218	0.4246455018409079	0.2563967142585046
FW510-R12_contig_1_363	K01924	Metabolism	Glycan biosynthesis and metabolism	Peptidoglycan biosynthesis	murC; UDP-N-acetylmuramate--alanine ligase	ko09100	ko09107	ko00550	0.6936180307340558	0.047618	-0.225204	-2.47966	0.9938809308717673	0.2887016881246218	0.4246455018409079	0.2563967142585046
FW510-R12_contig_1_363	K01924	Brite Hierarchies	Protein families: metabolism	Peptidoglycan biosynthesis and degradation proteins	murC; UDP-N-acetylmuramate--alanine ligase	ko09180	ko09181	ko01011	0.6936180307340558	0.047618	-0.225204	-2.47966	0.9938809308717673	0.2887016881246218	0.4246455018409079	0.2563967142585046
FW510-R12_contig_1_363	K02558	Not Included in Pathway or Brite	Unclassified: metabolism	Enzymes with EC	mpl; UDP-N-acetylmuramate: L-alanyl-gamma-D-glutamyl-meso-diaminopimelate ligase	ko09190	ko09191	ko99980	0.6936180307340558	0.047618	-0.225204	-2.47966	0.9938809308717673	0.2887016881246218	0.4246455018409079	0.2563967142585046
FW510-R12_contig_1_364	K01338	Cellular Processes	Cell growth and death	Cell cycle - Caulobacter	lon; ATP-dependent Lon protease	ko09140	ko09143	ko04112	0.8063809143170975	0.2966708149533704	0.042053096189776276	-2.52282	0.0579513	0.7404921858509464	0.5862044658595281	-0.00693745
FW510-R12_contig_1_364	K01338	Brite Hierarchies	Protein families: metabolism	Peptidases and inhibitors	lon; ATP-dependent Lon protease	ko09180	ko09181	ko01002	0.8063809143170975	0.2966708149533704	0.042053096189776276	-2.52282	0.0579513	0.7404921858509464	0.5862044658595281	-0.00693745
FW510-R12_contig_1_364	K07157	Not Included in Pathway or Brite	Unclassified	Unclassified	K07157; uncharacterized	ko09190	ko09194	ko99997	0.8063809143170975	0.2966708149533704	0.042053096189776276	-2.52282	0.0579513	0.7404921858509464	0.5862044658595281	-0.00693745
FW510-R12_contig_1_366	K00821	Metabolism	Amino acid metabolism	Lysine biosynthesis	argD; acetylornithine/N-succinyldiaminopimelate aminotransferase [EC:2.6.1.11	ko09100	ko09105	ko00300	0.9869399784922066	0.46088865666313705	0.0654887	-2.46725	0.2559008357185038	-0.314506	0.35643162403730494	0.6561063098662967
FW510-R12_contig_1_366	K00821	Metabolism	Amino acid metabolism	Arginine biosynthesis	argD; acetylornithine/N-succinyldiaminopimelate aminotransferase [EC:2.6.1.11	ko09100	ko09105	ko00220	0.9869399784922066	0.46088865666313705	0.0654887	-2.46725	0.2559008357185038	-0.314506	0.35643162403730494	0.6561063098662967
FW510-R12_contig_1_366	K00821	Brite Hierarchies	Protein families: metabolism	Amino acid related enzymes	argD; acetylornithine/N-succinyldiaminopimelate aminotransferase [EC:2.6.1.11	ko09180	ko09181	ko01007	0.9869399784922066	0.46088865666313705	0.0654887	-2.46725	0.2559008357185038	-0.314506	0.35643162403730494	0.6561063098662967
FW510-R12_contig_1_366	K00840	Metabolism	Amino acid metabolism	Arginine and proline metabolism	astC; succinylornithine aminotransferase	ko09100	ko09105	ko00330	0.9869399784922066	0.46088865666313705	0.0654887	-2.46725	0.2559008357185038	-0.314506	0.35643162403730494	0.6561063098662967
FW510-R12_contig_1_366	K00840	Brite Hierarchies	Protein families: metabolism	Amino acid related enzymes	astC; succinylornithine aminotransferase	ko09180	ko09181	ko01007	0.9869399784922066	0.46088865666313705	0.0654887	-2.46725	0.2559008357185038	-0.314506	0.35643162403730494	0.6561063098662967
FW510-R12_contig_1_367	K01759	Metabolism	Carbohydrate metabolism	Pyruvate metabolism	GLO1, gloA; lactoylglutathione lyase	ko09100	ko09101	ko00620	-0.89528	-0.261831	0.31070732709881976	1.972166575580779	-1.50919	0.8517431096662028	-0.358972	-0.109344
FW510-R12_contig_1_370	K01845	Metabolism	Metabolism of cofactors and vitamins	Porphyrin metabolism	hemL; glutamate-1-semialdehyde 2,1-aminomutase	ko09100	ko09108	ko00860	0.7056383446963553	-0.588575	-0.0732655	2.219231612289757	-0.0411752	-0.143737	-1.1868	-0.891317
FW510-R12_contig_1_370	K01845	Brite Hierarchies	Protein families: metabolism	Amino acid related enzymes	hemL; glutamate-1-semialdehyde 2,1-aminomutase	ko09180	ko09181	ko01007	0.7056383446963553	-0.588575	-0.0732655	2.219231612289757	-0.0411752	-0.143737	-1.1868	-0.891317
FW510-R12_contig_1_371	K00788	Metabolism	Metabolism of cofactors and vitamins	Thiamine metabolism	thiE; thiamine-phosphate pyrophosphorylase	ko09100	ko09108	ko00730	0.3683481536241326	0.16736301446572238	0.23893450263872645	2.0534812954221318	-0.74542	-1.71423	-0.196876	-0.171604
FW510-R12_contig_1_374	K09005	Not Included in Pathway or Brite	Unclassified	Unclassified	K09005; uncharacterized	ko09190	ko09194	ko99997	-1.81691	-0.62801	-0.234395	1.497550133269232	0.34135822503785035	1.3252039509097555	-0.333619	-0.151179
FW510-R12_contig_1_376	K01951	Metabolism	Nucleotide metabolism	Purine metabolism	guaA, GMPS; GMP synthase (glutamine-hydrolysing)	ko09100	ko09104	ko00230	-0.821837	-0.220251	0.2800637778790685	1.8781933155353991	1.0840998286417463	-1.49936	-0.373208	-0.3277
FW510-R12_contig_1_376	K01951	Metabolism	Xenobiotics biodegradation and metabolism	Drug metabolism - other enzymes	guaA, GMPS; GMP synthase (glutamine-hydrolysing)	ko09100	ko09111	ko00983	-0.821837	-0.220251	0.2800637778790685	1.8781933155353991	1.0840998286417463	-1.49936	-0.373208	-0.3277
FW510-R12_contig_1_376	K01951	Brite Hierarchies	Protein families: metabolism	Peptidases and inhibitors	guaA, GMPS; GMP synthase (glutamine-hydrolysing)	ko09180	ko09181	ko01002	-0.821837	-0.220251	0.2800637778790685	1.8781933155353991	1.0840998286417463	-1.49936	-0.373208	-0.3277
FW510-R12_contig_1_377	K02454	Environmental Information Processing	Membrane transport	Bacterial secretion system	gspE; general secretion pathway protein E	ko09130	ko09131	ko03070	-0.890173	-0.637701	-0.512112	2.521257008473658	0.16929430407362056	-0.301529	-0.201353	-0.147683
FW510-R12_contig_1_377	K02454	Cellular Processes	Cellular community - prokaryotes	Biofilm formation - Vibrio cholerae	gspE; general secretion pathway protein E	ko09140	ko09145	ko05111	-0.890173	-0.637701	-0.512112	2.521257008473658	0.16929430407362056	-0.301529	-0.201353	-0.147683
FW510-R12_contig_1_377	K02454	Brite Hierarchies	Protein families: signaling and cellular processes	Secretion system	gspE; general secretion pathway protein E	ko09180	ko09183	ko02044	-0.890173	-0.637701	-0.512112	2.521257008473658	0.16929430407362056	-0.301529	-0.201353	-0.147683
FW510-R12_contig_1_377	K02652	Brite Hierarchies	Protein families: signaling and cellular processes	Secretion system	pilB; type IV pilus assembly protein	ko09180	ko09183	ko02044	-0.890173	-0.637701	-0.512112	2.521257008473658	0.16929430407362056	-0.301529	-0.201353	-0.147683
FW510-R12_contig_1_377	K02652	Brite Hierarchies	Protein families: signaling and cellular processes	Bacterial motility proteins	pilB; type IV pilus assembly protein	ko09180	ko09183	ko02035	-0.890173	-0.637701	-0.512112	2.521257008473658	0.16929430407362056	-0.301529	-0.201353	-0.147683
FW510-R12_contig_1_378	K01878	Genetic Information Processing	Translation	Aminoacyl-tRNA biosynthesis	glyQ; glycyl-tRNA synthetase alpha chain	ko09120	ko09122	ko00970	0.7844022168262842	0.1692375606013776	0.28182687786127436	-1.74975	-1.55577	0.24415692961575788	0.7284390952337919	1.0974484892384668
FW510-R12_contig_1_378	K01878	Brite Hierarchies	Protein families: metabolism	Amino acid related enzymes	glyQ; glycyl-tRNA synthetase alpha chain	ko09180	ko09181	ko01007	0.7844022168262842	0.1692375606013776	0.28182687786127436	-1.74975	-1.55577	0.24415692961575788	0.7284390952337919	1.0974484892384668
FW510-R12_contig_1_378	K01878	Brite Hierarchies	Protein families: genetic information processing	Transfer RNA biogenesis	glyQ; glycyl-tRNA synthetase alpha chain	ko09180	ko09182	ko03016	0.7844022168262842	0.1692375606013776	0.28182687786127436	-1.74975	-1.55577	0.24415692961575788	0.7284390952337919	1.0974484892384668
FW510-R12_contig_1_378	K14164	Genetic Information Processing	Translation	Aminoacyl-tRNA biosynthesis	glyQS; glycyl-tRNA synthetase	ko09120	ko09122	ko00970	0.7844022168262842	0.1692375606013776	0.28182687786127436	-1.74975	-1.55577	0.24415692961575788	0.7284390952337919	1.0974484892384668
FW510-R12_contig_1_378	K14164	Brite Hierarchies	Protein families: genetic information processing	Transfer RNA biogenesis	glyQS; glycyl-tRNA synthetase	ko09180	ko09182	ko03016	0.7844022168262842	0.1692375606013776	0.28182687786127436	-1.74975	-1.55577	0.24415692961575788	0.7284390952337919	1.0974484892384668
FW510-R12_contig_1_379	K01879	Genetic Information Processing	Translation	Aminoacyl-tRNA biosynthesis	glyS; glycyl-tRNA synthetase beta chain	ko09120	ko09122	ko00970	1.2661069108210898	0.1758599474938954	-0.448268	-2.29045	0.19226978926884827	0.0300593	0.14742298445357233	0.9270002651594648
FW510-R12_contig_1_379	K01879	Brite Hierarchies	Protein families: metabolism	Amino acid related enzymes	glyS; glycyl-tRNA synthetase beta chain	ko09180	ko09181	ko01007	1.2661069108210898	0.1758599474938954	-0.448268	-2.29045	0.19226978926884827	0.0300593	0.14742298445357233	0.9270002651594648
FW510-R12_contig_1_379	K01879	Brite Hierarchies	Protein families: genetic information processing	Transfer RNA biogenesis	glyS; glycyl-tRNA synthetase beta chain	ko09180	ko09182	ko03016	1.2661069108210898	0.1758599474938954	-0.448268	-2.29045	0.19226978926884827	0.0300593	0.14742298445357233	0.9270002651594648
FW510-R12_contig_1_379	K14164	Genetic Information Processing	Translation	Aminoacyl-tRNA biosynthesis	glyQS; glycyl-tRNA synthetase	ko09120	ko09122	ko00970	1.2661069108210898	0.1758599474938954	-0.448268	-2.29045	0.19226978926884827	0.0300593	0.14742298445357233	0.9270002651594648
FW510-R12_contig_1_379	K14164	Brite Hierarchies	Protein families: genetic information processing	Transfer RNA biogenesis	glyQS; glycyl-tRNA synthetase	ko09180	ko09182	ko03016	1.2661069108210898	0.1758599474938954	-0.448268	-2.29045	0.19226978926884827	0.0300593	0.14742298445357233	0.9270002651594648
FW510-R12_contig_1_383	K02227	Metabolism	Metabolism of cofactors and vitamins	Porphyrin metabolism	cbiB, cobD; adenosylcobinamide-phosphate synthase	ko09100	ko09108	ko00860	-1.40417	-0.264265	-0.0458581	2.3191696760406972	-0.63579	-0.315049	0.25809942208435843	0.0878624
FW510-R12_contig_1_383	K03807	Not Included in Pathway or Brite	Unclassified: signaling and cellular processes	Signaling	ampE; AmpE	ko09190	ko09193	ko99995	-1.40417	-0.264265	-0.0458581	2.3191696760406972	-0.63579	-0.315049	0.25809942208435843	0.0878624
FW510-R12_contig_1_385	K03426	Metabolism	Metabolism of cofactors and vitamins	Nicotinate and nicotinamide metabolism	E3.6.1.22, NUDT12, nudC; NAD+ diphosphatase	ko09100	ko09108	ko00760	-0.413043	-0.105251	0.45128533267963356	1.810052859455991	0.27146897194535735	0.6365447429699986	-0.909939	-1.74112
FW510-R12_contig_1_385	K03426	Cellular Processes	Transport and catabolism	Peroxisome	E3.6.1.22, NUDT12, nudC; NAD+ diphosphatase	ko09140	ko09141	ko04146	-0.413043	-0.105251	0.45128533267963356	1.810052859455991	0.27146897194535735	0.6365447429699986	-0.909939	-1.74112
FW510-R12_contig_1_385	K20449	Metabolism	Metabolism of cofactors and vitamins	Nicotinate and nicotinamide metabolism	hnr; 6-hydroxynicotinate reductase	ko09100	ko09108	ko00760	-0.413043	-0.105251	0.45128533267963356	1.810052859455991	0.27146897194535735	0.6365447429699986	-0.909939	-1.74112
FW510-R12_contig_1_386	K13628	Brite Hierarchies	Protein families: genetic information processing	Transfer RNA biogenesis	iscA; iron-sulfur cluster assembly	ko09180	ko09182	ko03016	-0.552405	0.4180888357451927	0.5825812716465576	2.2854159509795626	-0.873595	-0.725476	-0.45692	-0.67769
FW510-R12_contig_1_386	K15724	Not Included in Pathway or Brite	Unclassified	General function prediction	erpA; iron-sulfur cluster insertion	ko09190	ko09194	ko99996	-0.552405	0.4180888357451927	0.5825812716465576	2.2854159509795626	-0.873595	-0.725476	-0.45692	-0.67769
FW510-R12_contig_1_389	K03594	Metabolism	Metabolism of cofactors and vitamins	Porphyrin metabolism	bfr; bacterioferritin	ko09100	ko09108	ko00860	-1.94984	0.10907333652871991	0.330168	1.7833241063236691	-0.860374	0.0470195	0.3350119228997208	0.20561835600257436
FW510-R12_contig_1_390	K02192	Not Included in Pathway or Brite	Unclassified: signaling and cellular processes		bfd; bacterioferritin-associated	ko09190	ko09193	ko99994	1.526425333682904	1.6237278460381952	-0.814085	0.0106782	-0.753512	-0.390648	0.0795856	-1.28217
FW510-R12_contig_1_391	K08311	Genetic Information Processing	Folding, sorting and degradation	RNA degradation	nudH; putative (di)nucleoside polyphosphate hydrolase	ko09120	ko09123	ko03018	-1.05405	-0.236093	0.2278795923650928	2.316516341745586	-0.156836	-1.13955	0.23437403803756904	-0.192239
FW510-R12_contig_1_391	K08311	Brite Hierarchies	Protein families: genetic information processing	Messenger RNA biogenesis	nudH; putative (di)nucleoside polyphosphate hydrolase	ko09180	ko09182	ko03019	-1.05405	-0.236093	0.2278795923650928	2.316516341745586	-0.156836	-1.13955	0.23437403803756904	-0.192239
FW510-R12_contig_1_393	K00558	Metabolism	Amino acid metabolism	Cysteine and methionine metabolism	DNMT1, dcm; DNA (cytosine-5)-methyltransferase 1	ko09100	ko09105	ko00270	1.6285778612860642	0.7194701937842413	-0.342714	-0.0216488	1.0057404965126073	-1.55124	-0.358448	-1.07974
FW510-R12_contig_1_393	K00558	Human Diseases	Cancer: overview	MicroRNAs in cancer	DNMT1, dcm; DNA (cytosine-5)-methyltransferase 1	ko09160	ko09161	ko05206	1.6285778612860642	0.7194701937842413	-0.342714	-0.0216488	1.0057404965126073	-1.55124	-0.358448	-1.07974
FW510-R12_contig_1_393	K00558	Brite Hierarchies	Protein families: genetic information processing	Transcription factors	DNMT1, dcm; DNA (cytosine-5)-methyltransferase 1	ko09180	ko09182	ko03000	1.6285778612860642	0.7194701937842413	-0.342714	-0.0216488	1.0057404965126073	-1.55124	-0.358448	-1.07974
FW510-R12_contig_1_393	K00558	Brite Hierarchies	Protein families: genetic information processing	DNA replication proteins	DNMT1, dcm; DNA (cytosine-5)-methyltransferase 1	ko09180	ko09182	ko03032	1.6285778612860642	0.7194701937842413	-0.342714	-0.0216488	1.0057404965126073	-1.55124	-0.358448	-1.07974
FW510-R12_contig_1_393	K00558	Brite Hierarchies	Protein families: genetic information processing	Chromosome and associated proteins	DNMT1, dcm; DNA (cytosine-5)-methyltransferase 1	ko09180	ko09182	ko03036	1.6285778612860642	0.7194701937842413	-0.342714	-0.0216488	1.0057404965126073	-1.55124	-0.358448	-1.07974
FW510-R12_contig_1_393	K00558	Brite Hierarchies	Protein families: signaling and cellular processes	Prokaryotic defense system	DNMT1, dcm; DNA (cytosine-5)-methyltransferase 1	ko09180	ko09183	ko02048	1.6285778612860642	0.7194701937842413	-0.342714	-0.0216488	1.0057404965126073	-1.55124	-0.358448	-1.07974
FW510-R12_contig_1_397	K03655	Genetic Information Processing	Replication and repair	Homologous recombination	recG; ATP-dependent DNA helicase RecG	ko09120	ko09124	ko03440	0.9470192296818749	0.4608917231950972	0.22636464026770423	-1.65932	1.6996686270620927	-0.512442	-0.22099	-0.941192
FW510-R12_contig_1_397	K03655	Brite Hierarchies	Protein families: genetic information processing	DNA repair and recombination proteins	recG; ATP-dependent DNA helicase RecG	ko09180	ko09182	ko03400	0.9470192296818749	0.4608917231950972	0.22636464026770423	-1.65932	1.6996686270620927	-0.512442	-0.22099	-0.941192
FW510-R12_contig_1_399	K03630	Not Included in Pathway or Brite	Unclassified: genetic information processing	Replication and	radC; DNA repair protein	ko09190	ko09192	ko99976	-1.36321	0.30165926968088075	1.583263656601084	-0.139171	0.6685420054833238	-1.69338	0.2774130003975681	0.36487930287398207
FW510-R12_contig_1_409	K02600	Brite Hierarchies	Protein families: genetic information processing	Transcription machinery	nusA; transcription termination/antitermination protein	ko09180	ko09182	ko03021	-1.6104	-0.479018	-0.629802	0.7691905349362252	1.3324716542976558	1.1934234309422094	0.3536679211455907	-0.929537
FW510-R12_contig_1_409	K02600	Brite Hierarchies	Protein families: genetic information processing	Ribosome biogenesis	nusA; transcription termination/antitermination protein	ko09180	ko09182	ko03009	-1.6104	-0.479018	-0.629802	0.7691905349362252	1.3324716542976558	1.1934234309422094	0.3536679211455907	-0.929537
FW510-R12_contig_1_423	K17680	Human Diseases	Neurodegenerative disease	Spinocerebellar ataxia	PEO1; twinkle protein	ko09160	ko09164	ko05017	-0.669991	-0.416684	-0.129294	0.5367707423725147	-0.0269637	2.378679339761567	-0.749232	-0.923285
FW510-R12_contig_1_423	K17680	Brite Hierarchies	Protein families: genetic information processing	Mitochondrial biogenesis	PEO1; twinkle protein	ko09180	ko09182	ko03029	-0.669991	-0.416684	-0.129294	0.5367707423725147	-0.0269637	2.378679339761567	-0.749232	-0.923285
FW510-R12_contig_1_428	K01737	Metabolism	Metabolism of cofactors and vitamins	Folate biosynthesis	queD, ptpS, PTS; 6-pyruvoyltetrahydropterin/6-carboxytetrahydropterin synthase [EC:4.2.3.12	ko09100	ko09108	ko00790	1.4620261581110692	-0.859045	-0.997629	-1.31925	-0.0125865	1.4322408564991402	0.5305804220461714	-0.23634
FW510-R12_contig_1_428	K01737	Brite Hierarchies	Protein families: genetic information processing	Transfer RNA biogenesis	queD, ptpS, PTS; 6-pyruvoyltetrahydropterin/6-carboxytetrahydropterin synthase [EC:4.2.3.12	ko09180	ko09182	ko03016	1.4620261581110692	-0.859045	-0.997629	-1.31925	-0.0125865	1.4322408564991402	0.5305804220461714	-0.23634
FW510-R12_contig_1_430	K02116	Brite Hierarchies	Protein families: metabolism	Photosynthesis proteins	atpI; ATP synthase protein	ko09180	ko09181	ko00194	-0.348983	-0.35736	-0.502056	-2.02415	0.03912	1.0614950384257997	1.0801997427790544	1.0517314645949372
FW510-R12_contig_1_431	K02108	Metabolism	Energy metabolism	Oxidative phosphorylation	ATPF0A, atpB; F-type H+-transporting ATPase subunit	ko09100	ko09102	ko00190	1.1327971096153322	0.0221458	-0.466377	-2.33768	-0.0589453	0.6654701955958305	0.3726006773473251	0.669986
FW510-R12_contig_1_431	K02108	Metabolism	Energy metabolism	Photosynthesis	ATPF0A, atpB; F-type H+-transporting ATPase subunit	ko09100	ko09102	ko00195	1.1327971096153322	0.0221458	-0.466377	-2.33768	-0.0589453	0.6654701955958305	0.3726006773473251	0.669986
FW510-R12_contig_1_431	K02108	Brite Hierarchies	Protein families: metabolism	Photosynthesis proteins	ATPF0A, atpB; F-type H+-transporting ATPase subunit	ko09180	ko09181	ko00194	1.1327971096153322	0.0221458	-0.466377	-2.33768	-0.0589453	0.6654701955958305	0.3726006773473251	0.669986
FW510-R12_contig_1_431	K02108	Brite Hierarchies	Protein families: genetic information processing	Chaperones and folding catalysts	ATPF0A, atpB; F-type H+-transporting ATPase subunit	ko09180	ko09182	ko03110	1.1327971096153322	0.0221458	-0.466377	-2.33768	-0.0589453	0.6654701955958305	0.3726006773473251	0.669986
FW510-R12_contig_1_432	K02110	Metabolism	Energy metabolism	Oxidative phosphorylation	ATPF0C, atpE; F-type H+-transporting ATPase subunit	ko09100	ko09102	ko00190	0.9672780242487847	0.0890369	-0.484254	-2.42572	0.6564009816875003	0.4022864578024897	0.2768114280857964	0.5181625089799591
FW510-R12_contig_1_432	K02110	Metabolism	Energy metabolism	Photosynthesis	ATPF0C, atpE; F-type H+-transporting ATPase subunit	ko09100	ko09102	ko00195	0.9672780242487847	0.0890369	-0.484254	-2.42572	0.6564009816875003	0.4022864578024897	0.2768114280857964	0.5181625089799591
FW510-R12_contig_1_432	K02110	Brite Hierarchies	Protein families: metabolism	Photosynthesis proteins	ATPF0C, atpE; F-type H+-transporting ATPase subunit	ko09180	ko09181	ko00194	0.9672780242487847	0.0890369	-0.484254	-2.42572	0.6564009816875003	0.4022864578024897	0.2768114280857964	0.5181625089799591
FW510-R12_contig_1_433	K02109	Metabolism	Energy metabolism	Oxidative phosphorylation	ATPF0B, atpF; F-type H+-transporting ATPase subunit	ko09100	ko09102	ko00190	1.0622370361839044	0.18433906648736076	-0.232934	-2.45501	0.695322	0.16632261148847308	0.0934221	0.4862995607575881
FW510-R12_contig_1_433	K02109	Metabolism	Energy metabolism	Photosynthesis	ATPF0B, atpF; F-type H+-transporting ATPase subunit	ko09100	ko09102	ko00195	1.0622370361839044	0.18433906648736076	-0.232934	-2.45501	0.695322	0.16632261148847308	0.0934221	0.4862995607575881
FW510-R12_contig_1_433	K02109	Brite Hierarchies	Protein families: metabolism	Photosynthesis proteins	ATPF0B, atpF; F-type H+-transporting ATPase subunit	ko09180	ko09181	ko00194	1.0622370361839044	0.18433906648736076	-0.232934	-2.45501	0.695322	0.16632261148847308	0.0934221	0.4862995607575881
FW510-R12_contig_1_434	K02113	Metabolism	Energy metabolism	Oxidative phosphorylation	ATPF1D, atpH; F-type H+-transporting ATPase subunit	ko09100	ko09102	ko00190	1.1283184595867959	0.2813383786822866	-0.395525	-2.37028	0.8308668292983337	0.3577887156489985	-0.0589418	0.22643017213848032
FW510-R12_contig_1_434	K02113	Metabolism	Energy metabolism	Photosynthesis	ATPF1D, atpH; F-type H+-transporting ATPase subunit	ko09100	ko09102	ko00195	1.1283184595867959	0.2813383786822866	-0.395525	-2.37028	0.8308668292983337	0.3577887156489985	-0.0589418	0.22643017213848032
FW510-R12_contig_1_434	K02113	Brite Hierarchies	Protein families: metabolism	Photosynthesis proteins	ATPF1D, atpH; F-type H+-transporting ATPase subunit	ko09180	ko09181	ko00194	1.1283184595867959	0.2813383786822866	-0.395525	-2.37028	0.8308668292983337	0.3577887156489985	-0.0589418	0.22643017213848032
FW510-R12_contig_1_435	K02111	Metabolism	Energy metabolism	Oxidative phosphorylation	ATPF1A, atpA; F-type H+/Na+-transporting ATPase subunit alpha [EC:7.1.2.2	ko09100	ko09102	ko00190	1.269401030363639	0.41746675247806914	-0.152306	-2.31369	0.841723	0.2691321924327639	-0.19772	-0.134007
FW510-R12_contig_1_435	K02111	Metabolism	Energy metabolism	Photosynthesis	ATPF1A, atpA; F-type H+/Na+-transporting ATPase subunit alpha [EC:7.1.2.2	ko09100	ko09102	ko00195	1.269401030363639	0.41746675247806914	-0.152306	-2.31369	0.841723	0.2691321924327639	-0.19772	-0.134007
FW510-R12_contig_1_435	K02111	Brite Hierarchies	Protein families: metabolism	Photosynthesis proteins	ATPF1A, atpA; F-type H+/Na+-transporting ATPase subunit alpha [EC:7.1.2.2	ko09180	ko09181	ko00194	1.269401030363639	0.41746675247806914	-0.152306	-2.31369	0.841723	0.2691321924327639	-0.19772	-0.134007
FW510-R12_contig_1_436	K02115	Metabolism	Energy metabolism	Oxidative phosphorylation	ATPF1G, atpG; F-type H+-transporting ATPase subunit	ko09100	ko09102	ko00190	1.3758790192103094	0.5107764485012105	-0.213029	-2.27407	0.7408954076163654	0.17379172522857417	-0.177008	-0.137237
FW510-R12_contig_1_436	K02115	Metabolism	Energy metabolism	Photosynthesis	ATPF1G, atpG; F-type H+-transporting ATPase subunit	ko09100	ko09102	ko00195	1.3758790192103094	0.5107764485012105	-0.213029	-2.27407	0.7408954076163654	0.17379172522857417	-0.177008	-0.137237
FW510-R12_contig_1_436	K02115	Brite Hierarchies	Protein families: metabolism	Photosynthesis proteins	ATPF1G, atpG; F-type H+-transporting ATPase subunit	ko09180	ko09181	ko00194	1.3758790192103094	0.5107764485012105	-0.213029	-2.27407	0.7408954076163654	0.17379172522857417	-0.177008	-0.137237
FW510-R12_contig_1_437	K02112	Metabolism	Energy metabolism	Oxidative phosphorylation	ATPF1B, atpD; F-type H+/Na+-transporting ATPase subunit beta [EC:7.1.2.2	ko09100	ko09102	ko00190	1.5265011580339463	0.5692395684916985	0.0815187	-2.21911	0.5156357244957499	0.0628438	-0.288998	-0.247632
FW510-R12_contig_1_437	K02112	Metabolism	Energy metabolism	Photosynthesis	ATPF1B, atpD; F-type H+/Na+-transporting ATPase subunit beta [EC:7.1.2.2	ko09100	ko09102	ko00195	1.5265011580339463	0.5692395684916985	0.0815187	-2.21911	0.5156357244957499	0.0628438	-0.288998	-0.247632
FW510-R12_contig_1_437	K02112	Brite Hierarchies	Protein families: metabolism	Photosynthesis proteins	ATPF1B, atpD; F-type H+/Na+-transporting ATPase subunit beta [EC:7.1.2.2	ko09180	ko09181	ko00194	1.5265011580339463	0.5692395684916985	0.0815187	-2.21911	0.5156357244957499	0.0628438	-0.288998	-0.247632
FW510-R12_contig_1_438	K02114	Metabolism	Energy metabolism	Oxidative phosphorylation	ATPF1E, atpC; F-type H+-transporting ATPase subunit	ko09100	ko09102	ko00190	1.4463544290875523	0.48105274137957327	-0.0629872	-2.169	0.8824087787456294	0.0354666	-0.314974	-0.298319
FW510-R12_contig_1_438	K02114	Metabolism	Energy metabolism	Photosynthesis	ATPF1E, atpC; F-type H+-transporting ATPase subunit	ko09100	ko09102	ko00195	1.4463544290875523	0.48105274137957327	-0.0629872	-2.169	0.8824087787456294	0.0354666	-0.314974	-0.298319
FW510-R12_contig_1_438	K02114	Brite Hierarchies	Protein families: metabolism	Photosynthesis proteins	ATPF1E, atpC; F-type H+-transporting ATPase subunit	ko09180	ko09181	ko00194	1.4463544290875523	0.48105274137957327	-0.0629872	-2.169	0.8824087787456294	0.0354666	-0.314974	-0.298319
FW510-R12_contig_1_440	K04042	Metabolism	Carbohydrate metabolism	Amino sugar and nucleotide sugar metabolism	glmU; bifunctional UDP-N-acetylglucosamine pyrophosphorylase / glucosamine-1-phosphate N-acetyltransferase [EC:2.7.7.23	ko09100	ko09101	ko00520	-1.29697	-0.837261	0.39594697943563734	2.1888665659518995	0.40331363345516863	-0.231805	0.0488571	-0.67095
FW510-R12_contig_1_440	K04042	Metabolism	Glycan biosynthesis and metabolism	O-Antigen nucleotide sugar biosynthesis	glmU; bifunctional UDP-N-acetylglucosamine pyrophosphorylase / glucosamine-1-phosphate N-acetyltransferase [EC:2.7.7.23	ko09100	ko09107	ko00541	-1.29697	-0.837261	0.39594697943563734	2.1888665659518995	0.40331363345516863	-0.231805	0.0488571	-0.67095
FW510-R12_contig_1_441	K18239	Metabolism	Amino acid metabolism	Phenylalanine, tyrosine and tryptophan biosynthesis	fkbO, rapK; chorismatase	ko09100	ko09105	ko00400	-0.777491	0.5590878244732607	-0.632852	0.0993395	-1.89976	0.48784834823303713	0.5897786480727631	1.5740499399842618
FW510-R12_contig_1_441	K18240	Metabolism	Amino acid metabolism	Phenylalanine, tyrosine and tryptophan biosynthesis	xanB2; chorismate lyase / 3-hydroxybenzoate synthase [EC:4.1.3.40	ko09100	ko09105	ko00400	-0.777491	0.5590878244732607	-0.632852	0.0993395	-1.89976	0.48784834823303713	0.5897786480727631	1.5740499399842618
FW510-R12_contig_1_441	K18240	Metabolism	Metabolism of cofactors and vitamins	Ubiquinone and other terpenoid-quinone biosynthesis	xanB2; chorismate lyase / 3-hydroxybenzoate synthase [EC:4.1.3.40	ko09100	ko09108	ko00130	-0.777491	0.5590878244732607	-0.632852	0.0993395	-1.89976	0.48784834823303713	0.5897786480727631	1.5740499399842618
FW510-R12_contig_1_442	K02078	Metabolism	Lipid metabolism	Fatty acid biosynthesis	acpP; acyl carrier	ko09100	ko09103	ko00061	-1.43466	-0.715862	0.20891730184538293	-0.490775	-0.578477	1.8819133666434065	0.00265246	1.1262932985340244
FW510-R12_contig_1_442	K02078	Metabolism	Biosynthesis of other secondary metabolites	Biosynthesis of various antibiotics	acpP; acyl carrier	ko09100	ko09110	ko00998	-1.43466	-0.715862	0.20891730184538293	-0.490775	-0.578477	1.8819133666434065	0.00265246	1.1262932985340244
FW510-R12_contig_1_444	K02372	Metabolism	Lipid metabolism	Fatty acid biosynthesis	fabZ; 3-hydroxyacyl-[acyl-carrier-protein] dehydratase	ko09100	ko09103	ko00061	-0.201953	-0.64686	0.115249	2.120003037894064	-1.38382	0.3749082841353827	-0.861931	0.48440528107962644
FW510-R12_contig_1_444	K02372	Metabolism	Metabolism of cofactors and vitamins	Biotin metabolism	fabZ; 3-hydroxyacyl-[acyl-carrier-protein] dehydratase	ko09100	ko09108	ko00780	-0.201953	-0.64686	0.115249	2.120003037894064	-1.38382	0.3749082841353827	-0.861931	0.48440528107962644
FW510-R12_contig_1_444	K02372	Brite Hierarchies	Protein families: metabolism	Lipid biosynthesis proteins	fabZ; 3-hydroxyacyl-[acyl-carrier-protein] dehydratase	ko09180	ko09181	ko01004	-0.201953	-0.64686	0.115249	2.120003037894064	-1.38382	0.3749082841353827	-0.861931	0.48440528107962644
FW510-R12_contig_1_446	K03634	Not Included in Pathway or Brite	Unclassified: signaling and cellular processes	Structural	lolA; outer membrane lipoprotein carrier	ko09190	ko09193	ko99992	0.5299205221890527	0.34263565137553237	0.0882529	0.4219473702899423	0.9244859337899106	-2.54943	-0.00609517	0.24828422603539602
FW510-R12_contig_1_452	K00647	Metabolism	Lipid metabolism	Fatty acid biosynthesis	fabB; 3-oxoacyl-[acyl-carrier-protein] synthase I	ko09100	ko09103	ko00061	-0.113134	0.47887477207627427	1.0836694195483987	-2.09481	-0.796546	-0.2763	0.923593	0.79465
FW510-R12_contig_1_452	K00647	Metabolism	Metabolism of cofactors and vitamins	Biotin metabolism	fabB; 3-oxoacyl-[acyl-carrier-protein] synthase I	ko09100	ko09108	ko00780	-0.113134	0.47887477207627427	1.0836694195483987	-2.09481	-0.796546	-0.2763	0.923593	0.79465
FW510-R12_contig_1_452	K00647	Brite Hierarchies	Protein families: metabolism	Lipid biosynthesis proteins	fabB; 3-oxoacyl-[acyl-carrier-protein] synthase I	ko09180	ko09181	ko01004	-0.113134	0.47887477207627427	1.0836694195483987	-2.09481	-0.796546	-0.2763	0.923593	0.79465
FW510-R12_contig_1_452	K09458	Metabolism	Lipid metabolism	Fatty acid biosynthesis	fabF, OXSM, CEM1; 3-oxoacyl-[acyl-carrier-protein] synthase II	ko09100	ko09103	ko00061	-0.113134	0.47887477207627427	1.0836694195483987	-2.09481	-0.796546	-0.2763	0.923593	0.79465
FW510-R12_contig_1_452	K09458	Metabolism	Metabolism of cofactors and vitamins	Biotin metabolism	fabF, OXSM, CEM1; 3-oxoacyl-[acyl-carrier-protein] synthase II	ko09100	ko09108	ko00780	-0.113134	0.47887477207627427	1.0836694195483987	-2.09481	-0.796546	-0.2763	0.923593	0.79465
FW510-R12_contig_1_452	K09458	Brite Hierarchies	Protein families: metabolism	Lipid biosynthesis proteins	fabF, OXSM, CEM1; 3-oxoacyl-[acyl-carrier-protein] synthase II	ko09180	ko09181	ko01004	-0.113134	0.47887477207627427	1.0836694195483987	-2.09481	-0.796546	-0.2763	0.923593	0.79465
FW510-R12_contig_1_455	K00228	Metabolism	Metabolism of cofactors and vitamins	Porphyrin metabolism	CPOX, hemF; coproporphyrinogen III oxidase	ko09100	ko09108	ko00860	0.3967076134619016	-0.728141	-0.525585	-1.53031	-0.69345	1.5868174511760242	1.285272833115081	0.20868989423763115
FW510-R12_contig_1_456	K03650	Brite Hierarchies	Protein families: genetic information processing	Transfer RNA biogenesis	mnmE, trmE, MSS1; tRNA modification GTPase	ko09180	ko09182	ko03016	1.5111561944341028	-0.974408	-1.15978	-0.790992	0.9915405249891083	-0.938624	0.6271519698267236	0.7339554704804011
FW510-R12_contig_1_457	K00852	Metabolism	Carbohydrate metabolism	Pentose phosphate pathway	rbsK, RBKS; ribokinase	ko09100	ko09101	ko00030	-1.10323	-0.984883	0.0749331	1.7746944361438974	-1.21888	0.44116988130013357	0.027921147239489706	0.9882670677005656
FW510-R12_contig_1_459	K03667	Brite Hierarchies	Protein families: genetic information processing	Chaperones and folding catalysts	hslU; ATP-dependent HslUV protease ATP-binding subunit	ko09180	ko09182	ko03110	0.5514822647258047	0.0750079	0.28349315069886527	1.378473634025282	-2.33281	-0.348913	0.011430899195076736	0.3818370699389828
FW510-R12_contig_1_460	K01419	Brite Hierarchies	Protein families: metabolism	Peptidases and inhibitors	hslV, clpQ; ATP-dependent HslUV protease, peptidase subunit HslV	ko09180	ko09181	ko01002	0.610544	0.0894197	0.26392288843048395	2.045394230937752	-1.51575	-0.933203	-0.42266	-0.137671
FW510-R12_contig_1_461	K03733	Brite Hierarchies	Protein families: genetic information processing	Chromosome and associated proteins	xerC; integrase/recombinase	ko09180	ko09182	ko03036	-2.38116	-0.313323	0.4339900293070601	1.1842389667093194	0.31599133437905463	0.7186040547353548	-0.0888018	0.13045838353372702
FW510-R12_contig_1_462	K09921	Not Included in Pathway or Brite	Unclassified	Unclassified	K09921; uncharacterized	ko09190	ko09194	ko99997	-2.06597	0.024366060025763376	0.6195666856749559	1.2211752834792402	1.0725400472101283	-0.660157	0.24604041079226627	-0.457563
FW510-R12_contig_1_463	K01778	Metabolism	Amino acid metabolism	Lysine biosynthesis	dapF; diaminopimelate epimerase	ko09100	ko09105	ko00300	0.0667921	-0.605088	-0.361322	-1.92877	1.7462280209808194	0.0824987	0.8336802754563547	0.16598278911371653
FW510-R12_contig_1_463	K01778	Metabolism	Metabolism of other amino acids	D-Amino acid metabolism	dapF; diaminopimelate epimerase	ko09100	ko09106	ko00470	0.0667921	-0.605088	-0.361322	-1.92877	1.7462280209808194	0.0824987	0.8336802754563547	0.16598278911371653
FW510-R12_contig_1_466	K01823	Metabolism	Metabolism of terpenoids and polyketides	Terpenoid backbone biosynthesis	idi, IDI; isopentenyl-diphosphate Delta-isomerase	ko09100	ko09109	ko00900	0.7271881978071725	0.8145614091426326	0.12908220760276157	-1.95719	1.4069340727896946	-0.985795	-0.0744017	-0.0603805
FW510-R12_contig_1_467	K00021	Metabolism	Metabolism of terpenoids and polyketides	Terpenoid backbone biosynthesis	HMGCR; hydroxymethylglutaryl-CoA reductase (NADPH)	ko09100	ko09109	ko00900	0.5946118906421538	0.30794635533173165	-0.279771	-2.38701	1.009872010066763	0.8534897703922402	-0.155152	0.056016669876838815
FW510-R12_contig_1_467	K00021	Environmental Information Processing	Signal transduction	AMPK signaling pathway	HMGCR; hydroxymethylglutaryl-CoA reductase (NADPH)	ko09130	ko09132	ko04152	0.5946118906421538	0.30794635533173165	-0.279771	-2.38701	1.009872010066763	0.8534897703922402	-0.155152	0.056016669876838815
FW510-R12_contig_1_467	K00021	Organismal Systems	Digestive system	Bile secretion	HMGCR; hydroxymethylglutaryl-CoA reductase (NADPH)	ko09150	ko09154	ko04976	0.5946118906421538	0.30794635533173165	-0.279771	-2.38701	1.009872010066763	0.8534897703922402	-0.155152	0.056016669876838815
FW510-R12_contig_1_467	K00054	Metabolism	Metabolism of terpenoids and polyketides	Terpenoid backbone biosynthesis	mvaA; hydroxymethylglutaryl-CoA reductase	ko09100	ko09109	ko00900	0.5946118906421538	0.30794635533173165	-0.279771	-2.38701	1.009872010066763	0.8534897703922402	-0.155152	0.056016669876838815
FW510-R12_contig_1_467	K00626	Metabolism	Carbohydrate metabolism	Pyruvate metabolism	ACAT, atoB; acetyl-CoA C-acetyltransferase	ko09100	ko09101	ko00620	0.5946118906421538	0.30794635533173165	-0.279771	-2.38701	1.009872010066763	0.8534897703922402	-0.155152	0.056016669876838815
FW510-R12_contig_1_467	K00626	Metabolism	Carbohydrate metabolism	Glyoxylate and dicarboxylate metabolism	ACAT, atoB; acetyl-CoA C-acetyltransferase	ko09100	ko09101	ko00630	0.5946118906421538	0.30794635533173165	-0.279771	-2.38701	1.009872010066763	0.8534897703922402	-0.155152	0.056016669876838815
FW510-R12_contig_1_467	K00626	Metabolism	Carbohydrate metabolism	Butanoate metabolism	ACAT, atoB; acetyl-CoA C-acetyltransferase	ko09100	ko09101	ko00650	0.5946118906421538	0.30794635533173165	-0.279771	-2.38701	1.009872010066763	0.8534897703922402	-0.155152	0.056016669876838815
FW510-R12_contig_1_467	K00626	Metabolism	Energy metabolism	Carbon fixation pathways in prokaryotes	ACAT, atoB; acetyl-CoA C-acetyltransferase	ko09100	ko09102	ko00720	0.5946118906421538	0.30794635533173165	-0.279771	-2.38701	1.009872010066763	0.8534897703922402	-0.155152	0.056016669876838815
FW510-R12_contig_1_467	K00626	Metabolism	Lipid metabolism	Fatty acid degradation	ACAT, atoB; acetyl-CoA C-acetyltransferase	ko09100	ko09103	ko00071	0.5946118906421538	0.30794635533173165	-0.279771	-2.38701	1.009872010066763	0.8534897703922402	-0.155152	0.056016669876838815
FW510-R12_contig_1_467	K00626	Metabolism	Amino acid metabolism	Valine, leucine and isoleucine degradation	ACAT, atoB; acetyl-CoA C-acetyltransferase	ko09100	ko09105	ko00280	0.5946118906421538	0.30794635533173165	-0.279771	-2.38701	1.009872010066763	0.8534897703922402	-0.155152	0.056016669876838815
FW510-R12_contig_1_467	K00626	Metabolism	Amino acid metabolism	Lysine degradation	ACAT, atoB; acetyl-CoA C-acetyltransferase	ko09100	ko09105	ko00310	0.5946118906421538	0.30794635533173165	-0.279771	-2.38701	1.009872010066763	0.8534897703922402	-0.155152	0.056016669876838815
FW510-R12_contig_1_467	K00626	Metabolism	Amino acid metabolism	Tryptophan metabolism	ACAT, atoB; acetyl-CoA C-acetyltransferase	ko09100	ko09105	ko00380	0.5946118906421538	0.30794635533173165	-0.279771	-2.38701	1.009872010066763	0.8534897703922402	-0.155152	0.056016669876838815
FW510-R12_contig_1_467	K00626	Metabolism	Metabolism of terpenoids and polyketides	Terpenoid backbone biosynthesis	ACAT, atoB; acetyl-CoA C-acetyltransferase	ko09100	ko09109	ko00900	0.5946118906421538	0.30794635533173165	-0.279771	-2.38701	1.009872010066763	0.8534897703922402	-0.155152	0.056016669876838815
FW510-R12_contig_1_467	K00626	Metabolism	Xenobiotics biodegradation and metabolism	Benzoate degradation	ACAT, atoB; acetyl-CoA C-acetyltransferase	ko09100	ko09111	ko00362	0.5946118906421538	0.30794635533173165	-0.279771	-2.38701	1.009872010066763	0.8534897703922402	-0.155152	0.056016669876838815
FW510-R12_contig_1_467	K00626	Environmental Information Processing	Signal transduction	Two-component system	ACAT, atoB; acetyl-CoA C-acetyltransferase	ko09130	ko09132	ko02020	0.5946118906421538	0.30794635533173165	-0.279771	-2.38701	1.009872010066763	0.8534897703922402	-0.155152	0.056016669876838815
FW510-R12_contig_1_467	K00626	Organismal Systems	Digestive system	Fat digestion and absorption	ACAT, atoB; acetyl-CoA C-acetyltransferase	ko09150	ko09154	ko04975	0.5946118906421538	0.30794635533173165	-0.279771	-2.38701	1.009872010066763	0.8534897703922402	-0.155152	0.056016669876838815
FW510-R12_contig_1_467	K00626	Brite Hierarchies	Protein families: signaling and cellular processes	Exosome	ACAT, atoB; acetyl-CoA C-acetyltransferase	ko09180	ko09183	ko04147	0.5946118906421538	0.30794635533173165	-0.279771	-2.38701	1.009872010066763	0.8534897703922402	-0.155152	0.056016669876838815
FW510-R12_contig_1_467	K00869	Metabolism	Metabolism of terpenoids and polyketides	Terpenoid backbone biosynthesis	MVK, mvaK1; mevalonate kinase	ko09100	ko09109	ko00900	0.5946118906421538	0.30794635533173165	-0.279771	-2.38701	1.009872010066763	0.8534897703922402	-0.155152	0.056016669876838815
FW510-R12_contig_1_467	K00869	Cellular Processes	Transport and catabolism	Peroxisome	MVK, mvaK1; mevalonate kinase	ko09140	ko09141	ko04146	0.5946118906421538	0.30794635533173165	-0.279771	-2.38701	1.009872010066763	0.8534897703922402	-0.155152	0.056016669876838815
FW510-R12_contig_1_467	K01641	Metabolism	Carbohydrate metabolism	Butanoate metabolism	HMGCS; hydroxymethylglutaryl-CoA synthase	ko09100	ko09101	ko00650	0.5946118906421538	0.30794635533173165	-0.279771	-2.38701	1.009872010066763	0.8534897703922402	-0.155152	0.056016669876838815
FW510-R12_contig_1_467	K01641	Metabolism	Amino acid metabolism	Valine, leucine and isoleucine degradation	HMGCS; hydroxymethylglutaryl-CoA synthase	ko09100	ko09105	ko00280	0.5946118906421538	0.30794635533173165	-0.279771	-2.38701	1.009872010066763	0.8534897703922402	-0.155152	0.056016669876838815
FW510-R12_contig_1_467	K01641	Metabolism	Metabolism of terpenoids and polyketides	Terpenoid backbone biosynthesis	HMGCS; hydroxymethylglutaryl-CoA synthase	ko09100	ko09109	ko00900	0.5946118906421538	0.30794635533173165	-0.279771	-2.38701	1.009872010066763	0.8534897703922402	-0.155152	0.056016669876838815
FW510-R12_contig_1_467	K01641	Organismal Systems	Endocrine system	PPAR signaling pathway	HMGCS; hydroxymethylglutaryl-CoA synthase	ko09150	ko09152	ko03320	0.5946118906421538	0.30794635533173165	-0.279771	-2.38701	1.009872010066763	0.8534897703922402	-0.155152	0.056016669876838815
FW510-R12_contig_1_468	K00869	Metabolism	Metabolism of terpenoids and polyketides	Terpenoid backbone biosynthesis	MVK, mvaK1; mevalonate kinase	ko09100	ko09109	ko00900	0.31010302552443353	0.33702299156028254	-0.0755702	-2.59434	0.5376034610382499	0.5999349362594975	0.36146192432473245	0.523783
FW510-R12_contig_1_468	K00869	Cellular Processes	Transport and catabolism	Peroxisome	MVK, mvaK1; mevalonate kinase	ko09140	ko09141	ko04146	0.31010302552443353	0.33702299156028254	-0.0755702	-2.59434	0.5376034610382499	0.5999349362594975	0.36146192432473245	0.523783
FW510-R12_contig_1_468	K00938	Metabolism	Metabolism of terpenoids and polyketides	Terpenoid backbone biosynthesis	E2.7.4.2, mvaK2; phosphomevalonate kinase	ko09100	ko09109	ko00900	0.31010302552443353	0.33702299156028254	-0.0755702	-2.59434	0.5376034610382499	0.5999349362594975	0.36146192432473245	0.523783
FW510-R12_contig_1_468	K16190	Metabolism	Carbohydrate metabolism	Pentose and glucuronate interconversions	GLCAK; glucuronokinase	ko09100	ko09101	ko00040	0.31010302552443353	0.33702299156028254	-0.0755702	-2.59434	0.5376034610382499	0.5999349362594975	0.36146192432473245	0.523783
FW510-R12_contig_1_468	K16190	Metabolism	Carbohydrate metabolism	Ascorbate and aldarate metabolism	GLCAK; glucuronokinase	ko09100	ko09101	ko00053	0.31010302552443353	0.33702299156028254	-0.0755702	-2.59434	0.5376034610382499	0.5999349362594975	0.36146192432473245	0.523783
FW510-R12_contig_1_468	K16190	Metabolism	Carbohydrate metabolism	Amino sugar and nucleotide sugar metabolism	GLCAK; glucuronokinase	ko09100	ko09101	ko00520	0.31010302552443353	0.33702299156028254	-0.0755702	-2.59434	0.5376034610382499	0.5999349362594975	0.36146192432473245	0.523783
FW510-R12_contig_1_469	K01597	Metabolism	Metabolism of terpenoids and polyketides	Terpenoid backbone biosynthesis	MVD, mvaD; diphosphomevalonate decarboxylase	ko09100	ko09109	ko00900	0.1176934059189359	0.18256058851489265	0.00938919	-2.49106	0.072222	0.3240094890083969	1.0404303678961064	0.7447547242335184
FW510-R12_contig_1_470	K03789	Brite Hierarchies	Protein families: genetic information processing	Ribosome biogenesis	rimI; [ribosomal protein S18]-alanine N-acetyltransferase	ko09180	ko09182	ko03009	-0.618344	0.5129048221354388	0.5457812237071771	1.5915548631556586	-1.83122	0.4941227153820967	0.23772807569442347	-0.932523
FW510-R12_contig_1_471	K01920	Metabolism	Amino acid metabolism	Cysteine and methionine metabolism	gshB; glutathione synthase	ko09100	ko09105	ko00270	0.0496995	0.8021666357877492	0.8268923347192892	-1.85559	-1.48078	0.5264545831870105	0.32321832124472094	0.8079379260382704
FW510-R12_contig_1_471	K01920	Metabolism	Metabolism of other amino acids	Glutathione metabolism	gshB; glutathione synthase	ko09100	ko09106	ko00480	0.0496995	0.8021666357877492	0.8268923347192892	-1.85559	-1.48078	0.5264545831870105	0.32321832124472094	0.8079379260382704
FW510-R12_contig_1_473	K00014	Metabolism	Amino acid metabolism	Phenylalanine, tyrosine and tryptophan biosynthesis	aroE; shikimate dehydrogenase	ko09100	ko09105	ko00400	0.5813498029037296	0.079555	-0.26693	1.7165148797229406	0.37031849311564363	-2.10478	-0.194621	-0.181405
FW510-R12_contig_1_473	K00014	Metabolism	Biosynthesis of other secondary metabolites	Biosynthesis of various plant secondary metabolites	aroE; shikimate dehydrogenase	ko09100	ko09110	ko00999	0.5813498029037296	0.079555	-0.26693	1.7165148797229406	0.37031849311564363	-2.10478	-0.194621	-0.181405
FW510-R12_contig_1_474	K03832	Brite Hierarchies	Protein families: signaling and cellular processes	Transporters	tonB; periplasmic protein	ko09180	ko09183	ko02000	1.263495636790508	0.25208305583845225	0.19009266513277753	0.27068943527505235	0.42007072795964845	-2.42032	0.3249496937593035	-0.301064
FW510-R12_contig_1_475	K08699	Not Included in Pathway or Brite	Unclassified: metabolism	Carbohydrate	ccmN; carbon dioxide concentrating mechanism protein	ko09190	ko09191	ko99981	0.9675302611573645	0.2985552197410566	0.3869710842593141	-0.356694	0.045133968235664755	-2.45932	0.6654930071746572	0.45233019645430084
FW510-R12_contig_1_476	K01414	Brite Hierarchies	Protein families: metabolism	Peptidases and inhibitors	prlC; oligopeptidase A	ko09180	ko09181	ko01002	-1.47584	0.0577432	0.18388443509211533	1.417102944530838	1.2787381548945103	-1.3855	0.292762	-0.368892
FW510-R12_contig_1_477	K03704	Not Included in Pathway or Brite	Unclassified: genetic information processing		cspA; cold shock	ko09190	ko09192	ko99973	1.5349397157985476	0.41909894997109615	-0.721184	-1.95448	0.6407993682511868	0.7158482422716611	-0.275527	-0.359495
FW510-R12_contig_1_478	K01142	Genetic Information Processing	Replication and repair	Base excision repair	E3.1.11.2, xthA; exodeoxyribonuclease III	ko09120	ko09124	ko03410	0.927014	0.014455356747682105	-0.730672	1.5942193408225307	-1.9634	0.4193037415289418	-0.120281	-0.140634
FW510-R12_contig_1_478	K01142	Brite Hierarchies	Protein families: genetic information processing	DNA repair and recombination proteins	E3.1.11.2, xthA; exodeoxyribonuclease III	ko09180	ko09182	ko03400	0.927014	0.014455356747682105	-0.730672	1.5942193408225307	-1.9634	0.4193037415289418	-0.120281	-0.140634
FW510-R12_contig_1_479	K07039	Not Included in Pathway or Brite	Unclassified	Unclassified	K07039; uncharacterized	ko09190	ko09194	ko99997	-0.00519444	-0.707077	-0.425949	2.524895301551901	-0.611893	0.17756800715207977	-0.681184	-0.271165
FW510-R12_contig_1_480	K06911	Not Included in Pathway or Brite	Unclassified: metabolism	Enzymes with EC	PIR; quercetin 2,3-dioxygenase	ko09190	ko09191	ko99980	-0.69973	-0.115207	0.055243717726374465	1.874588411204588	-0.0442137	0.923289	-0.242799	-1.75117
FW510-R12_contig_1_481	K02026	Brite Hierarchies	Protein families: signaling and cellular processes	Transporters	ABC.MS.P1; multiple sugar transport system permease	ko09180	ko09183	ko02000	-0.565393	0.1983304583212627	0.5787296468925156	1.5628233778590255	0.24960378806101158	-2.18141	0.2019818604304934	-0.0446644
FW510-R12_contig_1_482	K02025	Brite Hierarchies	Protein families: signaling and cellular processes	Transporters	ABC.MS.P; multiple sugar transport system permease	ko09180	ko09183	ko02000	-0.390833	0.0899709	0.6294032969262147	1.6884088013027831	0.35458963830432133	-2.08301	0.0630743	-0.3516
FW510-R12_contig_1_482	K15771	Environmental Information Processing	Membrane transport	ABC transporters	ganP, mdxF; arabinogalactan oligomer / maltooligosaccharide transport system permease	ko09130	ko09131	ko02010	-0.390833	0.0899709	0.6294032969262147	1.6884088013027831	0.35458963830432133	-2.08301	0.0630743	-0.3516
FW510-R12_contig_1_482	K15771	Brite Hierarchies	Protein families: signaling and cellular processes	Transporters	ganP, mdxF; arabinogalactan oligomer / maltooligosaccharide transport system permease	ko09180	ko09183	ko02000	-0.390833	0.0899709	0.6294032969262147	1.6884088013027831	0.35458963830432133	-2.08301	0.0630743	-0.3516
FW510-R12_contig_1_483	K02027	Brite Hierarchies	Protein families: signaling and cellular processes	Transporters	ABC.MS.S; multiple sugar transport system substrate-binding	ko09180	ko09183	ko02000	-0.399764	0.4130547372461989	0.5169981493219227	1.296672863000395	0.21940823182007693	-2.3528	0.36552778657303275	-0.0590943
FW510-R12_contig_1_485	K14266	Metabolism	Biosynthesis of other secondary metabolites	Staurosporine biosynthesis	prnA, rebH, ktzQ; tryptophan 7-halogenase	ko09100	ko09110	ko00404	-0.131679	-0.0155795	-0.628783	1.3829816237459904	0.18815446681157433	1.5494424035136851	-1.66715	-0.67739
FW510-R12_contig_1_487	K02529	Brite Hierarchies	Protein families: genetic information processing	Transcription factors	lacI, galR; LacI family transcriptional	ko09180	ko09182	ko03000	0.8279277242179175	0.58188	0.3143289906741043	0.9613373357413639	0.0633117	-2.40716	0.0485069	-0.390133
FW510-R12_contig_1_489	K03501	Brite Hierarchies	Protein families: genetic information processing	Ribosome biogenesis	gidB, rsmG; 16S rRNA (guanine527-N7)-methyltransferase	ko09180	ko09182	ko03009	0.040166763525510144	0.40139421588198726	0.45706527728304713	0.8032656037785783	-0.42602	-2.43658	0.271276	0.889437
FW510-R12_contig_1_489	K03501	Brite Hierarchies	Protein families: genetic information processing	Chromosome and associated proteins	gidB, rsmG; 16S rRNA (guanine527-N7)-methyltransferase	ko09180	ko09182	ko03036	0.040166763525510144	0.40139421588198726	0.45706527728304713	0.8032656037785783	-0.42602	-2.43658	0.271276	0.889437
FW510-R12_contig_1_490	K05350	Metabolism	Carbohydrate metabolism	Starch and sucrose metabolism	bglB; beta-glucosidase	ko09100	ko09101	ko00500	1.6779187227297039	1.21588	-0.407669	0.16420186033154674	-0.141525	-0.99286	0.0661148	-1.58206
FW510-R12_contig_1_490	K05350	Metabolism	Metabolism of other amino acids	Cyanoamino acid metabolism	bglB; beta-glucosidase	ko09100	ko09106	ko00460	1.6779187227297039	1.21588	-0.407669	0.16420186033154674	-0.141525	-0.99286	0.0661148	-1.58206
FW510-R12_contig_1_490	K05350	Metabolism	Biosynthesis of other secondary metabolites	Biosynthesis of various plant secondary metabolites	bglB; beta-glucosidase	ko09100	ko09110	ko00999	1.6779187227297039	1.21588	-0.407669	0.16420186033154674	-0.141525	-0.99286	0.0661148	-1.58206
FW510-R12_contig_1_491	K10112	Environmental Information Processing	Membrane transport	ABC transporters	msmX, msmK, malK, sugC, ggtA, msiK; multiple sugar transport system ATP-binding protein	ko09130	ko09131	ko02010	0.24829649339474866	0.493296	0.15715495686700268	0.3688276431628541	0.7007590289289554	-2.50617	0.824663	-0.28683
FW510-R12_contig_1_491	K10112	Brite Hierarchies	Protein families: signaling and cellular processes	Transporters	msmX, msmK, malK, sugC, ggtA, msiK; multiple sugar transport system ATP-binding protein	ko09180	ko09183	ko02000	0.24829649339474866	0.493296	0.15715495686700268	0.3688276431628541	0.7007590289289554	-2.50617	0.824663	-0.28683
FW510-R12_contig_1_491	K10195	Environmental Information Processing	Membrane transport	ABC transporters	togA; oligogalacturonide transport system ATP-binding	ko09130	ko09131	ko02010	0.24829649339474866	0.493296	0.15715495686700268	0.3688276431628541	0.7007590289289554	-2.50617	0.824663	-0.28683
FW510-R12_contig_1_491	K10195	Brite Hierarchies	Protein families: signaling and cellular processes	Transporters	togA; oligogalacturonide transport system ATP-binding	ko09180	ko09183	ko02000	0.24829649339474866	0.493296	0.15715495686700268	0.3688276431628541	0.7007590289289554	-2.50617	0.824663	-0.28683
FW510-R12_contig_1_492	K03496	Brite Hierarchies	Protein families: genetic information processing	Chromosome and associated proteins	parA, soj; chromosome partitioning	ko09180	ko09182	ko03036	0.5681166584275825	0.6902006306905166	0.7680499363815007	-0.807526	-1.83277	-1.05762	1.0410159000450456	0.6305279168591162
FW510-R12_contig_1_492	K03496	Brite Hierarchies	Protein families: signaling and cellular processes	Cytoskeleton proteins	parA, soj; chromosome partitioning	ko09180	ko09183	ko04812	0.5681166584275825	0.6902006306905166	0.7680499363815007	-0.807526	-1.83277	-1.05762	1.0410159000450456	0.6305279168591162
FW510-R12_contig_1_493	K03497	Brite Hierarchies	Protein families: genetic information processing	Transcription factors	parB, spo0J; ParB family transcriptional regulator, chromosome partitioning	ko09180	ko09182	ko03000	0.9672552516764479	0.2157872378499458	-0.269735	-2.46235	0.20889776117068082	0.2744306595708176	0.22051579069844524	0.8451971571736672
FW510-R12_contig_1_493	K03497	Brite Hierarchies	Protein families: genetic information processing	Chromosome and associated proteins	parB, spo0J; ParB family transcriptional regulator, chromosome partitioning	ko09180	ko09182	ko03036	0.9672552516764479	0.2157872378499458	-0.269735	-2.46235	0.20889776117068082	0.2744306595708176	0.22051579069844524	0.8451971571736672
FW510-R12_contig_1_493	K03497	Brite Hierarchies	Protein families: signaling and cellular processes	Cytoskeleton proteins	parB, spo0J; ParB family transcriptional regulator, chromosome partitioning	ko09180	ko09183	ko04812	0.9672552516764479	0.2157872378499458	-0.269735	-2.46235	0.20889776117068082	0.2744306595708176	0.22051579069844524	0.8451971571736672
FW510-R12_contig_1_494	K00721	Metabolism	Glycan biosynthesis and metabolism	N-Glycan biosynthesis	DPM1; dolichol-phosphate mannosyltransferase	ko09100	ko09107	ko00510	0.17628752441889045	0.17291485158372177	-0.198917	1.488933615216204	-0.433616	-2.19312	0.17980621979930794	0.8077114003458906
FW510-R12_contig_1_494	K00721	Brite Hierarchies	Protein families: metabolism	Glycosyltransferases	DPM1; dolichol-phosphate mannosyltransferase	ko09180	ko09181	ko01003	0.17628752441889045	0.17291485158372177	-0.198917	1.488933615216204	-0.433616	-2.19312	0.17980621979930794	0.8077114003458906
FW510-R12_contig_1_503	K07001	Not Included in Pathway or Brite	Unclassified	General function prediction	K07001; NTE family	ko09190	ko09194	ko99996	-1.73565	-0.167171	0.8362243555773554	-0.541838	1.8407070127872638	-0.655329	0.3841102391172778	0.0389462
FW510-R12_contig_1_504	K13572	Brite Hierarchies	Protein families: genetic information processing	Proteasome	pafB; proteasome accessory factor	ko09180	ko09182	ko03051	-1.46218	-0.120419	0.0989199	2.095951308369519	0.10651919246181807	-1.1254	0.40848193460717463	-0.00187287
FW510-R12_contig_1_506	K07283	Not Included in Pathway or Brite	Unclassified: signaling and cellular processes	Structural	ydiY; putative salt-induced outer membrane	ko09190	ko09193	ko99992	-0.231162	0.2256816713133065	0.6770017602050239	1.7349355722563302	-1.0707	-1.7804	0.144127	0.3005129782358297
FW510-R12_contig_1_508	K01834	Metabolism	Carbohydrate metabolism	Glycolysis / Gluconeogenesis	PGAM, gpmA; 2,3-bisphosphoglycerate-dependent phosphoglycerate mutase	ko09100	ko09101	ko00010	0.24752300550481643	0.16341696873026412	-0.0799652	-2.40006	-0.36854	0.772708	0.7173808772990533	0.9475339846892514
FW510-R12_contig_1_508	K01834	Metabolism	Energy metabolism	Methane metabolism	PGAM, gpmA; 2,3-bisphosphoglycerate-dependent phosphoglycerate mutase	ko09100	ko09102	ko00680	0.24752300550481643	0.16341696873026412	-0.0799652	-2.40006	-0.36854	0.772708	0.7173808772990533	0.9475339846892514
FW510-R12_contig_1_508	K01834	Metabolism	Amino acid metabolism	Glycine, serine and threonine metabolism	PGAM, gpmA; 2,3-bisphosphoglycerate-dependent phosphoglycerate mutase	ko09100	ko09105	ko00260	0.24752300550481643	0.16341696873026412	-0.0799652	-2.40006	-0.36854	0.772708	0.7173808772990533	0.9475339846892514
FW510-R12_contig_1_508	K01834	Organismal Systems	Endocrine system	Glucagon signaling pathway	PGAM, gpmA; 2,3-bisphosphoglycerate-dependent phosphoglycerate mutase	ko09150	ko09152	ko04922	0.24752300550481643	0.16341696873026412	-0.0799652	-2.40006	-0.36854	0.772708	0.7173808772990533	0.9475339846892514
FW510-R12_contig_1_508	K01834	Human Diseases	Cancer: overview	Central carbon metabolism in cancer	PGAM, gpmA; 2,3-bisphosphoglycerate-dependent phosphoglycerate mutase	ko09160	ko09161	ko05230	0.24752300550481643	0.16341696873026412	-0.0799652	-2.40006	-0.36854	0.772708	0.7173808772990533	0.9475339846892514
FW510-R12_contig_1_508	K01834	Brite Hierarchies	Protein families: genetic information processing	Membrane trafficking	PGAM, gpmA; 2,3-bisphosphoglycerate-dependent phosphoglycerate mutase	ko09180	ko09182	ko04131	0.24752300550481643	0.16341696873026412	-0.0799652	-2.40006	-0.36854	0.772708	0.7173808772990533	0.9475339846892514
FW510-R12_contig_1_508	K01834	Brite Hierarchies	Protein families: signaling and cellular processes	Exosome	PGAM, gpmA; 2,3-bisphosphoglycerate-dependent phosphoglycerate mutase	ko09180	ko09183	ko04147	0.24752300550481643	0.16341696873026412	-0.0799652	-2.40006	-0.36854	0.772708	0.7173808772990533	0.9475339846892514
FW510-R12_contig_1_510	K01436	Brite Hierarchies	Protein families: metabolism	Peptidases and inhibitors	yhaA; amidohydrolase	ko09180	ko09181	ko01002	-1.00208	-0.00631505	0.5827166776823298	1.791070668652026	0.0711367	-1.74066	0.5804945926298707	-0.276363
FW510-R12_contig_1_511	K06916	Brite Hierarchies	Protein families: genetic information processing	Chromosome and associated proteins	zapE; cell division protein	ko09180	ko09182	ko03036	0.8828225315361474	-0.149642	-0.200926	-2.14636	1.222555339216547	0.9249307021441773	-0.437875	-0.0955042
FW510-R12_contig_1_512	K07018	Not Included in Pathway or Brite	Unclassified	Unclassified	K07018; uncharacterized	ko09190	ko09194	ko99997	0.6532914736078552	-0.518919	-0.0962505	1.7016291232642229	-1.95989	0.6585395196770452	-0.337926	-0.100476
FW510-R12_contig_1_513	K08682	Metabolism	Metabolism of cofactors and vitamins	Pantothenate and CoA biosynthesis	acpH; acyl carrier protein phosphodiesterase	ko09100	ko09108	ko00770	-2.10067	-0.436395	0.25374968430310685	1.4160042200105394	1.022421970698877	-0.0399339	0.31234861713057654	-0.427524
FW510-R12_contig_1_514	K00406	Metabolism	Energy metabolism	Oxidative phosphorylation	ccoP; cytochrome c oxidase cbb3-type subunit	ko09100	ko09102	ko00190	1.3168827027952525	0.5907497187288168	-0.187764	-2.1736	-0.792073	0.4852530584334572	0.33037736462229705	0.4301728270370215
FW510-R12_contig_1_514	K00406	Environmental Information Processing	Signal transduction	Two-component system	ccoP; cytochrome c oxidase cbb3-type subunit	ko09130	ko09132	ko02020	1.3168827027952525	0.5907497187288168	-0.187764	-2.1736	-0.792073	0.4852530584334572	0.33037736462229705	0.4301728270370215
FW510-R12_contig_1_515	K07799	Environmental Information Processing	Signal transduction	Two-component system	mdtA; membrane fusion protein, multidrug efflux	ko09130	ko09132	ko02020	1.896207040751688	1.1825934346750944	-0.165425	0.30091942917956255	-1.12788	-0.378409	-0.770328	-0.937674
FW510-R12_contig_1_515	K07799	Brite Hierarchies	Protein families: signaling and cellular processes	Transporters	mdtA; membrane fusion protein, multidrug efflux	ko09180	ko09183	ko02000	1.896207040751688	1.1825934346750944	-0.165425	0.30091942917956255	-1.12788	-0.378409	-0.770328	-0.937674
FW510-R12_contig_1_517	K03296	Not Included in Pathway or Brite	Unclassified: signaling and cellular processes		TC.HAE1; hydrophobic/amphiphilic exporter-1 (mainly G- bacteria), HAE1	ko09190	ko09193	ko99977	1.345574999159012	1.4510976802214002	0.3575666304655232	0.0807039	0.0729494	-1.49029	-1.09755	-0.720053
FW510-R12_contig_1_517	K07788	Environmental Information Processing	Signal transduction	Two-component system	mdtB; multidrug efflux	ko09130	ko09132	ko02020	1.345574999159012	1.4510976802214002	0.3575666304655232	0.0807039	0.0729494	-1.49029	-1.09755	-0.720053
FW510-R12_contig_1_517	K07788	Brite Hierarchies	Protein families: signaling and cellular processes	Transporters	mdtB; multidrug efflux	ko09180	ko09183	ko02000	1.345574999159012	1.4510976802214002	0.3575666304655232	0.0807039	0.0729494	-1.49029	-1.09755	-0.720053
FW510-R12_contig_1_518	K03296	Not Included in Pathway or Brite	Unclassified: signaling and cellular processes		TC.HAE1; hydrophobic/amphiphilic exporter-1 (mainly G- bacteria), HAE1	ko09190	ko09193	ko99977	-1.21719	0.7871692017012408	0.43793589916491127	1.8894786250487727	-1.26747	-0.679387	-0.15913	0.20859857020270428
FW510-R12_contig_1_518	K07788	Environmental Information Processing	Signal transduction	Two-component system	mdtB; multidrug efflux	ko09130	ko09132	ko02020	-1.21719	0.7871692017012408	0.43793589916491127	1.8894786250487727	-1.26747	-0.679387	-0.15913	0.20859857020270428
FW510-R12_contig_1_518	K07788	Brite Hierarchies	Protein families: signaling and cellular processes	Transporters	mdtB; multidrug efflux	ko09180	ko09183	ko02000	-1.21719	0.7871692017012408	0.43793589916491127	1.8894786250487727	-1.26747	-0.679387	-0.15913	0.20859857020270428
FW510-R12_contig_1_518	K07789	Environmental Information Processing	Signal transduction	Two-component system	mdtC; multidrug efflux	ko09130	ko09132	ko02020	-1.21719	0.7871692017012408	0.43793589916491127	1.8894786250487727	-1.26747	-0.679387	-0.15913	0.20859857020270428
FW510-R12_contig_1_518	K07789	Brite Hierarchies	Protein families: signaling and cellular processes	Transporters	mdtC; multidrug efflux	ko09180	ko09183	ko02000	-1.21719	0.7871692017012408	0.43793589916491127	1.8894786250487727	-1.26747	-0.679387	-0.15913	0.20859857020270428
FW510-R12_contig_1_524	K19130	Brite Hierarchies	Protein families: signaling and cellular processes	Prokaryotic defense system	csy4, cas6f; CRISPR-associated endonuclease Csy4	ko09180	ko09183	ko02048	-0.267057	0.8341738220951647	0.8796198795054342	-0.790593	1.2462976553085825	0.3493082918121127	-0.224874	-2.02688
FW510-R12_contig_1_525	K19129	Brite Hierarchies	Protein families: signaling and cellular processes	Prokaryotic defense system	csy3; CRISPR-associated protein	ko09180	ko09183	ko02048	-0.344647	1.0548736173011282	0.33174184968252046	0.0214506	1.7748748622101256	-0.262949	-1.04026	-1.53508
FW510-R12_contig_1_526	K19128	Brite Hierarchies	Protein families: signaling and cellular processes	Prokaryotic defense system	csy2; CRISPR-associated protein	ko09180	ko09183	ko02048	-0.488088	0.7296764624327773	0.2503768658511969	-0.0153262	2.0480873161698416	-0.181616	-0.860357	-1.48275
FW510-R12_contig_1_527	K19127	Brite Hierarchies	Protein families: signaling and cellular processes	Prokaryotic defense system	csy1; CRISPR-associated protein	ko09180	ko09183	ko02048	0.6525822288483069	1.4883966036968954	-0.223231	-0.919679	1.048244027381523	0.11486559235861615	-0.367914	-1.79327
FW510-R12_contig_1_528	K21495	Brite Hierarchies	Protein families: signaling and cellular processes	Prokaryotic defense system	fitA; antitoxin	ko09180	ko09183	ko02048	1.1114891936403366	0.6788821412889239	-0.198329	1.3309012798600788	-1.98286	0.0659445	-0.343418	-0.662606
FW510-R12_contig_1_529	K07062	Brite Hierarchies	Protein families: signaling and cellular processes	Prokaryotic defense system	fitB; toxin FitB	ko09180	ko09183	ko02048	0.6140157934711613	0.11147243564188711	0.39313612837119866	1.380687396766677	-0.38073	-2.29705	-0.14781	0.32627948354033054
FW510-R12_contig_1_530	K07012	Brite Hierarchies	Protein families: signaling and cellular processes	Prokaryotic defense system	cas3; CRISPR-associated endonuclease/helicase Cas3 [EC:3.1.-.-	ko09180	ko09183	ko02048	-0.93805	-0.227463	-0.166193	-0.485803	2.0258208869215597	1.1166034349318756	-0.125687	-1.19923
FW510-R12_contig_1_531	K15342	Brite Hierarchies	Protein families: genetic information processing	DNA repair and recombination proteins	cas1; CRISP-associated protein	ko09180	ko09182	ko03400	-0.212412	-0.710814	-1.25953	-0.605772	0.8545642050037936	1.3706839825338883	1.4496626003093445	-0.886385
FW510-R12_contig_1_531	K15342	Brite Hierarchies	Protein families: signaling and cellular processes	Prokaryotic defense system	cas1; CRISP-associated protein	ko09180	ko09183	ko02048	-0.212412	-0.710814	-1.25953	-0.605772	0.8545642050037936	1.3706839825338883	1.4496626003093445	-0.886385
FW510-R12_contig_1_534	K07464	Brite Hierarchies	Protein families: signaling and cellular processes	Prokaryotic defense system	cas4; CRISPR-associated exonuclease Cas4	ko09180	ko09183	ko02048	-2.06718	-0.504045	-0.100632	1.8031577077350518	0.32162380835656035	0.1396867158039626	0.25493500364503735	0.15245697140888423
FW510-R12_contig_1_534	K15342	Brite Hierarchies	Protein families: genetic information processing	DNA repair and recombination proteins	cas1; CRISP-associated protein	ko09180	ko09182	ko03400	-2.06718	-0.504045	-0.100632	1.8031577077350518	0.32162380835656035	0.1396867158039626	0.25493500364503735	0.15245697140888423
FW510-R12_contig_1_534	K15342	Brite Hierarchies	Protein families: signaling and cellular processes	Prokaryotic defense system	cas1; CRISP-associated protein	ko09180	ko09183	ko02048	-2.06718	-0.504045	-0.100632	1.8031577077350518	0.32162380835656035	0.1396867158039626	0.25493500364503735	0.15245697140888423
FW510-R12_contig_1_535	K07154	Brite Hierarchies	Protein families: metabolism	Protein kinases	hipA; serine/threonine-protein kinase HipA	ko09180	ko09181	ko01001	1.079367730362782	-0.0625053	-0.124427	1.2133976059468068	0.7764146311801504	0.12268149568010156	-1.17799	-1.82694
FW510-R12_contig_1_535	K07154	Brite Hierarchies	Protein families: signaling and cellular processes	Prokaryotic defense system	hipA; serine/threonine-protein kinase HipA	ko09180	ko09183	ko02048	1.079367730362782	-0.0625053	-0.124427	1.2133976059468068	0.7764146311801504	0.12268149568010156	-1.17799	-1.82694
FW510-R12_contig_1_536	K15539	Not Included in Pathway or Brite	Unclassified: signaling and cellular processes	Structural	rodZ; cytoskeleton protein	ko09190	ko09193	ko99992	1.8093442444559813	0.8731383410280287	-0.239309	-0.20484	-0.148331	0.35265698369408977	-0.615107	-1.82755
FW510-R12_contig_1_537	K08282	Not Included in Pathway or Brite	Unclassified: metabolism	Enzymes with EC	E2.7.11.1; non-specific serine/threonine protein kinase	ko09190	ko09191	ko99980	1.1077385468696104	0.24077504924140855	-0.181584	-2.46287	0.38686405839172516	0.3440946431339627	-0.02457	0.5895518042261207
FW510-R12_contig_1_538	K00031	Metabolism	Carbohydrate metabolism	Citrate cycle (TCA cycle)	IDH1, IDH2, icd; isocitrate dehydrogenase	ko09100	ko09101	ko00020	1.2681499235055749	0.433661	-0.0836629	-2.31864	-0.230459	-0.179556	0.3116759224719893	0.7988337145675037
FW510-R12_contig_1_538	K00031	Metabolism	Energy metabolism	Carbon fixation pathways in prokaryotes	IDH1, IDH2, icd; isocitrate dehydrogenase	ko09100	ko09102	ko00720	1.2681499235055749	0.433661	-0.0836629	-2.31864	-0.230459	-0.179556	0.3116759224719893	0.7988337145675037
FW510-R12_contig_1_538	K00031	Metabolism	Metabolism of other amino acids	Glutathione metabolism	IDH1, IDH2, icd; isocitrate dehydrogenase	ko09100	ko09106	ko00480	1.2681499235055749	0.433661	-0.0836629	-2.31864	-0.230459	-0.179556	0.3116759224719893	0.7988337145675037
FW510-R12_contig_1_538	K00031	Cellular Processes	Transport and catabolism	Peroxisome	IDH1, IDH2, icd; isocitrate dehydrogenase	ko09140	ko09141	ko04146	1.2681499235055749	0.433661	-0.0836629	-2.31864	-0.230459	-0.179556	0.3116759224719893	0.7988337145675037
FW510-R12_contig_1_538	K00031	Human Diseases	Cancer: overview	Central carbon metabolism in cancer	IDH1, IDH2, icd; isocitrate dehydrogenase	ko09160	ko09161	ko05230	1.2681499235055749	0.433661	-0.0836629	-2.31864	-0.230459	-0.179556	0.3116759224719893	0.7988337145675037
FW510-R12_contig_1_539	K09973	Not Included in Pathway or Brite	Unclassified	Unclassified	K09973; uncharacterized	ko09190	ko09194	ko99997	1.4614457075675942	-0.122418	-0.596922	1.4422633967351528	-1.55872	0.545048	-0.605365	-0.565333
FW510-R12_contig_1_540	K05882	Not Included in Pathway or Brite	Unclassified: metabolism	Enzymes with EC	E1.1.1.91; aryl-alcohol dehydrogenase (NADP+)	ko09190	ko09191	ko99980	-0.26595	-0.0251441	0.2188926274398209	2.229999010935416	-1.56957	-0.365713	-0.489268	0.2667516560486239
FW510-R12_contig_1_542	K03566	Cellular Processes	Cellular community - prokaryotes	Biofilm formation - Escherichia coli	gcvA; LysR family transcriptional regulator, glycine cleavage system transcriptional	ko09140	ko09145	ko02026	1.8427091683355468	0.5537961285123942	-0.189766	0.2781744707597111	-0.195311	-1.91802	0.26050385024585593	-0.632088
FW510-R12_contig_1_542	K03566	Brite Hierarchies	Protein families: genetic information processing	Transcription factors	gcvA; LysR family transcriptional regulator, glycine cleavage system transcriptional	ko09180	ko09182	ko03000	1.8427091683355468	0.5537961285123942	-0.189766	0.2781744707597111	-0.195311	-1.91802	0.26050385024585593	-0.632088
FW510-R12_contig_1_543	K00121	Metabolism	Carbohydrate metabolism	Glycolysis / Gluconeogenesis	frmA, ADH5, adhC; S-(hydroxymethyl)glutathione dehydrogenase / alcohol dehydrogenase [EC:1.1.1.284	ko09100	ko09101	ko00010	0.21344857786890323	0.36814889072141443	0.532257	-2.05339	-0.62855	-0.661164	1.147744589983704	1.0815076752424604
FW510-R12_contig_1_543	K00121	Metabolism	Carbohydrate metabolism	Pyruvate metabolism	frmA, ADH5, adhC; S-(hydroxymethyl)glutathione dehydrogenase / alcohol dehydrogenase [EC:1.1.1.284	ko09100	ko09101	ko00620	0.21344857786890323	0.36814889072141443	0.532257	-2.05339	-0.62855	-0.661164	1.147744589983704	1.0815076752424604
FW510-R12_contig_1_543	K00121	Metabolism	Energy metabolism	Methane metabolism	frmA, ADH5, adhC; S-(hydroxymethyl)glutathione dehydrogenase / alcohol dehydrogenase [EC:1.1.1.284	ko09100	ko09102	ko00680	0.21344857786890323	0.36814889072141443	0.532257	-2.05339	-0.62855	-0.661164	1.147744589983704	1.0815076752424604
FW510-R12_contig_1_543	K00121	Metabolism	Lipid metabolism	Fatty acid degradation	frmA, ADH5, adhC; S-(hydroxymethyl)glutathione dehydrogenase / alcohol dehydrogenase [EC:1.1.1.284	ko09100	ko09103	ko00071	0.21344857786890323	0.36814889072141443	0.532257	-2.05339	-0.62855	-0.661164	1.147744589983704	1.0815076752424604
FW510-R12_contig_1_543	K00121	Metabolism	Amino acid metabolism	Tyrosine metabolism	frmA, ADH5, adhC; S-(hydroxymethyl)glutathione dehydrogenase / alcohol dehydrogenase [EC:1.1.1.284	ko09100	ko09105	ko00350	0.21344857786890323	0.36814889072141443	0.532257	-2.05339	-0.62855	-0.661164	1.147744589983704	1.0815076752424604
FW510-R12_contig_1_543	K00121	Metabolism	Metabolism of cofactors and vitamins	Retinol metabolism	frmA, ADH5, adhC; S-(hydroxymethyl)glutathione dehydrogenase / alcohol dehydrogenase [EC:1.1.1.284	ko09100	ko09108	ko00830	0.21344857786890323	0.36814889072141443	0.532257	-2.05339	-0.62855	-0.661164	1.147744589983704	1.0815076752424604
FW510-R12_contig_1_543	K00121	Metabolism	Xenobiotics biodegradation and metabolism	Chloroalkane and chloroalkene degradation	frmA, ADH5, adhC; S-(hydroxymethyl)glutathione dehydrogenase / alcohol dehydrogenase [EC:1.1.1.284	ko09100	ko09111	ko00625	0.21344857786890323	0.36814889072141443	0.532257	-2.05339	-0.62855	-0.661164	1.147744589983704	1.0815076752424604
FW510-R12_contig_1_543	K00121	Metabolism	Xenobiotics biodegradation and metabolism	Naphthalene degradation	frmA, ADH5, adhC; S-(hydroxymethyl)glutathione dehydrogenase / alcohol dehydrogenase [EC:1.1.1.284	ko09100	ko09111	ko00626	0.21344857786890323	0.36814889072141443	0.532257	-2.05339	-0.62855	-0.661164	1.147744589983704	1.0815076752424604
FW510-R12_contig_1_543	K00121	Metabolism	Xenobiotics biodegradation and metabolism	Metabolism of xenobiotics by cytochrome P450	frmA, ADH5, adhC; S-(hydroxymethyl)glutathione dehydrogenase / alcohol dehydrogenase [EC:1.1.1.284	ko09100	ko09111	ko00980	0.21344857786890323	0.36814889072141443	0.532257	-2.05339	-0.62855	-0.661164	1.147744589983704	1.0815076752424604
FW510-R12_contig_1_543	K00121	Metabolism	Xenobiotics biodegradation and metabolism	Drug metabolism - cytochrome P450	frmA, ADH5, adhC; S-(hydroxymethyl)glutathione dehydrogenase / alcohol dehydrogenase [EC:1.1.1.284	ko09100	ko09111	ko00982	0.21344857786890323	0.36814889072141443	0.532257	-2.05339	-0.62855	-0.661164	1.147744589983704	1.0815076752424604
FW510-R12_contig_1_543	K00121	Human Diseases	Endocrine and metabolic disease	Alcoholic liver disease	frmA, ADH5, adhC; S-(hydroxymethyl)glutathione dehydrogenase / alcohol dehydrogenase [EC:1.1.1.284	ko09160	ko09167	ko04936	0.21344857786890323	0.36814889072141443	0.532257	-2.05339	-0.62855	-0.661164	1.147744589983704	1.0815076752424604
FW510-R12_contig_1_547	K06178	Brite Hierarchies	Protein families: genetic information processing	Ribosome biogenesis	rluB; 23S rRNA pseudouridine2605 synthase	ko09180	ko09182	ko03009	0.36437619937954724	0.474904	0.5619185996514579	0.0521214	0.12210819608006157	-2.60237	0.579301	0.44764337145693295
FW510-R12_contig_1_547	K06181	Brite Hierarchies	Protein families: genetic information processing	Ribosome biogenesis	rluE; 23S rRNA pseudouridine2457 synthase	ko09180	ko09182	ko03009	0.36437619937954724	0.474904	0.5619185996514579	0.0521214	0.12210819608006157	-2.60237	0.579301	0.44764337145693295
FW510-R12_contig_1_548	K03424	Not Included in Pathway or Brite	Unclassified: metabolism	Enzymes with EC	tatD; TatD DNase family protein	ko09190	ko09191	ko99980	0.7135591003606717	0.2117828093166073	0.24958918703829255	-2.41792	-0.554193	0.47661660512190773	0.4042412709380059	0.9163233364523783
FW510-R12_contig_1_549	K02454	Environmental Information Processing	Membrane transport	Bacterial secretion system	gspE; general secretion pathway protein E	ko09130	ko09131	ko03070	-1.03948	-0.397347	-0.16345	2.0643178976755636	1.087828996312843	-0.564622	-0.00170341	-0.985542
FW510-R12_contig_1_549	K02454	Cellular Processes	Cellular community - prokaryotes	Biofilm formation - Vibrio cholerae	gspE; general secretion pathway protein E	ko09140	ko09145	ko05111	-1.03948	-0.397347	-0.16345	2.0643178976755636	1.087828996312843	-0.564622	-0.00170341	-0.985542
FW510-R12_contig_1_549	K02454	Brite Hierarchies	Protein families: signaling and cellular processes	Secretion system	gspE; general secretion pathway protein E	ko09180	ko09183	ko02044	-1.03948	-0.397347	-0.16345	2.0643178976755636	1.087828996312843	-0.564622	-0.00170341	-0.985542
FW510-R12_contig_1_549	K02652	Brite Hierarchies	Protein families: signaling and cellular processes	Secretion system	pilB; type IV pilus assembly protein	ko09180	ko09183	ko02044	-1.03948	-0.397347	-0.16345	2.0643178976755636	1.087828996312843	-0.564622	-0.00170341	-0.985542
FW510-R12_contig_1_549	K02652	Brite Hierarchies	Protein families: signaling and cellular processes	Bacterial motility proteins	pilB; type IV pilus assembly protein	ko09180	ko09183	ko02035	-1.03948	-0.397347	-0.16345	2.0643178976755636	1.087828996312843	-0.564622	-0.00170341	-0.985542
FW510-R12_contig_1_550	K02455	Environmental Information Processing	Membrane transport	Bacterial secretion system	gspF; general secretion pathway protein	ko09130	ko09131	ko03070	-0.0260699	0.0758865	0.7450312220878313	0.8610916421028597	1.1803271979279513	0.0377446	-0.671354	-2.20266
FW510-R12_contig_1_550	K02455	Cellular Processes	Cellular community - prokaryotes	Biofilm formation - Vibrio cholerae	gspF; general secretion pathway protein	ko09140	ko09145	ko05111	-0.0260699	0.0758865	0.7450312220878313	0.8610916421028597	1.1803271979279513	0.0377446	-0.671354	-2.20266
FW510-R12_contig_1_550	K02455	Brite Hierarchies	Protein families: signaling and cellular processes	Secretion system	gspF; general secretion pathway protein	ko09180	ko09183	ko02044	-0.0260699	0.0758865	0.7450312220878313	0.8610916421028597	1.1803271979279513	0.0377446	-0.671354	-2.20266
FW510-R12_contig_1_550	K02653	Brite Hierarchies	Protein families: signaling and cellular processes	Secretion system	pilC; type IV pilus assembly protein	ko09180	ko09183	ko02044	-0.0260699	0.0758865	0.7450312220878313	0.8610916421028597	1.1803271979279513	0.0377446	-0.671354	-2.20266
FW510-R12_contig_1_550	K02653	Brite Hierarchies	Protein families: signaling and cellular processes	Bacterial motility proteins	pilC; type IV pilus assembly protein	ko09180	ko09183	ko02035	-0.0260699	0.0758865	0.7450312220878313	0.8610916421028597	1.1803271979279513	0.0377446	-0.671354	-2.20266
FW510-R12_contig_1_551	K02246	Brite Hierarchies	Protein families: signaling and cellular processes	Secretion system	comGD; competence protein	ko09180	ko09183	ko02044	-0.136459	0.3988537051478193	0.2967930695015729	1.3832182801436868	0.8571848346041584	-2.21395	-0.211941	-0.373699
FW510-R12_contig_1_551	K02456	Environmental Information Processing	Membrane transport	Bacterial secretion system	gspG; general secretion pathway protein	ko09130	ko09131	ko03070	-0.136459	0.3988537051478193	0.2967930695015729	1.3832182801436868	0.8571848346041584	-2.21395	-0.211941	-0.373699
FW510-R12_contig_1_551	K02456	Cellular Processes	Cellular community - prokaryotes	Biofilm formation - Vibrio cholerae	gspG; general secretion pathway protein	ko09140	ko09145	ko05111	-0.136459	0.3988537051478193	0.2967930695015729	1.3832182801436868	0.8571848346041584	-2.21395	-0.211941	-0.373699
FW510-R12_contig_1_551	K02456	Brite Hierarchies	Protein families: signaling and cellular processes	Secretion system	gspG; general secretion pathway protein	ko09180	ko09183	ko02044	-0.136459	0.3988537051478193	0.2967930695015729	1.3832182801436868	0.8571848346041584	-2.21395	-0.211941	-0.373699
FW510-R12_contig_1_551	K02458	Environmental Information Processing	Membrane transport	Bacterial secretion system	gspI; general secretion pathway protein	ko09130	ko09131	ko03070	-0.136459	0.3988537051478193	0.2967930695015729	1.3832182801436868	0.8571848346041584	-2.21395	-0.211941	-0.373699
FW510-R12_contig_1_551	K02458	Cellular Processes	Cellular community - prokaryotes	Biofilm formation - Vibrio cholerae	gspI; general secretion pathway protein	ko09140	ko09145	ko05111	-0.136459	0.3988537051478193	0.2967930695015729	1.3832182801436868	0.8571848346041584	-2.21395	-0.211941	-0.373699
FW510-R12_contig_1_551	K02458	Brite Hierarchies	Protein families: signaling and cellular processes	Secretion system	gspI; general secretion pathway protein	ko09180	ko09183	ko02044	-0.136459	0.3988537051478193	0.2967930695015729	1.3832182801436868	0.8571848346041584	-2.21395	-0.211941	-0.373699
FW510-R12_contig_1_552	K02246	Brite Hierarchies	Protein families: signaling and cellular processes	Secretion system	comGD; competence protein	ko09180	ko09183	ko02044	0.30238688951379455	0.058160942072687793	-0.688128	-0.309974	1.940524622009378	0.9656462282011229	-0.955203	-1.31341
FW510-R12_contig_1_552	K02457	Environmental Information Processing	Membrane transport	Bacterial secretion system	gspH; general secretion pathway protein	ko09130	ko09131	ko03070	0.30238688951379455	0.058160942072687793	-0.688128	-0.309974	1.940524622009378	0.9656462282011229	-0.955203	-1.31341
FW510-R12_contig_1_552	K02457	Cellular Processes	Cellular community - prokaryotes	Biofilm formation - Vibrio cholerae	gspH; general secretion pathway protein	ko09140	ko09145	ko05111	0.30238688951379455	0.058160942072687793	-0.688128	-0.309974	1.940524622009378	0.9656462282011229	-0.955203	-1.31341
FW510-R12_contig_1_552	K02457	Brite Hierarchies	Protein families: signaling and cellular processes	Secretion system	gspH; general secretion pathway protein	ko09180	ko09183	ko02044	0.30238688951379455	0.058160942072687793	-0.688128	-0.309974	1.940524622009378	0.9656462282011229	-0.955203	-1.31341
FW510-R12_contig_1_552	K02459	Environmental Information Processing	Membrane transport	Bacterial secretion system	gspJ; general secretion pathway protein	ko09130	ko09131	ko03070	0.30238688951379455	0.058160942072687793	-0.688128	-0.309974	1.940524622009378	0.9656462282011229	-0.955203	-1.31341
FW510-R12_contig_1_552	K02459	Cellular Processes	Cellular community - prokaryotes	Biofilm formation - Vibrio cholerae	gspJ; general secretion pathway protein	ko09140	ko09145	ko05111	0.30238688951379455	0.058160942072687793	-0.688128	-0.309974	1.940524622009378	0.9656462282011229	-0.955203	-1.31341
FW510-R12_contig_1_552	K02459	Brite Hierarchies	Protein families: signaling and cellular processes	Secretion system	gspJ; general secretion pathway protein	ko09180	ko09183	ko02044	0.30238688951379455	0.058160942072687793	-0.688128	-0.309974	1.940524622009378	0.9656462282011229	-0.955203	-1.31341
FW510-R12_contig_1_552	K02672	Brite Hierarchies	Protein families: signaling and cellular processes	Secretion system	pilW; type IV pilus assembly protein	ko09180	ko09183	ko02044	0.30238688951379455	0.058160942072687793	-0.688128	-0.309974	1.940524622009378	0.9656462282011229	-0.955203	-1.31341
FW510-R12_contig_1_552	K02672	Brite Hierarchies	Protein families: signaling and cellular processes	Bacterial motility proteins	pilW; type IV pilus assembly protein	ko09180	ko09183	ko02035	0.30238688951379455	0.058160942072687793	-0.688128	-0.309974	1.940524622009378	0.9656462282011229	-0.955203	-1.31341
FW510-R12_contig_1_552	K08084	Brite Hierarchies	Protein families: signaling and cellular processes	Secretion system	fimT; type IV fimbrial biogenesis protein	ko09180	ko09183	ko02044	0.30238688951379455	0.058160942072687793	-0.688128	-0.309974	1.940524622009378	0.9656462282011229	-0.955203	-1.31341
FW510-R12_contig_1_553	K02458	Environmental Information Processing	Membrane transport	Bacterial secretion system	gspI; general secretion pathway protein	ko09130	ko09131	ko03070	0.36006213239190127	-0.0178351	0.6392359704477353	-0.893835	1.0438859897041841	1.4739544161861446	-1.35751	-1.24796
FW510-R12_contig_1_553	K02458	Cellular Processes	Cellular community - prokaryotes	Biofilm formation - Vibrio cholerae	gspI; general secretion pathway protein	ko09140	ko09145	ko05111	0.36006213239190127	-0.0178351	0.6392359704477353	-0.893835	1.0438859897041841	1.4739544161861446	-1.35751	-1.24796
FW510-R12_contig_1_553	K02458	Brite Hierarchies	Protein families: signaling and cellular processes	Secretion system	gspI; general secretion pathway protein	ko09180	ko09183	ko02044	0.36006213239190127	-0.0178351	0.6392359704477353	-0.893835	1.0438859897041841	1.4739544161861446	-1.35751	-1.24796
FW510-R12_contig_1_553	K10926	Cellular Processes	Cellular community - prokaryotes	Biofilm formation - Vibrio cholerae	mshC; MSHA pilin protein	ko09140	ko09145	ko05111	0.36006213239190127	-0.0178351	0.6392359704477353	-0.893835	1.0438859897041841	1.4739544161861446	-1.35751	-1.24796
FW510-R12_contig_1_553	K10926	Brite Hierarchies	Protein families: signaling and cellular processes	Secretion system	mshC; MSHA pilin protein	ko09180	ko09183	ko02044	0.36006213239190127	-0.0178351	0.6392359704477353	-0.893835	1.0438859897041841	1.4739544161861446	-1.35751	-1.24796
FW510-R12_contig_1_554	K02458	Environmental Information Processing	Membrane transport	Bacterial secretion system	gspI; general secretion pathway protein	ko09130	ko09131	ko03070	0.39443926352930664	0.10045465395639243	0.27152807823718544	0.1590663031153871	1.4648597236253877	-2.35036	0.15958613984873635	-0.199576
FW510-R12_contig_1_554	K02458	Cellular Processes	Cellular community - prokaryotes	Biofilm formation - Vibrio cholerae	gspI; general secretion pathway protein	ko09140	ko09145	ko05111	0.39443926352930664	0.10045465395639243	0.27152807823718544	0.1590663031153871	1.4648597236253877	-2.35036	0.15958613984873635	-0.199576
FW510-R12_contig_1_554	K02458	Brite Hierarchies	Protein families: signaling and cellular processes	Secretion system	gspI; general secretion pathway protein	ko09180	ko09183	ko02044	0.39443926352930664	0.10045465395639243	0.27152807823718544	0.1590663031153871	1.4648597236253877	-2.35036	0.15958613984873635	-0.199576
FW510-R12_contig_1_554	K02459	Environmental Information Processing	Membrane transport	Bacterial secretion system	gspJ; general secretion pathway protein	ko09130	ko09131	ko03070	0.39443926352930664	0.10045465395639243	0.27152807823718544	0.1590663031153871	1.4648597236253877	-2.35036	0.15958613984873635	-0.199576
FW510-R12_contig_1_554	K02459	Cellular Processes	Cellular community - prokaryotes	Biofilm formation - Vibrio cholerae	gspJ; general secretion pathway protein	ko09140	ko09145	ko05111	0.39443926352930664	0.10045465395639243	0.27152807823718544	0.1590663031153871	1.4648597236253877	-2.35036	0.15958613984873635	-0.199576
FW510-R12_contig_1_554	K02459	Brite Hierarchies	Protein families: signaling and cellular processes	Secretion system	gspJ; general secretion pathway protein	ko09180	ko09183	ko02044	0.39443926352930664	0.10045465395639243	0.27152807823718544	0.1590663031153871	1.4648597236253877	-2.35036	0.15958613984873635	-0.199576
FW510-R12_contig_1_555	K02460	Environmental Information Processing	Membrane transport	Bacterial secretion system	gspK; general secretion pathway protein	ko09130	ko09131	ko03070	-0.242863	0.11077409466226151	0.2257331335465491	-1.4913	1.2885315864275002	1.6423055375132571	-1.01257	-0.520614
FW510-R12_contig_1_555	K02460	Cellular Processes	Cellular community - prokaryotes	Biofilm formation - Vibrio cholerae	gspK; general secretion pathway protein	ko09140	ko09145	ko05111	-0.242863	0.11077409466226151	0.2257331335465491	-1.4913	1.2885315864275002	1.6423055375132571	-1.01257	-0.520614
FW510-R12_contig_1_555	K02460	Brite Hierarchies	Protein families: signaling and cellular processes	Secretion system	gspK; general secretion pathway protein	ko09180	ko09183	ko02044	-0.242863	0.11077409466226151	0.2257331335465491	-1.4913	1.2885315864275002	1.6423055375132571	-1.01257	-0.520614
FW510-R12_contig_1_556	K02461	Environmental Information Processing	Membrane transport	Bacterial secretion system	gspL; general secretion pathway protein	ko09130	ko09131	ko03070	0.493844	0.5781017396709217	0.3632526451454224	-0.577314	0.9125276667953618	-2.42832	0.4024180533160789	0.25549278168996875
FW510-R12_contig_1_556	K02461	Cellular Processes	Cellular community - prokaryotes	Biofilm formation - Vibrio cholerae	gspL; general secretion pathway protein	ko09140	ko09145	ko05111	0.493844	0.5781017396709217	0.3632526451454224	-0.577314	0.9125276667953618	-2.42832	0.4024180533160789	0.25549278168996875
FW510-R12_contig_1_556	K02461	Brite Hierarchies	Protein families: signaling and cellular processes	Secretion system	gspL; general secretion pathway protein	ko09180	ko09183	ko02044	0.493844	0.5781017396709217	0.3632526451454224	-0.577314	0.9125276667953618	-2.42832	0.4024180533160789	0.25549278168996875
FW510-R12_contig_1_556	K02662	Brite Hierarchies	Protein families: signaling and cellular processes	Secretion system	pilM; type IV pilus assembly protein	ko09180	ko09183	ko02044	0.493844	0.5781017396709217	0.3632526451454224	-0.577314	0.9125276667953618	-2.42832	0.4024180533160789	0.25549278168996875
FW510-R12_contig_1_556	K02662	Brite Hierarchies	Protein families: signaling and cellular processes	Bacterial motility proteins	pilM; type IV pilus assembly protein	ko09180	ko09183	ko02035	0.493844	0.5781017396709217	0.3632526451454224	-0.577314	0.9125276667953618	-2.42832	0.4024180533160789	0.25549278168996875
FW510-R12_contig_1_556	K02663	Brite Hierarchies	Protein families: signaling and cellular processes	Secretion system	pilN; type IV pilus assembly protein	ko09180	ko09183	ko02044	0.493844	0.5781017396709217	0.3632526451454224	-0.577314	0.9125276667953618	-2.42832	0.4024180533160789	0.25549278168996875
FW510-R12_contig_1_556	K02663	Brite Hierarchies	Protein families: signaling and cellular processes	Bacterial motility proteins	pilN; type IV pilus assembly protein	ko09180	ko09183	ko02035	0.493844	0.5781017396709217	0.3632526451454224	-0.577314	0.9125276667953618	-2.42832	0.4024180533160789	0.25549278168996875
FW510-R12_contig_1_557	K02462	Environmental Information Processing	Membrane transport	Bacterial secretion system	gspM; general secretion pathway protein	ko09130	ko09131	ko03070	0.2795259315538051	0.9225534828579666	0.9440956405055864	-1.83617	1.2530420463019956	-0.890748	-0.666591	-0.0057081
FW510-R12_contig_1_557	K02462	Cellular Processes	Cellular community - prokaryotes	Biofilm formation - Vibrio cholerae	gspM; general secretion pathway protein	ko09140	ko09145	ko05111	0.2795259315538051	0.9225534828579666	0.9440956405055864	-1.83617	1.2530420463019956	-0.890748	-0.666591	-0.0057081
FW510-R12_contig_1_557	K02462	Brite Hierarchies	Protein families: signaling and cellular processes	Secretion system	gspM; general secretion pathway protein	ko09180	ko09183	ko02044	0.2795259315538051	0.9225534828579666	0.9440956405055864	-1.83617	1.2530420463019956	-0.890748	-0.666591	-0.0057081
FW510-R12_contig_1_558	K02463	Cellular Processes	Cellular community - prokaryotes	Biofilm formation - Vibrio cholerae	gspN; general secretion pathway protein	ko09140	ko09145	ko05111	0.6332736437425406	0.8528616987529676	0.5549627485061971	-1.35339	1.5284899276372428	-1.41965	-0.220787	-0.575757
FW510-R12_contig_1_558	K02463	Brite Hierarchies	Protein families: signaling and cellular processes	Secretion system	gspN; general secretion pathway protein	ko09180	ko09183	ko02044	0.6332736437425406	0.8528616987529676	0.5549627485061971	-1.35339	1.5284899276372428	-1.41965	-0.220787	-0.575757
FW510-R12_contig_1_559	K02453	Environmental Information Processing	Membrane transport	Bacterial secretion system	gspD; general secretion pathway protein	ko09130	ko09131	ko03070	0.6425408874295133	0.7737761386203915	0.3963699426434281	-1.84688	1.5660414368451774	-0.780797	-0.180369	-0.570685
FW510-R12_contig_1_559	K02453	Cellular Processes	Cellular community - prokaryotes	Biofilm formation - Vibrio cholerae	gspD; general secretion pathway protein	ko09140	ko09145	ko05111	0.6425408874295133	0.7737761386203915	0.3963699426434281	-1.84688	1.5660414368451774	-0.780797	-0.180369	-0.570685
FW510-R12_contig_1_559	K02453	Brite Hierarchies	Protein families: signaling and cellular processes	Secretion system	gspD; general secretion pathway protein	ko09180	ko09183	ko02044	0.6425408874295133	0.7737761386203915	0.3963699426434281	-1.84688	1.5660414368451774	-0.780797	-0.180369	-0.570685
FW510-R12_contig_1_559	K02666	Brite Hierarchies	Protein families: signaling and cellular processes	Secretion system	pilQ; type IV pilus assembly protein	ko09180	ko09183	ko02044	0.6425408874295133	0.7737761386203915	0.3963699426434281	-1.84688	1.5660414368451774	-0.780797	-0.180369	-0.570685
FW510-R12_contig_1_559	K02666	Brite Hierarchies	Protein families: signaling and cellular processes	Bacterial motility proteins	pilQ; type IV pilus assembly protein	ko09180	ko09183	ko02035	0.6425408874295133	0.7737761386203915	0.3963699426434281	-1.84688	1.5660414368451774	-0.780797	-0.180369	-0.570685
FW510-R12_contig_1_559	K03219	Environmental Information Processing	Membrane transport	Bacterial secretion system	yscC, sctC, ssaC; type III secretion protein	ko09130	ko09131	ko03070	0.6425408874295133	0.7737761386203915	0.3963699426434281	-1.84688	1.5660414368451774	-0.780797	-0.180369	-0.570685
FW510-R12_contig_1_559	K03219	Brite Hierarchies	Protein families: signaling and cellular processes	Secretion system	yscC, sctC, ssaC; type III secretion protein	ko09180	ko09183	ko02044	0.6425408874295133	0.7737761386203915	0.3963699426434281	-1.84688	1.5660414368451774	-0.780797	-0.180369	-0.570685
FW510-R12_contig_1_560	K03579	Not Included in Pathway or Brite	Unclassified: metabolism	Enzymes with EC	hrpB; ATP-dependent helicase HrpB	ko09190	ko09191	ko99980	1.1234444555913425	0.2155639694052938	-0.449	-2.3951	0.6186155575074704	0.5079820750575009	0.046182518890137254	0.33231203089097194
FW510-R12_contig_1_563	K05998	Brite Hierarchies	Protein families: metabolism	Peptidases and inhibitors	E3.4.21.100; pseudomonalisin	ko09180	ko09181	ko01002	-0.13095	0.3261254162701367	0.41597212681427864	1.5642382378462467	0.295828	-2.25313	0.0763607	-0.294449
FW510-R12_contig_1_563	K05999	Brite Hierarchies	Protein families: metabolism	Peptidases and inhibitors	E3.4.21.101; xanthomonalisin	ko09180	ko09181	ko01002	-0.13095	0.3261254162701367	0.41597212681427864	1.5642382378462467	0.295828	-2.25313	0.0763607	-0.294449
FW510-R12_contig_1_563	K14645	Cellular Processes	Cellular community - prokaryotes	Quorum sensing	K14645; serine protease	ko09140	ko09145	ko02024	-0.13095	0.3261254162701367	0.41597212681427864	1.5642382378462467	0.295828	-2.25313	0.0763607	-0.294449
FW510-R12_contig_1_563	K14645	Brite Hierarchies	Protein families: metabolism	Peptidases and inhibitors	K14645; serine protease	ko09180	ko09181	ko01002	-0.13095	0.3261254162701367	0.41597212681427864	1.5642382378462467	0.295828	-2.25313	0.0763607	-0.294449
FW510-R12_contig_1_563	K14645	Brite Hierarchies	Protein families: genetic information processing	Chaperones and folding catalysts	K14645; serine protease	ko09180	ko09182	ko03110	-0.13095	0.3261254162701367	0.41597212681427864	1.5642382378462467	0.295828	-2.25313	0.0763607	-0.294449
FW510-R12_contig_1_563	K18546	Brite Hierarchies	Protein families: metabolism	Peptidases and inhibitors	sprC; streptogrisin C	ko09180	ko09181	ko01002	-0.13095	0.3261254162701367	0.41597212681427864	1.5642382378462467	0.295828	-2.25313	0.0763607	-0.294449
FW510-R12_contig_1_564	K07007	Metabolism	Lipid metabolism	Secondary bile acid biosynthesis	baiN; 3-dehydro-bile acid Delta4,6-reductase	ko09100	ko09103	ko00121	0.2204380848089571	0.4422961300112939	0.0717053	-0.892955	1.5999145717950503	-2.03873	0.47000842903949436	0.1273239919334584
FW510-R12_contig_1_566	K08354	Metabolism	Energy metabolism	Sulfur metabolism	phsC; thiosulfate reductase cytochrome b	ko09100	ko09102	ko00920	-0.659326	0.5864235715078158	0.5528861969346309	1.8298129506582137	0.23560557059441942	-1.6581	-0.0140914	-0.873213
FW510-R12_contig_1_566	K08354	Brite Hierarchies	Protein families: signaling and cellular processes	Transporters	phsC; thiosulfate reductase cytochrome b	ko09180	ko09183	ko02000	-0.659326	0.5864235715078158	0.5528861969346309	1.8298129506582137	0.23560557059441942	-1.6581	-0.0140914	-0.873213
FW510-R12_contig_1_569	K00683	Brite Hierarchies	Protein families: metabolism	Peptidases and inhibitors	QPCT; glutaminyl-peptide cyclotransferase	ko09180	ko09181	ko01002	-1.13897	-0.284136	-0.56025	-1.13732	1.7025017740543416	-0.243541	0.24939082200836332	1.4123160911433326
FW510-R12_contig_1_570	K05591	Brite Hierarchies	Protein families: genetic information processing	Ribosome biogenesis	dbpA; ATP-dependent RNA helicase DbpA	ko09180	ko09182	ko03009	1.0443503661539613	0.5961179707236194	0.30383826562617466	-2.33339	-0.602795	-0.12509	0.6424947000393434	0.47447615416267086
FW510-R12_contig_1_570	K05592	Genetic Information Processing	Folding, sorting and degradation	RNA degradation	deaD, cshA; ATP-dependent RNA helicase DeaD	ko09120	ko09123	ko03018	1.0443503661539613	0.5961179707236194	0.30383826562617466	-2.33339	-0.602795	-0.12509	0.6424947000393434	0.47447615416267086
FW510-R12_contig_1_570	K05592	Brite Hierarchies	Protein families: genetic information processing	Messenger RNA biogenesis	deaD, cshA; ATP-dependent RNA helicase DeaD	ko09180	ko09182	ko03019	1.0443503661539613	0.5961179707236194	0.30383826562617466	-2.33339	-0.602795	-0.12509	0.6424947000393434	0.47447615416267086
FW510-R12_contig_1_570	K05592	Brite Hierarchies	Protein families: genetic information processing	Ribosome biogenesis	deaD, cshA; ATP-dependent RNA helicase DeaD	ko09180	ko09182	ko03009	1.0443503661539613	0.5961179707236194	0.30383826562617466	-2.33339	-0.602795	-0.12509	0.6424947000393434	0.47447615416267086
FW510-R12_contig_1_571	K01633	Metabolism	Metabolism of cofactors and vitamins	Folate biosynthesis	folB; 7,8-dihydroneopterin aldolase/epimerase/oxygenase [EC:4.1.2.25 5.1.99.8	ko09100	ko09108	ko00790	-2.06892	-0.890926	0.030471771315676237	-0.266152	0.6960395439837521	1.1584218685502734	0.9239047500522316	0.417164
FW510-R12_contig_1_572	K00950	Metabolism	Metabolism of cofactors and vitamins	Folate biosynthesis	folK; 2-amino-4-hydroxy-6-hydroxymethyldihydropteridine diphosphokinase	ko09100	ko09108	ko00790	-0.800134	-0.273152	0.3772321074896989	-0.100474	1.18131	-2.07376	0.7721537864170331	0.9168277999735132
FW510-R12_contig_1_572	K01665	Metabolism	Metabolism of cofactors and vitamins	Folate biosynthesis	pabB; para-aminobenzoate synthetase component I	ko09100	ko09108	ko00790	-0.800134	-0.273152	0.3772321074896989	-0.100474	1.18131	-2.07376	0.7721537864170331	0.9168277999735132
FW510-R12_contig_1_572	K13940	Metabolism	Metabolism of cofactors and vitamins	Folate biosynthesis	sulD; dihydroneopterin aldolase / 2-amino-4-hydroxy-6-hydroxymethyldihydropteridine diphosphokinase [EC:4.1.2.25	ko09100	ko09108	ko00790	-0.800134	-0.273152	0.3772321074896989	-0.100474	1.18131	-2.07376	0.7721537864170331	0.9168277999735132
FW510-R12_contig_1_577	K12984	Brite Hierarchies	Protein families: metabolism	Lipopolysaccharide biosynthesis proteins	waaE, kdtX; (heptosyl)LPS beta-1,4-glucosyltransferase	ko09180	ko09181	ko01005	2.1412097946788404	0.0493177	-0.679776	-0.386497	-0.595899	0.2826447264945792	-1.41482	0.6038237567542307
FW510-R12_contig_1_578	K08678	Metabolism	Carbohydrate metabolism	Amino sugar and nucleotide sugar metabolism	UXS1, uxs; UDP-glucuronate decarboxylase	ko09100	ko09101	ko00520	-1.48712	0.213806	0.22026344162272896	-1.12702	0.6066319122491326	-0.901829	1.5370660156259428	0.9381965133823682
FW510-R12_contig_1_582	K02847	Metabolism	Glycan biosynthesis and metabolism	Lipopolysaccharide biosynthesis	waaL, rfaL; O-antigen ligase	ko09100	ko09107	ko00540	1.4093521875931563	0.2572796704802163	0.22431846030149552	1.6208360741981143	-0.565642	-1.08983	-0.78767	-1.06865
FW510-R12_contig_1_582	K02847	Brite Hierarchies	Protein families: metabolism	Lipopolysaccharide biosynthesis proteins	waaL, rfaL; O-antigen ligase	ko09180	ko09181	ko01005	1.4093521875931563	0.2572796704802163	0.22431846030149552	1.6208360741981143	-0.565642	-1.08983	-0.78767	-1.06865
FW510-R12_contig_1_584	K03500	Brite Hierarchies	Protein families: genetic information processing	Ribosome biogenesis	rsmB, sun; 16S rRNA (cytosine967-C5)-methyltransferase	ko09180	ko09182	ko03009	1.5140947025631877	0.30359278883113394	0.10703317382358803	-0.779475	1.0526524720141481	-1.96019	-0.212809	-0.0249039
FW510-R12_contig_1_585	K00604	Metabolism	Metabolism of cofactors and vitamins	One carbon pool by folate	MTFMT, fmt; methionyl-tRNA formyltransferase	ko09100	ko09108	ko00670	2.0525425889013267	-0.281604	-0.348534	-0.428144	0.568895	0.6620462768349753	-1.40007	-0.825131
FW510-R12_contig_1_585	K00604	Genetic Information Processing	Translation	Aminoacyl-tRNA biosynthesis	MTFMT, fmt; methionyl-tRNA formyltransferase	ko09120	ko09122	ko00970	2.0525425889013267	-0.281604	-0.348534	-0.428144	0.568895	0.6620462768349753	-1.40007	-0.825131
FW510-R12_contig_1_585	K03500	Brite Hierarchies	Protein families: genetic information processing	Ribosome biogenesis	rsmB, sun; 16S rRNA (cytosine967-C5)-methyltransferase	ko09180	ko09182	ko03009	2.0525425889013267	-0.281604	-0.348534	-0.428144	0.568895	0.6620462768349753	-1.40007	-0.825131
FW510-R12_contig_1_586	K01462	Not Included in Pathway or Brite	Unclassified: metabolism	Enzymes with EC	PDF, def; peptide deformylase	ko09190	ko09191	ko99980	1.215320312068615	0.0941247	-0.177013	1.9321896034720707	-1.04615	-1.11542	-0.412139	-0.490912
FW510-R12_contig_1_588	K04096	Not Included in Pathway or Brite	Unclassified: genetic information processing	Replication and	smf; DNA processing	ko09190	ko09192	ko99976	-0.832035	-0.482079	0.0777511	0.731442	-1.52503	1.5577271220087654	1.1500429704982307	-0.677822
FW510-R12_contig_1_588	K04096	Not Included in Pathway or Brite	Unclassified: signaling and cellular processes	Unclassified viral	smf; DNA processing	ko09190	ko09193	ko99979	-0.832035	-0.482079	0.0777511	0.731442	-1.52503	1.5577271220087654	1.1500429704982307	-0.677822
FW510-R12_contig_1_589	K03168	Brite Hierarchies	Protein families: genetic information processing	DNA replication proteins	topA; DNA topoisomerase I	ko09180	ko09182	ko03032	-0.472453	0.28599857261041556	0.0878378	2.3060376204113826	-0.458313	-1.45085	-0.219733	-0.0785237
FW510-R12_contig_1_589	K03168	Brite Hierarchies	Protein families: genetic information processing	DNA repair and recombination proteins	topA; DNA topoisomerase I	ko09180	ko09182	ko03400	-0.472453	0.28599857261041556	0.0878378	2.3060376204113826	-0.458313	-1.45085	-0.219733	-0.0785237
FW510-R12_contig_1_590	K07479	Not Included in Pathway or Brite	Unclassified: genetic information processing	Replication and	yrdD; putative DNA	ko09190	ko09192	ko99976	0.6513570166869015	0.43680762051830374	0.12419798325650279	-0.711201	1.4184852750713377	-2.19027	0.22937139382566724	0.041252786724399804
FW510-R12_contig_1_590	K07566	Brite Hierarchies	Protein families: genetic information processing	Ribosome biogenesis	tsaC, rimN, SUA5; L-threonylcarbamoyladenylate synthase	ko09180	ko09182	ko03009	0.6513570166869015	0.43680762051830374	0.12419798325650279	-0.711201	1.4184852750713377	-2.19027	0.22937139382566724	0.041252786724399804
FW510-R12_contig_1_590	K07566	Brite Hierarchies	Protein families: genetic information processing	Transfer RNA biogenesis	tsaC, rimN, SUA5; L-threonylcarbamoyladenylate synthase	ko09180	ko09182	ko03016	0.6513570166869015	0.43680762051830374	0.12419798325650279	-0.711201	1.4184852750713377	-2.19027	0.22937139382566724	0.041252786724399804
FW510-R12_contig_1_592	K01945	Metabolism	Nucleotide metabolism	Purine metabolism	purD; phosphoribosylamine---glycine ligase	ko09100	ko09104	ko00230	1.0886561879324537	0.014496016164642975	-0.297729	-1.75986	-1.22769	0.39711151500609193	0.4619188057346467	1.3230952852031546
FW510-R12_contig_1_593	K09914	Not Included in Pathway or Brite	Unclassified	General function prediction	K09914; putative	ko09190	ko09194	ko99996	0.5605186386240434	0.27875160770789886	-0.0801892	-2.34963	-0.602625	0.49657096282983454	0.7219281340908217	0.9746768776316819
FW510-R12_contig_1_594	K12287	Brite Hierarchies	Protein families: signaling and cellular processes	Secretion system	mshQ; MSHA biogenesis protein	ko09180	ko09183	ko02044	-0.214037	1.289724945920127	0.16930230610820343	-1.74642	1.5684464547823245	0.13471727490988952	-0.523722	-0.678014
FW510-R12_contig_1_594	K12686	Brite Hierarchies	Protein families: signaling and cellular processes	Transporters	apeE, estA, lip-1; outer membrane	ko09180	ko09183	ko02000	-0.214037	1.289724945920127	0.16930230610820343	-1.74642	1.5684464547823245	0.13471727490988952	-0.523722	-0.678014
FW510-R12_contig_1_594	K12686	Brite Hierarchies	Protein families: signaling and cellular processes	Secretion system	apeE, estA, lip-1; outer membrane	ko09180	ko09183	ko02044	-0.214037	1.289724945920127	0.16930230610820343	-1.74642	1.5684464547823245	0.13471727490988952	-0.523722	-0.678014
FW510-R12_contig_1_595	K06959	Not Included in Pathway or Brite	Unclassified: genetic information processing		tex; protein	ko09190	ko09192	ko99973	1.2699335379310899	0.061416713512475865	0.00612766	-2.15866	-0.577465	-0.168888	0.5258483927104495	1.0416915044351331
FW510-R12_contig_1_597	K03495	Brite Hierarchies	Protein families: genetic information processing	Transfer RNA biogenesis	gidA, mnmG, MTO1; tRNA uridine 5-carboxymethylaminomethyl modification	ko09180	ko09182	ko03016	-0.147866	-0.0347748	-0.0918977	2.2052032958210153	-0.819921	-1.47997	-0.111024	0.480253
FW510-R12_contig_1_597	K03495	Brite Hierarchies	Protein families: genetic information processing	Chromosome and associated proteins	gidA, mnmG, MTO1; tRNA uridine 5-carboxymethylaminomethyl modification	ko09180	ko09182	ko03036	-0.147866	-0.0347748	-0.0918977	2.2052032958210153	-0.819921	-1.47997	-0.111024	0.480253
FW510-R12_contig_1_599	K01256	Metabolism	Metabolism of other amino acids	Glutathione metabolism	pepN; aminopeptidase N	ko09100	ko09106	ko00480	1.6116196695454392	0.22531548302129245	-0.188034	-1.10349	-1.5741	-0.355399	0.1739140006916206	1.2101738272116394
FW510-R12_contig_1_599	K01256	Brite Hierarchies	Protein families: metabolism	Peptidases and inhibitors	pepN; aminopeptidase N	ko09180	ko09181	ko01002	1.6116196695454392	0.22531548302129245	-0.188034	-1.10349	-1.5741	-0.355399	0.1739140006916206	1.2101738272116394
FW510-R12_contig_1_600	K01785	Metabolism	Carbohydrate metabolism	Glycolysis / Gluconeogenesis	galM, GALM; aldose 1-epimerase	ko09100	ko09101	ko00010	0.4621515736533711	0.2504369775439717	-0.206646	-2.20381	-0.724617	0.3302890496304136	1.0194851768318736	1.0727099143324206
FW510-R12_contig_1_600	K01785	Metabolism	Carbohydrate metabolism	Galactose metabolism	galM, GALM; aldose 1-epimerase	ko09100	ko09101	ko00052	0.4621515736533711	0.2504369775439717	-0.206646	-2.20381	-0.724617	0.3302890496304136	1.0194851768318736	1.0727099143324206
FW510-R12_contig_1_601	K01754	Metabolism	Amino acid metabolism	Glycine, serine and threonine metabolism	E4.3.1.19, ilvA, tdcB; threonine dehydratase	ko09100	ko09105	ko00260	0.5555487321827244	0.24390864182822666	0.021719856948253527	-0.222232	0.42156973977015916	-2.50423	0.8692025468980307	0.6145103966812159
FW510-R12_contig_1_601	K01754	Metabolism	Amino acid metabolism	Valine, leucine and isoleucine biosynthesis	E4.3.1.19, ilvA, tdcB; threonine dehydratase	ko09100	ko09105	ko00290	0.5555487321827244	0.24390864182822666	0.021719856948253527	-0.222232	0.42156973977015916	-2.50423	0.8692025468980307	0.6145103966812159
FW510-R12_contig_1_604	K01246	Genetic Information Processing	Replication and repair	Base excision repair	tag; DNA-3-methyladenine glycosylase I	ko09120	ko09124	ko03410	-0.739591	0.16614707746297522	0.23189821578614628	1.2218908048435966	1.0344950307564713	-2.18318	0.0786355	0.1897000264405241
FW510-R12_contig_1_604	K01246	Brite Hierarchies	Protein families: genetic information processing	DNA repair and recombination proteins	tag; DNA-3-methyladenine glycosylase I	ko09180	ko09182	ko03400	-0.739591	0.16614707746297522	0.23189821578614628	1.2218908048435966	1.0344950307564713	-2.18318	0.0786355	0.1897000264405241
FW510-R12_contig_1_607	K02169	Metabolism	Metabolism of cofactors and vitamins	Biotin metabolism	bioC; malonyl-CoA O-methyltransferase	ko09100	ko09108	ko00780	1.6732096504774758	0.6441584110197395	0.20639681788454334	-1.97156	0.5291046905954112	-0.626662	-0.427032	-0.0276143
FW510-R12_contig_1_608	K02169	Metabolism	Metabolism of cofactors and vitamins	Biotin metabolism	bioC; malonyl-CoA O-methyltransferase	ko09100	ko09108	ko00780	1.9658255169144259	0.6671755689601385	-0.21531	-1.53816	-0.693591	-0.646131	-0.139826	0.6000140945770505
FW510-R12_contig_1_608	K02170	Metabolism	Metabolism of cofactors and vitamins	Biotin metabolism	bioH; pimeloyl-[acyl-carrier protein] methyl ester esterase	ko09100	ko09108	ko00780	1.9658255169144259	0.6671755689601385	-0.21531	-1.53816	-0.693591	-0.646131	-0.139826	0.6000140945770505
FW510-R12_contig_1_609	K07146	Not Included in Pathway or Brite	Unclassified	General function prediction	K07146; UPF0176	ko09190	ko09194	ko99996	1.598878339797649	0.32047825151417775	0.11107136018709708	-0.914839	-0.663831	-1.64677	0.0384512	1.1565572939135185
FW510-R12_contig_1_610	K00652	Metabolism	Metabolism of cofactors and vitamins	Biotin metabolism	bioF; 8-amino-7-oxononanoate synthase	ko09100	ko09108	ko00780	1.0128546831609317	0.0595579	-0.499195	-1.77362	0.6341272940062407	1.3543576326500557	-1.11122	0.3231438553267423
FW510-R12_contig_1_610	K00652	Brite Hierarchies	Protein families: metabolism	Amino acid related enzymes	bioF; 8-amino-7-oxononanoate synthase	ko09180	ko09181	ko01007	1.0128546831609317	0.0595579	-0.499195	-1.77362	0.6341272940062407	1.3543576326500557	-1.11122	0.3231438553267423
FW510-R12_contig_1_610	K01012	Metabolism	Metabolism of cofactors and vitamins	Biotin metabolism	bioB; biotin synthase	ko09100	ko09108	ko00780	1.0128546831609317	0.0595579	-0.499195	-1.77362	0.6341272940062407	1.3543576326500557	-1.11122	0.3231438553267423
FW510-R12_contig_1_611	K01012	Metabolism	Metabolism of cofactors and vitamins	Biotin metabolism	bioB; biotin synthase	ko09100	ko09108	ko00780	0.6449937321774111	0.617929	0.5117005971844507	-0.779449	-0.545848	-2.1187	0.5585288180392235	1.1108445129380866
FW510-R12_contig_1_612	K00368	Metabolism	Energy metabolism	Nitrogen metabolism	nirK; nitrite reductase (NO-forming)	ko09100	ko09102	ko00910	1.6160702454834572	0.3550508988703644	-0.387773	-2.20624	0.00570301	0.269269	-0.0619889	0.40990661792546357
FW510-R12_contig_1_612	K12263	Not Included in Pathway or Brite	Unclassified: metabolism	Energy	cccB; cytochrome	ko09190	ko09191	ko99982	1.6160702454834572	0.3550508988703644	-0.387773	-2.20624	0.00570301	0.269269	-0.0619889	0.40990661792546357
FW510-R12_contig_1_614	K07053	Not Included in Pathway or Brite	Unclassified: metabolism	Enzymes with EC	E3.1.3.97; 3',5'-nucleoside bisphosphate phosphatase	ko09190	ko09191	ko99980	-0.153332	0.31799552844031687	0.1988778006390172	0.5420901495473326	0.9455084026040673	-2.51471	0.10368217106140448	0.5598840621514414
FW510-R12_contig_1_616	K03179	Metabolism	Metabolism of cofactors and vitamins	Ubiquinone and other terpenoid-quinone biosynthesis	ubiA; 4-hydroxybenzoate polyprenyltransferase	ko09100	ko09108	ko00130	0.41549909719192285	-0.342936	-0.785564	1.066107474369658	1.8470672332696596	-0.863445	0.00448151	-1.34121
FW510-R12_contig_1_616	K03179	Brite Hierarchies	Protein families: metabolism	Prenyltransferases	ubiA; 4-hydroxybenzoate polyprenyltransferase	ko09180	ko09181	ko01006	0.41549909719192285	-0.342936	-0.785564	1.066107474369658	1.8470672332696596	-0.863445	0.00448151	-1.34121
FW510-R12_contig_1_618	K01754	Metabolism	Amino acid metabolism	Glycine, serine and threonine metabolism	E4.3.1.19, ilvA, tdcB; threonine dehydratase	ko09100	ko09105	ko00260	-1.63257	-1.70033	0.12010604556721614	1.0123942171157283	0.22639153178369426	0.4770184456639672	0.7980755416977954	0.6989184904965762
FW510-R12_contig_1_618	K01754	Metabolism	Amino acid metabolism	Valine, leucine and isoleucine biosynthesis	E4.3.1.19, ilvA, tdcB; threonine dehydratase	ko09100	ko09105	ko00290	-1.63257	-1.70033	0.12010604556721614	1.0123942171157283	0.22639153178369426	0.4770184456639672	0.7980755416977954	0.6989184904965762
FW510-R12_contig_1_619	K01653	Metabolism	Carbohydrate metabolism	Butanoate metabolism	E2.2.1.6S, ilvH, ilvN; acetolactate synthase I/III small subunit	ko09100	ko09101	ko00650	-1.70249	-1.51626	0.10426380953173099	1.2508606252532646	-0.0227831	0.5474630825172839	0.7926140694424306	0.5463335749879129
FW510-R12_contig_1_619	K01653	Metabolism	Carbohydrate metabolism	C5-Branched dibasic acid metabolism	E2.2.1.6S, ilvH, ilvN; acetolactate synthase I/III small subunit	ko09100	ko09101	ko00660	-1.70249	-1.51626	0.10426380953173099	1.2508606252532646	-0.0227831	0.5474630825172839	0.7926140694424306	0.5463335749879129
FW510-R12_contig_1_619	K01653	Metabolism	Amino acid metabolism	Valine, leucine and isoleucine biosynthesis	E2.2.1.6S, ilvH, ilvN; acetolactate synthase I/III small subunit	ko09100	ko09105	ko00290	-1.70249	-1.51626	0.10426380953173099	1.2508606252532646	-0.0227831	0.5474630825172839	0.7926140694424306	0.5463335749879129
FW510-R12_contig_1_619	K01653	Metabolism	Metabolism of cofactors and vitamins	Pantothenate and CoA biosynthesis	E2.2.1.6S, ilvH, ilvN; acetolactate synthase I/III small subunit	ko09100	ko09108	ko00770	-1.70249	-1.51626	0.10426380953173099	1.2508606252532646	-0.0227831	0.5474630825172839	0.7926140694424306	0.5463335749879129
FW510-R12_contig_1_620	K01652	Metabolism	Carbohydrate metabolism	Butanoate metabolism	E2.2.1.6L, ilvB, ilvG, ilvI; acetolactate synthase I/II/III large subunit	ko09100	ko09101	ko00650	-1.57932	-1.64721	0.0904108	1.2766300538788584	0.0594904	0.39396371614787223	0.7633808655375002	0.6426515383097813
FW510-R12_contig_1_620	K01652	Metabolism	Carbohydrate metabolism	C5-Branched dibasic acid metabolism	E2.2.1.6L, ilvB, ilvG, ilvI; acetolactate synthase I/II/III large subunit	ko09100	ko09101	ko00660	-1.57932	-1.64721	0.0904108	1.2766300538788584	0.0594904	0.39396371614787223	0.7633808655375002	0.6426515383097813
FW510-R12_contig_1_620	K01652	Metabolism	Amino acid metabolism	Valine, leucine and isoleucine biosynthesis	E2.2.1.6L, ilvB, ilvG, ilvI; acetolactate synthase I/II/III large subunit	ko09100	ko09105	ko00290	-1.57932	-1.64721	0.0904108	1.2766300538788584	0.0594904	0.39396371614787223	0.7633808655375002	0.6426515383097813
FW510-R12_contig_1_620	K01652	Metabolism	Metabolism of cofactors and vitamins	Pantothenate and CoA biosynthesis	E2.2.1.6L, ilvB, ilvG, ilvI; acetolactate synthase I/II/III large subunit	ko09100	ko09108	ko00770	-1.57932	-1.64721	0.0904108	1.2766300538788584	0.0594904	0.39396371614787223	0.7633808655375002	0.6426515383097813
FW510-R12_contig_1_621	K00053	Metabolism	Amino acid metabolism	Valine, leucine and isoleucine biosynthesis	ilvC; ketol-acid reductoisomerase	ko09100	ko09105	ko00290	-1.59076	-1.59439	0.15973886040637827	1.3355262460353279	0.10228589104050789	0.10854209446818526	0.7725486407544089	0.706514
FW510-R12_contig_1_621	K00053	Metabolism	Metabolism of cofactors and vitamins	Pantothenate and CoA biosynthesis	ilvC; ketol-acid reductoisomerase	ko09100	ko09108	ko00770	-1.59076	-1.59439	0.15973886040637827	1.3355262460353279	0.10228589104050789	0.10854209446818526	0.7725486407544089	0.706514
FW510-R12_contig_1_622	K01687	Metabolism	Amino acid metabolism	Valine, leucine and isoleucine biosynthesis	ilvD; dihydroxy-acid dehydratase	ko09100	ko09105	ko00290	-1.45407	-1.60402	0.145387	1.4849911398304432	0.1835178173092534	-0.180362	0.6594768850651852	0.7650785806698658
FW510-R12_contig_1_622	K01687	Metabolism	Metabolism of cofactors and vitamins	Pantothenate and CoA biosynthesis	ilvD; dihydroxy-acid dehydratase	ko09100	ko09108	ko00770	-1.45407	-1.60402	0.145387	1.4849911398304432	0.1835178173092534	-0.180362	0.6594768850651852	0.7650785806698658
FW510-R12_contig_1_623	K00052	Metabolism	Carbohydrate metabolism	C5-Branched dibasic acid metabolism	leuB, IMDH; 3-isopropylmalate dehydrogenase	ko09100	ko09101	ko00660	-1.45467	-1.59619	0.1320456304730872	1.5871999313057588	0.14718502034392422	-0.0597912	0.6324558917182457	0.6117596735121666
FW510-R12_contig_1_623	K00052	Metabolism	Amino acid metabolism	Valine, leucine and isoleucine biosynthesis	leuB, IMDH; 3-isopropylmalate dehydrogenase	ko09100	ko09105	ko00290	-1.45467	-1.59619	0.1320456304730872	1.5871999313057588	0.14718502034392422	-0.0597912	0.6324558917182457	0.6117596735121666
FW510-R12_contig_1_624	K01704	Metabolism	Carbohydrate metabolism	C5-Branched dibasic acid metabolism	leuD, IPMI-S; 3-isopropylmalate/(R)-2-methylmalate dehydratase small subunit [EC:4.2.1.33	ko09100	ko09101	ko00660	-1.54403	-1.49636	0.1860222281661625	1.5753516347057002	0.0849782	-0.100803	0.6966643811747344	0.5981773317925165
FW510-R12_contig_1_624	K01704	Metabolism	Amino acid metabolism	Valine, leucine and isoleucine biosynthesis	leuD, IPMI-S; 3-isopropylmalate/(R)-2-methylmalate dehydratase small subunit [EC:4.2.1.33	ko09100	ko09105	ko00290	-1.54403	-1.49636	0.1860222281661625	1.5753516347057002	0.0849782	-0.100803	0.6966643811747344	0.5981773317925165
FW510-R12_contig_1_625	K01703	Metabolism	Carbohydrate metabolism	C5-Branched dibasic acid metabolism	leuC, IPMI-L; 3-isopropylmalate/(R)-2-methylmalate dehydratase large subunit [EC:4.2.1.33	ko09100	ko09101	ko00660	-1.57267	-1.52889	0.065634	1.4864431908110207	0.25985714741694116	-0.0536944	0.7086894693340805	0.6346255254180188
FW510-R12_contig_1_625	K01703	Metabolism	Amino acid metabolism	Valine, leucine and isoleucine biosynthesis	leuC, IPMI-L; 3-isopropylmalate/(R)-2-methylmalate dehydratase large subunit [EC:4.2.1.33	ko09100	ko09105	ko00290	-1.57267	-1.52889	0.065634	1.4864431908110207	0.25985714741694116	-0.0536944	0.7086894693340805	0.6346255254180188
FW510-R12_contig_1_625	K01703	Metabolism	Biosynthesis of other secondary metabolites	Glucosinolate biosynthesis	leuC, IPMI-L; 3-isopropylmalate/(R)-2-methylmalate dehydratase large subunit [EC:4.2.1.33	ko09100	ko09110	ko00966	-1.57267	-1.52889	0.065634	1.4864431908110207	0.25985714741694116	-0.0536944	0.7086894693340805	0.6346255254180188
FW510-R12_contig_1_626	K00824	Metabolism	Amino acid metabolism	Lysine degradation	dat; D-alanine transaminase	ko09100	ko09105	ko00310	-1.57609	-1.42507	0.0846128	1.6169837081228908	0.6235274086375739	-0.234401	0.5059189568530903	0.40451838243884425
FW510-R12_contig_1_626	K00824	Metabolism	Amino acid metabolism	Arginine and proline metabolism	dat; D-alanine transaminase	ko09100	ko09105	ko00330	-1.57609	-1.42507	0.0846128	1.6169837081228908	0.6235274086375739	-0.234401	0.5059189568530903	0.40451838243884425
FW510-R12_contig_1_626	K00824	Metabolism	Amino acid metabolism	Phenylalanine metabolism	dat; D-alanine transaminase	ko09100	ko09105	ko00360	-1.57609	-1.42507	0.0846128	1.6169837081228908	0.6235274086375739	-0.234401	0.5059189568530903	0.40451838243884425
FW510-R12_contig_1_626	K00824	Metabolism	Metabolism of other amino acids	D-Amino acid metabolism	dat; D-alanine transaminase	ko09100	ko09106	ko00470	-1.57609	-1.42507	0.0846128	1.6169837081228908	0.6235274086375739	-0.234401	0.5059189568530903	0.40451838243884425
FW510-R12_contig_1_626	K00824	Brite Hierarchies	Protein families: metabolism	Amino acid related enzymes	dat; D-alanine transaminase	ko09180	ko09181	ko01007	-1.57609	-1.42507	0.0846128	1.6169837081228908	0.6235274086375739	-0.234401	0.5059189568530903	0.40451838243884425
FW510-R12_contig_1_626	K00826	Metabolism	Amino acid metabolism	Cysteine and methionine metabolism	E2.6.1.42, ilvE; branched-chain amino acid aminotransferase	ko09100	ko09105	ko00270	-1.57609	-1.42507	0.0846128	1.6169837081228908	0.6235274086375739	-0.234401	0.5059189568530903	0.40451838243884425
FW510-R12_contig_1_626	K00826	Metabolism	Amino acid metabolism	Valine, leucine and isoleucine degradation	E2.6.1.42, ilvE; branched-chain amino acid aminotransferase	ko09100	ko09105	ko00280	-1.57609	-1.42507	0.0846128	1.6169837081228908	0.6235274086375739	-0.234401	0.5059189568530903	0.40451838243884425
FW510-R12_contig_1_626	K00826	Metabolism	Amino acid metabolism	Valine, leucine and isoleucine biosynthesis	E2.6.1.42, ilvE; branched-chain amino acid aminotransferase	ko09100	ko09105	ko00290	-1.57609	-1.42507	0.0846128	1.6169837081228908	0.6235274086375739	-0.234401	0.5059189568530903	0.40451838243884425
FW510-R12_contig_1_626	K00826	Metabolism	Metabolism of cofactors and vitamins	Pantothenate and CoA biosynthesis	E2.6.1.42, ilvE; branched-chain amino acid aminotransferase	ko09100	ko09108	ko00770	-1.57609	-1.42507	0.0846128	1.6169837081228908	0.6235274086375739	-0.234401	0.5059189568530903	0.40451838243884425
FW510-R12_contig_1_626	K00826	Metabolism	Biosynthesis of other secondary metabolites	Glucosinolate biosynthesis	E2.6.1.42, ilvE; branched-chain amino acid aminotransferase	ko09100	ko09110	ko00966	-1.57609	-1.42507	0.0846128	1.6169837081228908	0.6235274086375739	-0.234401	0.5059189568530903	0.40451838243884425
FW510-R12_contig_1_626	K00826	Brite Hierarchies	Protein families: metabolism	Amino acid related enzymes	E2.6.1.42, ilvE; branched-chain amino acid aminotransferase	ko09180	ko09181	ko01007	-1.57609	-1.42507	0.0846128	1.6169837081228908	0.6235274086375739	-0.234401	0.5059189568530903	0.40451838243884425
FW510-R12_contig_1_627	K01649	Metabolism	Carbohydrate metabolism	Pyruvate metabolism	leuA, IMS; 2-isopropylmalate synthase	ko09100	ko09101	ko00620	-1.23235	-1.45279	-0.177927	1.9201821201484095	0.6025526004573282	-0.282613	0.39804725447819045	0.22489746414360143
FW510-R12_contig_1_627	K01649	Metabolism	Amino acid metabolism	Valine, leucine and isoleucine biosynthesis	leuA, IMS; 2-isopropylmalate synthase	ko09100	ko09105	ko00290	-1.23235	-1.45279	-0.177927	1.9201821201484095	0.6025526004573282	-0.282613	0.39804725447819045	0.22489746414360143
FW510-R12_contig_1_631	K01205	Metabolism	Glycan biosynthesis and metabolism	Glycosaminoglycan degradation	NAGLU; alpha-N-acetylglucosaminidase	ko09100	ko09107	ko00531	-0.987098	-0.732181	0.12741006379380096	-1.64571	1.393938397708414	1.2853105620335519	0.1955206407613515	0.3628108944695221
FW510-R12_contig_1_631	K01205	Cellular Processes	Transport and catabolism	Lysosome	NAGLU; alpha-N-acetylglucosaminidase	ko09140	ko09141	ko04142	-0.987098	-0.732181	0.12741006379380096	-1.64571	1.393938397708414	1.2853105620335519	0.1955206407613515	0.3628108944695221
FW510-R12_contig_1_631	K01205	Brite Hierarchies	Protein families: signaling and cellular processes	Exosome	NAGLU; alpha-N-acetylglucosaminidase	ko09180	ko09183	ko04147	-0.987098	-0.732181	0.12741006379380096	-1.64571	1.393938397708414	1.2853105620335519	0.1955206407613515	0.3628108944695221
FW510-R12_contig_1_633	K07495	Not Included in Pathway or Brite	Unclassified: genetic information processing	Replication and	K07495; putative	ko09190	ko09192	ko99976	-1.62085	-0.640763	-0.281517	0.34017731317416355	-0.40322	1.6215505630306877	1.3556048136340624	-0.370987
FW510-R12_contig_1_634	K01733	Metabolism	Amino acid metabolism	Glycine, serine and threonine metabolism	thrC; threonine synthase	ko09100	ko09105	ko00260	-0.443544	-0.921163	-0.888077	-1.1883	1.8734613664952466	0.0761715	0.4946246415048706	0.9968294697846398
FW510-R12_contig_1_634	K01733	Metabolism	Metabolism of cofactors and vitamins	Vitamin B6 metabolism	thrC; threonine synthase	ko09100	ko09108	ko00750	-0.443544	-0.921163	-0.888077	-1.1883	1.8734613664952466	0.0761715	0.4946246415048706	0.9968294697846398
FW510-R12_contig_1_635	K00872	Metabolism	Amino acid metabolism	Glycine, serine and threonine metabolism	thrB; homoserine kinase	ko09100	ko09105	ko00260	-0.442037	-0.921103	-1.05214	-0.882532	2.1498988357059794	0.4599167263887919	0.33841562523929397	0.3495772964276451
FW510-R12_contig_1_636	K00003	Metabolism	Amino acid metabolism	Glycine, serine and threonine metabolism	hom; homoserine dehydrogenase	ko09100	ko09105	ko00260	-0.212135	-0.439127	-1.30036	-1.37858	1.591544662691496	-0.0308789	1.0733695444096953	0.6961687053443265
FW510-R12_contig_1_636	K00003	Metabolism	Amino acid metabolism	Cysteine and methionine metabolism	hom; homoserine dehydrogenase	ko09100	ko09105	ko00270	-0.212135	-0.439127	-1.30036	-1.37858	1.591544662691496	-0.0308789	1.0733695444096953	0.6961687053443265
FW510-R12_contig_1_636	K00003	Metabolism	Amino acid metabolism	Lysine biosynthesis	hom; homoserine dehydrogenase	ko09100	ko09105	ko00300	-0.212135	-0.439127	-1.30036	-1.37858	1.591544662691496	-0.0308789	1.0733695444096953	0.6961687053443265
FW510-R12_contig_1_636	K12524	Metabolism	Amino acid metabolism	Glycine, serine and threonine metabolism	thrA; bifunctional aspartokinase / homoserine dehydrogenase 1 [EC:2.7.2.4	ko09100	ko09105	ko00260	-0.212135	-0.439127	-1.30036	-1.37858	1.591544662691496	-0.0308789	1.0733695444096953	0.6961687053443265
FW510-R12_contig_1_636	K12524	Metabolism	Amino acid metabolism	Cysteine and methionine metabolism	thrA; bifunctional aspartokinase / homoserine dehydrogenase 1 [EC:2.7.2.4	ko09100	ko09105	ko00270	-0.212135	-0.439127	-1.30036	-1.37858	1.591544662691496	-0.0308789	1.0733695444096953	0.6961687053443265
FW510-R12_contig_1_636	K12524	Metabolism	Amino acid metabolism	Lysine biosynthesis	thrA; bifunctional aspartokinase / homoserine dehydrogenase 1 [EC:2.7.2.4	ko09100	ko09105	ko00300	-0.212135	-0.439127	-1.30036	-1.37858	1.591544662691496	-0.0308789	1.0733695444096953	0.6961687053443265
FW510-R12_contig_1_636	K12524	Metabolism	Biosynthesis of other secondary metabolites	Monobactam biosynthesis	thrA; bifunctional aspartokinase / homoserine dehydrogenase 1 [EC:2.7.2.4	ko09100	ko09110	ko00261	-0.212135	-0.439127	-1.30036	-1.37858	1.591544662691496	-0.0308789	1.0733695444096953	0.6961687053443265
FW510-R12_contig_1_640	K07173	Metabolism	Amino acid metabolism	Cysteine and methionine metabolism	luxS; S-ribosylhomocysteine lyase	ko09100	ko09105	ko00270	0.5586467597881462	0.22520340923735357	-0.378887	-2.48913	0.493193	0.38628667650296417	0.3025007197431902	0.9021818195201667
FW510-R12_contig_1_640	K07173	Cellular Processes	Cellular community - prokaryotes	Quorum sensing	luxS; S-ribosylhomocysteine lyase	ko09140	ko09145	ko02024	0.5586467597881462	0.22520340923735357	-0.378887	-2.48913	0.493193	0.38628667650296417	0.3025007197431902	0.9021818195201667
FW510-R12_contig_1_640	K07173	Cellular Processes	Cellular community - prokaryotes	Biofilm formation - Vibrio cholerae	luxS; S-ribosylhomocysteine lyase	ko09140	ko09145	ko05111	0.5586467597881462	0.22520340923735357	-0.378887	-2.48913	0.493193	0.38628667650296417	0.3025007197431902	0.9021818195201667
FW510-R12_contig_1_640	K07173	Cellular Processes	Cellular community - prokaryotes	Biofilm formation - Escherichia coli	luxS; S-ribosylhomocysteine lyase	ko09140	ko09145	ko02026	0.5586467597881462	0.22520340923735357	-0.378887	-2.48913	0.493193	0.38628667650296417	0.3025007197431902	0.9021818195201667
FW510-R12_contig_1_641	K01735	Metabolism	Amino acid metabolism	Phenylalanine, tyrosine and tryptophan biosynthesis	aroB; 3-dehydroquinate synthase	ko09100	ko09105	ko00400	0.8328169584992517	0.49556969934732886	-0.106242	-2.50045	0.6946677111662305	0.0709635	-0.042209	0.5548856172581859
FW510-R12_contig_1_641	K13829	Metabolism	Amino acid metabolism	Phenylalanine, tyrosine and tryptophan biosynthesis	aroKB; shikimate kinase / 3-dehydroquinate synthase [EC:2.7.1.71	ko09100	ko09105	ko00400	0.8328169584992517	0.49556969934732886	-0.106242	-2.50045	0.6946677111662305	0.0709635	-0.042209	0.5548856172581859
FW510-R12_contig_1_641	K19969	Metabolism	Biosynthesis of other secondary metabolites	Acarbose and validamycin biosynthesis	acbC, salQ, valA, cetA; 2-epi-5-epi-valiolone synthase	ko09100	ko09110	ko00525	0.8328169584992517	0.49556969934732886	-0.106242	-2.50045	0.6946677111662305	0.0709635	-0.042209	0.5548856172581859
FW510-R12_contig_1_642	K00568	Metabolism	Metabolism of cofactors and vitamins	Ubiquinone and other terpenoid-quinone biosynthesis	ubiG; 2-polyprenyl-6-hydroxyphenyl methylase / 3-demethylubiquinone-9 3-methyltransferase [EC:2.1.1.222	ko09100	ko09108	ko00130	0.9528831610055422	0.6992574052429767	0.0272728	-2.37145	0.8993071980621183	0.0985374	-0.390921	0.0851149
FW510-R12_contig_1_643	K03179	Metabolism	Metabolism of cofactors and vitamins	Ubiquinone and other terpenoid-quinone biosynthesis	ubiA; 4-hydroxybenzoate polyprenyltransferase	ko09100	ko09108	ko00130	0.8524546836247612	0.5626223334358817	0.059201363293718494	-2.41257	0.7395479574020916	0.6744965369942816	-0.332008	-0.143742
FW510-R12_contig_1_643	K03179	Brite Hierarchies	Protein families: metabolism	Prenyltransferases	ubiA; 4-hydroxybenzoate polyprenyltransferase	ko09180	ko09181	ko01006	0.8524546836247612	0.5626223334358817	0.059201363293718494	-2.41257	0.7395479574020916	0.6744965369942816	-0.332008	-0.143742
FW510-R12_contig_1_647	K01119	Metabolism	Nucleotide metabolism	Purine metabolism	cpdB; 2',3'-cyclic-nucleotide 2'-phosphodiesterase / 3'-nucleotidase [EC:3.1.4.16	ko09100	ko09104	ko00230	0.6583310854617933	0.6564593335936345	0.3532176360574427	-1.78776	-0.0727829	-1.51445	0.6816861506234971	1.0253029570005752
FW510-R12_contig_1_647	K01119	Metabolism	Nucleotide metabolism	Pyrimidine metabolism	cpdB; 2',3'-cyclic-nucleotide 2'-phosphodiesterase / 3'-nucleotidase [EC:3.1.4.16	ko09100	ko09104	ko00240	0.6583310854617933	0.6564593335936345	0.3532176360574427	-1.78776	-0.0727829	-1.51445	0.6816861506234971	1.0253029570005752
FW510-R12_contig_1_650	K01077	Metabolism	Metabolism of cofactors and vitamins	Thiamine metabolism	E3.1.3.1, phoA, phoB; alkaline phosphatase	ko09100	ko09108	ko00730	-0.423598	-0.154588	0.13078454243637164	1.6397037928073686	-0.416714	-2.03132	0.5919777182444953	0.6637569190697342
FW510-R12_contig_1_650	K01077	Metabolism	Metabolism of cofactors and vitamins	Folate biosynthesis	E3.1.3.1, phoA, phoB; alkaline phosphatase	ko09100	ko09108	ko00790	-0.423598	-0.154588	0.13078454243637164	1.6397037928073686	-0.416714	-2.03132	0.5919777182444953	0.6637569190697342
FW510-R12_contig_1_650	K01077	Environmental Information Processing	Signal transduction	Two-component system	E3.1.3.1, phoA, phoB; alkaline phosphatase	ko09130	ko09132	ko02020	-0.423598	-0.154588	0.13078454243637164	1.6397037928073686	-0.416714	-2.03132	0.5919777182444953	0.6637569190697342
FW510-R12_contig_1_650	K01077	Brite Hierarchies	Protein families: signaling and cellular processes	Exosome	E3.1.3.1, phoA, phoB; alkaline phosphatase	ko09180	ko09183	ko04147	-0.423598	-0.154588	0.13078454243637164	1.6397037928073686	-0.416714	-2.03132	0.5919777182444953	0.6637569190697342
FW510-R12_contig_1_650	K01077	Brite Hierarchies	Protein families: signaling and cellular processes	Glycosylphosphatidylinositol (GPI)-anchored proteins	E3.1.3.1, phoA, phoB; alkaline phosphatase	ko09180	ko09183	ko00537	-0.423598	-0.154588	0.13078454243637164	1.6397037928073686	-0.416714	-2.03132	0.5919777182444953	0.6637569190697342
FW510-R12_contig_1_650	K01126	Metabolism	Lipid metabolism	Glycerophospholipid metabolism	E3.1.4.46, glpQ, ugpQ; glycerophosphoryl diester phosphodiesterase	ko09100	ko09103	ko00564	-0.423598	-0.154588	0.13078454243637164	1.6397037928073686	-0.416714	-2.03132	0.5919777182444953	0.6637569190697342
FW510-R12_contig_1_651	K01126	Metabolism	Lipid metabolism	Glycerophospholipid metabolism	E3.1.4.46, glpQ, ugpQ; glycerophosphoryl diester phosphodiesterase	ko09100	ko09103	ko00564	1.0465892970332837	0.34029905142566563	0.11040614871921536	0.31998790497132334	-0.122391	-2.48873	0.671155	0.12268478966502598
FW510-R12_contig_1_652	K02014	Brite Hierarchies	Protein families: signaling and cellular processes	Transporters	TC.FEV.OM; iron complex outermembrane recepter	ko09180	ko09183	ko02000	-0.717378	-0.000178947	0.1885280495677132	1.031794380711718	1.008804423865125	-2.18644	0.7612920644435882	-0.0864257
FW510-R12_contig_1_653	K01126	Metabolism	Lipid metabolism	Glycerophospholipid metabolism	E3.1.4.46, glpQ, ugpQ; glycerophosphoryl diester phosphodiesterase	ko09100	ko09103	ko00564	-1.96514	0.17662617237889205	0.5901430326070609	-1.0289	0.10991129448335932	1.2147599143810675	1.085747135319119	-0.183143
FW510-R12_contig_1_655	K02014	Brite Hierarchies	Protein families: signaling and cellular processes	Transporters	TC.FEV.OM; iron complex outermembrane recepter	ko09180	ko09183	ko02000	-0.731858	-0.342826	-0.00667389	1.1719556793257226	1.0368543666432635	1.3166124256553136	-0.923646	-1.52042
FW510-R12_contig_1_658	K02014	Brite Hierarchies	Protein families: signaling and cellular processes	Transporters	TC.FEV.OM; iron complex outermembrane recepter	ko09180	ko09183	ko02000	-1.95649	-0.488793	-0.410875	1.2159185444674354	1.0435255721315007	-0.479586	0.9784855377194276	0.0978152
FW510-R12_contig_1_659	K03294	Not Included in Pathway or Brite	Unclassified: signaling and cellular processes		TC.APA; basic amino acid/polyamine antiporter, APA	ko09190	ko09193	ko99977	-0.057295	-0.227184	-0.0524153	-2.39978	0.4731292377249936	1.1639507304110757	0.5389071103851875	0.5606856396565285
FW510-R12_contig_1_663	K00786	Brite Hierarchies	Protein families: metabolism	Glycosyltransferases	GALT29A; beta-1,6-galactosyltransferase	ko09180	ko09181	ko01003	-1.7529	-0.536165	0.0904077	1.7055169832333428	-0.788085	-0.180418	0.7541948796011789	0.7074454113894695
FW510-R12_contig_1_665	K01138	Not Included in Pathway or Brite	Unclassified: metabolism	Enzymes with EC	K01138; uncharacterized sulfatase	ko09190	ko09191	ko99980	-1.8599	-0.713637	0.024519610865408208	1.1779580704960895	-0.789968	0.16968434297897947	0.9334040011962869	1.0579367840221625
FW510-R12_contig_1_667	K01126	Metabolism	Lipid metabolism	Glycerophospholipid metabolism	E3.1.4.46, glpQ, ugpQ; glycerophosphoryl diester phosphodiesterase	ko09100	ko09103	ko00564	-0.610964	-0.506379	-0.23177	1.1016329744289253	-0.0829449	-1.89934	1.078026662045275	1.151734693340657
FW510-R12_contig_1_669	K06879	Metabolism	Metabolism of cofactors and vitamins	Folate biosynthesis	queF; 7-cyano-7-deazaguanine reductase	ko09100	ko09108	ko00790	-1.9299	0.7962603928682065	-0.470931	0.0163767	0.1616953058527286	1.810304039474115	-0.0462543	-0.337556
FW510-R12_contig_1_669	K06879	Brite Hierarchies	Protein families: genetic information processing	Transfer RNA biogenesis	queF; 7-cyano-7-deazaguanine reductase	ko09180	ko09182	ko03016	-1.9299	0.7962603928682065	-0.470931	0.0163767	0.1616953058527286	1.810304039474115	-0.0462543	-0.337556
FW510-R12_contig_1_669	K09457	Metabolism	Metabolism of cofactors and vitamins	Folate biosynthesis	queF; 7-cyano-7-deazaguanine reductase	ko09100	ko09108	ko00790	-1.9299	0.7962603928682065	-0.470931	0.0163767	0.1616953058527286	1.810304039474115	-0.0462543	-0.337556
FW510-R12_contig_1_669	K09457	Brite Hierarchies	Protein families: genetic information processing	Transfer RNA biogenesis	queF; 7-cyano-7-deazaguanine reductase	ko09180	ko09182	ko03016	-1.9299	0.7962603928682065	-0.470931	0.0163767	0.1616953058527286	1.810304039474115	-0.0462543	-0.337556
FW510-R12_contig_1_674	K00526	Metabolism	Nucleotide metabolism	Purine metabolism	E1.17.4.1B, nrdB, nrdF; ribonucleoside-diphosphate reductase beta chain	ko09100	ko09104	ko00230	0.43076574981487115	-0.456608	0.039041020867635425	0.3857231035443623	-1.97306	1.83029	0.17185243294434374	-0.42801
FW510-R12_contig_1_674	K00526	Metabolism	Nucleotide metabolism	Pyrimidine metabolism	E1.17.4.1B, nrdB, nrdF; ribonucleoside-diphosphate reductase beta chain	ko09100	ko09104	ko00240	0.43076574981487115	-0.456608	0.039041020867635425	0.3857231035443623	-1.97306	1.83029	0.17185243294434374	-0.42801
FW510-R12_contig_1_674	K00526	Brite Hierarchies	Protein families: genetic information processing	DNA repair and recombination proteins	E1.17.4.1B, nrdB, nrdF; ribonucleoside-diphosphate reductase beta chain	ko09180	ko09182	ko03400	0.43076574981487115	-0.456608	0.039041020867635425	0.3857231035443623	-1.97306	1.83029	0.17185243294434374	-0.42801
FW510-R12_contig_1_675	K04751	Environmental Information Processing	Signal transduction	Two-component system	glnB; nitrogen regulatory protein P-II	ko09130	ko09132	ko02020	-0.235231	-0.999842	-1.61262	0.7395732866919552	-0.0250236	-0.23458	1.868977513875274	0.4987438407583724
FW510-R12_contig_1_675	K04752	Not Included in Pathway or Brite	Unclassified: genetic information processing		glnK; nitrogen regulatory protein P-II	ko09190	ko09192	ko99973	-0.235231	-0.999842	-1.61262	0.7395732866919552	-0.0250236	-0.23458	1.868977513875274	0.4987438407583724
FW510-R12_contig_1_676	K09806	Not Included in Pathway or Brite	Unclassified: metabolism	Cofactor	ubiK; ubiquinone biosynthesis accessory factor	ko09190	ko09191	ko99987	-1.69947	0.7071037397829046	0.14706111517590206	0.3862134767795089	-1.67965	0.5352379814928431	0.9561809078454458	0.6473239938975222
FW510-R12_contig_1_677	K07391	Not Included in Pathway or Brite	Unclassified: genetic information processing	Protein	comM; magnesium chelatase family	ko09190	ko09192	ko99975	0.7357100296672316	0.38189082804266056	-0.240936	-2.49987	-0.00547219	0.7655189075248159	0.5847849799129217	0.27836931368240175
FW510-R12_contig_1_678	K01637	Metabolism	Carbohydrate metabolism	Glyoxylate and dicarboxylate metabolism	E4.1.3.1, aceA; isocitrate lyase	ko09100	ko09101	ko00630	-1.96427	0.4348687050922641	0.5568875563305536	1.3367105406144997	-1.20721	-0.0464719	0.4290179730547119	0.4604693141265106
FW510-R12_contig_1_679	K01638	Metabolism	Carbohydrate metabolism	Pyruvate metabolism	aceB, glcB; malate synthase	ko09100	ko09101	ko00620	-1.88073	0.40137207332928065	0.5292412788251641	1.5663638119430254	-1.12554	-0.208606	0.3663239522628817	0.3515756559453301
FW510-R12_contig_1_679	K01638	Metabolism	Carbohydrate metabolism	Glyoxylate and dicarboxylate metabolism	aceB, glcB; malate synthase	ko09100	ko09101	ko00630	-1.88073	0.40137207332928065	0.5292412788251641	1.5663638119430254	-1.12554	-0.208606	0.3663239522628817	0.3515756559453301
FW510-R12_contig_1_682	K15034	Brite Hierarchies	Protein families: genetic information processing	Translation factors	yaeJ; ribosome-associated	ko09180	ko09182	ko03012	0.0994091	-0.22682	-0.856642	0.2840897572335193	2.3847946137553975	-0.170256	-0.396092	-1.11848
FW510-R12_contig_1_683	K06175	Brite Hierarchies	Protein families: genetic information processing	Transfer RNA biogenesis	truC; tRNA pseudouridine65 synthase	ko09180	ko09182	ko03016	1.3413060539041564	0.4704195337693172	-0.0876771	-2.17275	1.021508154501405	-0.0122126	-0.438936	-0.121663
FW510-R12_contig_1_684	K03688	Not Included in Pathway or Brite	Unclassified: metabolism	Cofactor	ubiB, aarF; ubiquinone biosynthesis	ko09190	ko09191	ko99987	1.452055389443309	0.17936237660451834	-0.230507	-2.3264	0.22533980933090758	0.34726066624708735	-0.106824	0.4597092160603916
FW510-R12_contig_1_685	K03690	Not Included in Pathway or Brite	Unclassified: metabolism	Cofactor	ubiJ; ubiquinone biosynthesis accessory factor	ko09190	ko09191	ko99987	1.235537123337142	0.7307148029360364	0.42796063574191917	-1.20299	-0.891441	-1.6063	0.45222496948700874	0.8542883302881493
FW510-R12_contig_1_686	K03216	Brite Hierarchies	Protein families: genetic information processing	Transfer RNA biogenesis	trmL, cspR; tRNA (cytidine/uridine-2'-O-)-methyltransferase	ko09180	ko09182	ko03016	-0.219644	-0.197775	-0.0986042	-1.94968	2.0066409767901097	0.15441855964936615	0.20140528428290239	0.10323689287216313
FW510-R12_contig_1_688	K07263	Brite Hierarchies	Protein families: metabolism	Peptidases and inhibitors	pqqL; zinc protease	ko09180	ko09181	ko01002	0.30792	0.916624	0.606529	-2.50694	0.2463953398787653	-0.195568	0.0695751	0.5554679871348367
FW510-R12_contig_1_690	K15974	Brite Hierarchies	Protein families: genetic information processing	Transcription factors	emrR, mprA; MarR family transcriptional regulator, negative regulator of the multidrug operon	ko09180	ko09182	ko03000	1.2087601368407728	0.3971004695682332	-0.0242894	1.6858865832171848	-1.45245	-1.02511	-0.213315	-0.576585
FW510-R12_contig_1_693	K03543	Brite Hierarchies	Protein families: signaling and cellular processes	Transporters	emrA; membrane fusion protein, multidrug efflux	ko09180	ko09183	ko02000	0.3139517585203662	0.47706411400186277	0.5582815605738023	1.3356158068334236	0.0621356	-2.34328	-0.170482	-0.233289
FW510-R12_contig_1_694	K00998	Metabolism	Lipid metabolism	Glycerophospholipid metabolism	pssA; CDP-diacylglycerol---serine O-phosphatidyltransferase	ko09100	ko09103	ko00564	-0.252206	0.032185680443890495	0.34745885275341576	-2.43723	1.1288421888451032	0.0934236	0.5339717520717449	0.5535503071402119
FW510-R12_contig_1_694	K00998	Metabolism	Amino acid metabolism	Glycine, serine and threonine metabolism	pssA; CDP-diacylglycerol---serine O-phosphatidyltransferase	ko09100	ko09105	ko00260	-0.252206	0.032185680443890495	0.34745885275341576	-2.43723	1.1288421888451032	0.0934236	0.5339717520717449	0.5535503071402119
FW510-R12_contig_1_694	K06131	Metabolism	Lipid metabolism	Glycerophospholipid metabolism	clsA_B; cardiolipin synthase A/B	ko09100	ko09103	ko00564	-0.252206	0.032185680443890495	0.34745885275341576	-2.43723	1.1288421888451032	0.0934236	0.5339717520717449	0.5535503071402119
FW510-R12_contig_1_695	K22479	Not Included in Pathway or Brite	Unclassified: metabolism	Amino acid	argA;	ko09190	ko09191	ko99985	0.37829929511664007	0.21720875686826302	0.1846374942897326	-2.05934	-1.18654	1.077044430108699	0.6580631903563602	0.7306216940541593
FW510-R12_contig_1_697	K04075	Brite Hierarchies	Protein families: genetic information processing	Transfer RNA biogenesis	tilS, mesJ; tRNA(Ile)-lysidine synthase	ko09180	ko09182	ko03016	1.29021	0.7881656273952488	0.33309914736639795	-0.999358	-1.85789	-0.680276	0.3957515043294373	0.7302991336044876
FW510-R12_contig_1_697	K14058	Brite Hierarchies	Protein families: genetic information processing	Transfer RNA biogenesis	ttcA; tRNA 2-thiocytidine biosynthesis protein	ko09180	ko09182	ko03016	1.29021	0.7881656273952488	0.33309914736639795	-0.999358	-1.85789	-0.680276	0.3957515043294373	0.7302991336044876
FW510-R12_contig_1_698	K00813	Metabolism	Amino acid metabolism	Alanine, aspartate and glutamate metabolism	aspC; aspartate aminotransferase	ko09100	ko09105	ko00250	1.303948450408503	0.8274929979036737	0.19579657302413797	-1.30859	-0.601345	-1.56988	0.14390680963868593	1.0086634298472124
FW510-R12_contig_1_698	K00813	Metabolism	Amino acid metabolism	Cysteine and methionine metabolism	aspC; aspartate aminotransferase	ko09100	ko09105	ko00270	1.303948450408503	0.8274929979036737	0.19579657302413797	-1.30859	-0.601345	-1.56988	0.14390680963868593	1.0086634298472124
FW510-R12_contig_1_698	K00813	Metabolism	Amino acid metabolism	Arginine biosynthesis	aspC; aspartate aminotransferase	ko09100	ko09105	ko00220	1.303948450408503	0.8274929979036737	0.19579657302413797	-1.30859	-0.601345	-1.56988	0.14390680963868593	1.0086634298472124
FW510-R12_contig_1_698	K00813	Metabolism	Amino acid metabolism	Arginine and proline metabolism	aspC; aspartate aminotransferase	ko09100	ko09105	ko00330	1.303948450408503	0.8274929979036737	0.19579657302413797	-1.30859	-0.601345	-1.56988	0.14390680963868593	1.0086634298472124
FW510-R12_contig_1_698	K00813	Metabolism	Amino acid metabolism	Tyrosine metabolism	aspC; aspartate aminotransferase	ko09100	ko09105	ko00350	1.303948450408503	0.8274929979036737	0.19579657302413797	-1.30859	-0.601345	-1.56988	0.14390680963868593	1.0086634298472124
FW510-R12_contig_1_698	K00813	Metabolism	Amino acid metabolism	Phenylalanine metabolism	aspC; aspartate aminotransferase	ko09100	ko09105	ko00360	1.303948450408503	0.8274929979036737	0.19579657302413797	-1.30859	-0.601345	-1.56988	0.14390680963868593	1.0086634298472124
FW510-R12_contig_1_698	K00813	Metabolism	Amino acid metabolism	Phenylalanine, tyrosine and tryptophan biosynthesis	aspC; aspartate aminotransferase	ko09100	ko09105	ko00400	1.303948450408503	0.8274929979036737	0.19579657302413797	-1.30859	-0.601345	-1.56988	0.14390680963868593	1.0086634298472124
FW510-R12_contig_1_698	K00813	Metabolism	Biosynthesis of other secondary metabolites	Isoquinoline alkaloid biosynthesis	aspC; aspartate aminotransferase	ko09100	ko09110	ko00950	1.303948450408503	0.8274929979036737	0.19579657302413797	-1.30859	-0.601345	-1.56988	0.14390680963868593	1.0086634298472124
FW510-R12_contig_1_698	K00813	Metabolism	Biosynthesis of other secondary metabolites	Tropane, piperidine and pyridine alkaloid biosynthesis	aspC; aspartate aminotransferase	ko09100	ko09110	ko00960	1.303948450408503	0.8274929979036737	0.19579657302413797	-1.30859	-0.601345	-1.56988	0.14390680963868593	1.0086634298472124
FW510-R12_contig_1_698	K00813	Metabolism	Biosynthesis of other secondary metabolites	Novobiocin biosynthesis	aspC; aspartate aminotransferase	ko09100	ko09110	ko00401	1.303948450408503	0.8274929979036737	0.19579657302413797	-1.30859	-0.601345	-1.56988	0.14390680963868593	1.0086634298472124
FW510-R12_contig_1_698	K00813	Brite Hierarchies	Protein families: metabolism	Amino acid related enzymes	aspC; aspartate aminotransferase	ko09180	ko09181	ko01007	1.303948450408503	0.8274929979036737	0.19579657302413797	-1.30859	-0.601345	-1.56988	0.14390680963868593	1.0086634298472124
FW510-R12_contig_1_698	K00832	Metabolism	Amino acid metabolism	Cysteine and methionine metabolism	tyrB; aromatic-amino-acid transaminase	ko09100	ko09105	ko00270	1.303948450408503	0.8274929979036737	0.19579657302413797	-1.30859	-0.601345	-1.56988	0.14390680963868593	1.0086634298472124
FW510-R12_contig_1_698	K00832	Metabolism	Amino acid metabolism	Tyrosine metabolism	tyrB; aromatic-amino-acid transaminase	ko09100	ko09105	ko00350	1.303948450408503	0.8274929979036737	0.19579657302413797	-1.30859	-0.601345	-1.56988	0.14390680963868593	1.0086634298472124
FW510-R12_contig_1_698	K00832	Metabolism	Amino acid metabolism	Phenylalanine metabolism	tyrB; aromatic-amino-acid transaminase	ko09100	ko09105	ko00360	1.303948450408503	0.8274929979036737	0.19579657302413797	-1.30859	-0.601345	-1.56988	0.14390680963868593	1.0086634298472124
FW510-R12_contig_1_698	K00832	Metabolism	Amino acid metabolism	Phenylalanine, tyrosine and tryptophan biosynthesis	tyrB; aromatic-amino-acid transaminase	ko09100	ko09105	ko00400	1.303948450408503	0.8274929979036737	0.19579657302413797	-1.30859	-0.601345	-1.56988	0.14390680963868593	1.0086634298472124
FW510-R12_contig_1_698	K00832	Metabolism	Biosynthesis of other secondary metabolites	Isoquinoline alkaloid biosynthesis	tyrB; aromatic-amino-acid transaminase	ko09100	ko09110	ko00950	1.303948450408503	0.8274929979036737	0.19579657302413797	-1.30859	-0.601345	-1.56988	0.14390680963868593	1.0086634298472124
FW510-R12_contig_1_698	K00832	Metabolism	Biosynthesis of other secondary metabolites	Tropane, piperidine and pyridine alkaloid biosynthesis	tyrB; aromatic-amino-acid transaminase	ko09100	ko09110	ko00960	1.303948450408503	0.8274929979036737	0.19579657302413797	-1.30859	-0.601345	-1.56988	0.14390680963868593	1.0086634298472124
FW510-R12_contig_1_698	K00832	Metabolism	Biosynthesis of other secondary metabolites	Novobiocin biosynthesis	tyrB; aromatic-amino-acid transaminase	ko09100	ko09110	ko00401	1.303948450408503	0.8274929979036737	0.19579657302413797	-1.30859	-0.601345	-1.56988	0.14390680963868593	1.0086634298472124
FW510-R12_contig_1_698	K00832	Brite Hierarchies	Protein families: metabolism	Amino acid related enzymes	tyrB; aromatic-amino-acid transaminase	ko09180	ko09181	ko01007	1.303948450408503	0.8274929979036737	0.19579657302413797	-1.30859	-0.601345	-1.56988	0.14390680963868593	1.0086634298472124
FW510-R12_contig_1_699	K03554	Brite Hierarchies	Protein families: genetic information processing	DNA repair and recombination proteins	rdgC; recombination associated protein	ko09180	ko09182	ko03400	1.891234012868473	0.8350822602599021	-0.118234	-1.81437	0.0921142	-0.107882	-0.609445	-0.168495
FW510-R12_contig_1_700	K07043	Metabolism	Nucleotide metabolism	Pyrimidine metabolism	upp; UTP pyrophosphatase	ko09100	ko09104	ko00240	-1.33578	-0.0901353	-1.46945	0.4262639387904958	-0.233282	1.853269427336028	0.33221611010035007	0.5168984901897917
FW510-R12_contig_1_704	K21023	Cellular Processes	Cellular community - prokaryotes	Biofilm formation - Pseudomonas aeruginosa	mucR; diguanylate cyclase	ko09140	ko09145	ko02025	-1.47579	-0.657752	-0.190814	1.279937857778428	1.7094924073961317	0.0857761	0.12614527872348863	-0.876996
FW510-R12_contig_1_707	K01259	Metabolism	Amino acid metabolism	Arginine and proline metabolism	pip; proline iminopeptidase	ko09100	ko09105	ko00330	1.291951010535324	0.8331863636919544	0.40825899111557357	-1.72444	0.8474113721202708	0.0364233	-1.26117	-0.431614
FW510-R12_contig_1_707	K01259	Brite Hierarchies	Protein families: metabolism	Peptidases and inhibitors	pip; proline iminopeptidase	ko09180	ko09181	ko01002	1.291951010535324	0.8331863636919544	0.40825899111557357	-1.72444	0.8474113721202708	0.0364233	-1.26117	-0.431614
FW510-R12_contig_1_709	K03719	Brite Hierarchies	Protein families: genetic information processing	Transcription factors	lrp; Lrp/AsnC family transcriptional regulator, leucine-responsive regulatory	ko09180	ko09182	ko03000	-0.29068	0.27659634714553993	0.3667088007015733	1.3273876653843513	0.012369840800735842	-2.38506	0.26271087218756906	0.429969
FW510-R12_contig_1_709	K03719	Brite Hierarchies	Protein families: genetic information processing	Chromosome and associated proteins	lrp; Lrp/AsnC family transcriptional regulator, leucine-responsive regulatory	ko09180	ko09182	ko03036	-0.29068	0.27659634714553993	0.3667088007015733	1.3273876653843513	0.012369840800735842	-2.38506	0.26271087218756906	0.429969
FW510-R12_contig_1_713	K03183	Metabolism	Metabolism of cofactors and vitamins	Ubiquinone and other terpenoid-quinone biosynthesis	ubiE; demethylmenaquinone methyltransferase / 2-methoxy-6-polyprenyl-1,4-benzoquinol methylase [EC:2.1.1.163	ko09100	ko09108	ko00130	1.4225670452322807	0.10365585944056246	-0.311081	-1.60896	-0.259639	1.5362566059637668	0.0396799	-0.922482
FW510-R12_contig_1_715	K00631	Metabolism	Lipid metabolism	Glycerolipid metabolism	plsB; glycerol-3-phosphate O-acyltransferase	ko09100	ko09103	ko00561	1.9752809130776854	0.6087147249786389	0.10470192127249053	-0.552085	-0.230442	-1.53814	-0.864181	0.4961549670739735
FW510-R12_contig_1_715	K00631	Metabolism	Lipid metabolism	Glycerophospholipid metabolism	plsB; glycerol-3-phosphate O-acyltransferase	ko09100	ko09103	ko00564	1.9752809130776854	0.6087147249786389	0.10470192127249053	-0.552085	-0.230442	-1.53814	-0.864181	0.4961549670739735
FW510-R12_contig_1_715	K00631	Brite Hierarchies	Protein families: metabolism	Lipid biosynthesis proteins	plsB; glycerol-3-phosphate O-acyltransferase	ko09180	ko09181	ko01004	1.9752809130776854	0.6087147249786389	0.10470192127249053	-0.552085	-0.230442	-1.53814	-0.864181	0.4961549670739735
FW510-R12_contig_1_719	K03656	Brite Hierarchies	Protein families: genetic information processing	DNA repair and recombination proteins	rep; ATP-dependent DNA helicase Rep	ko09180	ko09182	ko03400	0.7398396966567733	0.2806530485826574	-0.00958316	-2.5311	0.640037	0.7261277955097984	-0.0193194	0.17334102734761556
FW510-R12_contig_1_719	K03657	Genetic Information Processing	Replication and repair	Nucleotide excision repair	uvrD, pcrA; ATP-dependent DNA helicase UvrD/PcrA	ko09120	ko09124	ko03420	0.7398396966567733	0.2806530485826574	-0.00958316	-2.5311	0.640037	0.7261277955097984	-0.0193194	0.17334102734761556
FW510-R12_contig_1_719	K03657	Genetic Information Processing	Replication and repair	Mismatch repair	uvrD, pcrA; ATP-dependent DNA helicase UvrD/PcrA	ko09120	ko09124	ko03430	0.7398396966567733	0.2806530485826574	-0.00958316	-2.5311	0.640037	0.7261277955097984	-0.0193194	0.17334102734761556
FW510-R12_contig_1_719	K03657	Brite Hierarchies	Protein families: genetic information processing	DNA repair and recombination proteins	uvrD, pcrA; ATP-dependent DNA helicase UvrD/PcrA	ko09180	ko09182	ko03400	0.7398396966567733	0.2806530485826574	-0.00958316	-2.5311	0.640037	0.7261277955097984	-0.0193194	0.17334102734761556
FW510-R12_contig_1_720	K16033	Metabolism	Metabolism of terpenoids and polyketides	Type I polyketide structures	asm12; FADH2-dependent	ko09100	ko09109	ko01052	-0.409984	0.021297633632610263	0.5370842936659218	1.2459208592670232	0.6023824053875981	-2.35664	0.24803295888276178	0.11191036192080478
FW510-R12_contig_1_720	K16033	Metabolism	Metabolism of terpenoids and polyketides	Biosynthesis of ansamycins	asm12; FADH2-dependent	ko09100	ko09109	ko01051	-0.409984	0.021297633632610263	0.5370842936659218	1.2459208592670232	0.6023824053875981	-2.35664	0.24803295888276178	0.11191036192080478
FW510-R12_contig_1_720	K16033	Brite Hierarchies	Protein families: metabolism	Polyketide biosynthesis proteins	asm12; FADH2-dependent	ko09180	ko09181	ko01008	-0.409984	0.021297633632610263	0.5370842936659218	1.2459208592670232	0.6023824053875981	-2.35664	0.24803295888276178	0.11191036192080478
FW510-R12_contig_1_721	K00857	Metabolism	Nucleotide metabolism	Pyrimidine metabolism	tdk, TK; thymidine kinase	ko09100	ko09104	ko00240	1.2759682396942689	0.5251679987480588	0.2259306401213944	-1.32215	-1.69924	-0.476788	0.9593395158993366	0.5117697618121775
FW510-R12_contig_1_721	K00857	Metabolism	Xenobiotics biodegradation and metabolism	Drug metabolism - other enzymes	tdk, TK; thymidine kinase	ko09100	ko09111	ko00983	1.2759682396942689	0.5251679987480588	0.2259306401213944	-1.32215	-1.69924	-0.476788	0.9593395158993366	0.5117697618121775
FW510-R12_contig_1_723	K07078	Not Included in Pathway or Brite	Unclassified	Unclassified	K07078; uncharacterized	ko09190	ko09194	ko99997	-0.238278	-0.198816	0.19188966680001754	2.1700341813851574	-1.33618	0.6622425929255905	-0.350201	-0.900695
FW510-R12_contig_1_724	K10563	Genetic Information Processing	Replication and repair	Base excision repair	mutM, fpg; formamidopyrimidine-DNA glycosylase [EC:3.2.2.23	ko09120	ko09124	ko03410	0.3743310801756198	0.5124371548818536	0.4281071828631577	-0.312128	1.3857156198136358	-2.27049	0.2832715108089385	-0.401242
FW510-R12_contig_1_724	K10563	Brite Hierarchies	Protein families: genetic information processing	DNA repair and recombination proteins	mutM, fpg; formamidopyrimidine-DNA glycosylase [EC:3.2.2.23	ko09180	ko09182	ko03400	0.3743310801756198	0.5124371548818536	0.4281071828631577	-0.312128	1.3857156198136358	-2.27049	0.2832715108089385	-0.401242
FW510-R12_contig_1_726	K01992	Brite Hierarchies	Protein families: signaling and cellular processes	Transporters	ABC-2.P; ABC-2 type transport system permease	ko09180	ko09183	ko02000	0.9112856016326208	0.3152732803464067	0.3688447620040049	-1.5288	1.8306505214436077	-0.76359	-0.666682	-0.466984
FW510-R12_contig_1_727	K01992	Brite Hierarchies	Protein families: signaling and cellular processes	Transporters	ABC-2.P; ABC-2 type transport system permease	ko09180	ko09183	ko02000	0.5613503872478314	0.5170316757074592	0.651599	0.00791452	0.3455104221820767	-2.59187	0.1391999746998111	0.3692672157491039
FW510-R12_contig_1_727	K19341	Environmental Information Processing	Membrane transport	ABC transporters	nosY; Cu-processing system permease	ko09130	ko09131	ko02010	0.5613503872478314	0.5170316757074592	0.651599	0.00791452	0.3455104221820767	-2.59187	0.1391999746998111	0.3692672157491039
FW510-R12_contig_1_727	K19341	Brite Hierarchies	Protein families: signaling and cellular processes	Transporters	nosY; Cu-processing system permease	ko09180	ko09183	ko02000	0.5613503872478314	0.5170316757074592	0.651599	0.00791452	0.3455104221820767	-2.59187	0.1391999746998111	0.3692672157491039
FW510-R12_contig_1_728	K01990	Brite Hierarchies	Protein families: signaling and cellular processes	Transporters	ABC-2.A; ABC-2 type transport system ATP-binding	ko09180	ko09183	ko02000	-0.163339	-0.108421	-0.680332	2.3607079791623686	0.39504855787974263	-0.882956	0.0717374	-0.992447
FW510-R12_contig_1_728	K09697	Environmental Information Processing	Membrane transport	ABC transporters	natA; sodium transport system ATP-binding protein	ko09130	ko09131	ko02010	-0.163339	-0.108421	-0.680332	2.3607079791623686	0.39504855787974263	-0.882956	0.0717374	-0.992447
FW510-R12_contig_1_728	K09697	Environmental Information Processing	Signal transduction	Two-component system	natA; sodium transport system ATP-binding protein	ko09130	ko09132	ko02020	-0.163339	-0.108421	-0.680332	2.3607079791623686	0.39504855787974263	-0.882956	0.0717374	-0.992447
FW510-R12_contig_1_728	K09697	Brite Hierarchies	Protein families: signaling and cellular processes	Transporters	natA; sodium transport system ATP-binding protein	ko09180	ko09183	ko02000	-0.163339	-0.108421	-0.680332	2.3607079791623686	0.39504855787974263	-0.882956	0.0717374	-0.992447
FW510-R12_contig_1_729	K00507	Metabolism	Lipid metabolism	Biosynthesis of unsaturated fatty acids	SCD, desC; stearoyl-CoA desaturase (Delta-9 desaturase)	ko09100	ko09103	ko01040	-0.12309	-0.749569	-0.232981	1.8644569115994651	-1.65411	-0.452656	0.8206758163471726	0.5272759533291168
FW510-R12_contig_1_729	K00507	Environmental Information Processing	Signal transduction	AMPK signaling pathway	SCD, desC; stearoyl-CoA desaturase (Delta-9 desaturase)	ko09130	ko09132	ko04152	-0.12309	-0.749569	-0.232981	1.8644569115994651	-1.65411	-0.452656	0.8206758163471726	0.5272759533291168
FW510-R12_contig_1_729	K00507	Organismal Systems	Endocrine system	PPAR signaling pathway	SCD, desC; stearoyl-CoA desaturase (Delta-9 desaturase)	ko09150	ko09152	ko03320	-0.12309	-0.749569	-0.232981	1.8644569115994651	-1.65411	-0.452656	0.8206758163471726	0.5272759533291168
FW510-R12_contig_1_729	K00507	Organismal Systems	Aging	Longevity regulating pathway - worm	SCD, desC; stearoyl-CoA desaturase (Delta-9 desaturase)	ko09150	ko09149	ko04212	-0.12309	-0.749569	-0.232981	1.8644569115994651	-1.65411	-0.452656	0.8206758163471726	0.5272759533291168
FW510-R12_contig_1_729	K00507	Human Diseases	Endocrine and metabolic disease	Alcoholic liver disease	SCD, desC; stearoyl-CoA desaturase (Delta-9 desaturase)	ko09160	ko09167	ko04936	-0.12309	-0.749569	-0.232981	1.8644569115994651	-1.65411	-0.452656	0.8206758163471726	0.5272759533291168
FW510-R12_contig_1_729	K00507	Brite Hierarchies	Protein families: metabolism	Lipid biosynthesis proteins	SCD, desC; stearoyl-CoA desaturase (Delta-9 desaturase)	ko09180	ko09181	ko01004	-0.12309	-0.749569	-0.232981	1.8644569115994651	-1.65411	-0.452656	0.8206758163471726	0.5272759533291168
FW510-R12_contig_1_730	K02913	Genetic Information Processing	Translation	Ribosome	RP-L33, MRPL33, rpmG; large subunit ribosomal protein	ko09120	ko09122	ko03010	1.3329906602516113	-0.0780145	-0.859874	-1.60948	-0.969286	0.5874488309243742	0.3927052763102118	1.2035053613718119
FW510-R12_contig_1_730	K02913	Brite Hierarchies	Protein families: genetic information processing	Ribosome	RP-L33, MRPL33, rpmG; large subunit ribosomal protein	ko09180	ko09182	ko03011	1.3329906602516113	-0.0780145	-0.859874	-1.60948	-0.969286	0.5874488309243742	0.3927052763102118	1.2035053613718119
FW510-R12_contig_1_731	K02902	Genetic Information Processing	Translation	Ribosome	RP-L28, MRPL28, rpmB; large subunit ribosomal protein	ko09120	ko09122	ko03010	1.1795344416544131	-0.0159588	-0.276989	-1.96889	-0.91081	0.14713410605466526	0.6992443040786244	1.146739042908911
FW510-R12_contig_1_731	K02902	Brite Hierarchies	Protein families: genetic information processing	Ribosome	RP-L28, MRPL28, rpmB; large subunit ribosomal protein	ko09180	ko09182	ko03011	1.1795344416544131	-0.0159588	-0.276989	-1.96889	-0.91081	0.14713410605466526	0.6992443040786244	1.146739042908911
FW510-R12_contig_1_732	K03071	Genetic Information Processing	Folding, sorting and degradation	Protein export	secB; preprotein translocase subunit	ko09120	ko09123	ko03060	0.7083434014672682	0.41576526944267306	0.24158101123004677	-1.87986	-1.35001	0.013051278824458409	0.6116446313121007	1.2394889887028822
FW510-R12_contig_1_732	K03071	Environmental Information Processing	Membrane transport	Bacterial secretion system	secB; preprotein translocase subunit	ko09130	ko09131	ko03070	0.7083434014672682	0.41576526944267306	0.24158101123004677	-1.87986	-1.35001	0.013051278824458409	0.6116446313121007	1.2394889887028822
FW510-R12_contig_1_732	K03071	Cellular Processes	Cellular community - prokaryotes	Quorum sensing	secB; preprotein translocase subunit	ko09140	ko09145	ko02024	0.7083434014672682	0.41576526944267306	0.24158101123004677	-1.87986	-1.35001	0.013051278824458409	0.6116446313121007	1.2394889887028822
FW510-R12_contig_1_732	K03071	Brite Hierarchies	Protein families: genetic information processing	Chaperones and folding catalysts	secB; preprotein translocase subunit	ko09180	ko09182	ko03110	0.7083434014672682	0.41576526944267306	0.24158101123004677	-1.87986	-1.35001	0.013051278824458409	0.6116446313121007	1.2394889887028822
FW510-R12_contig_1_732	K03071	Brite Hierarchies	Protein families: signaling and cellular processes	Secretion system	secB; preprotein translocase subunit	ko09180	ko09183	ko02044	0.7083434014672682	0.41576526944267306	0.24158101123004677	-1.87986	-1.35001	0.013051278824458409	0.6116446313121007	1.2394889887028822
FW510-R12_contig_1_733	K00057	Metabolism	Lipid metabolism	Glycerophospholipid metabolism	gpsA; glycerol-3-phosphate dehydrogenase (NAD(P)+)	ko09100	ko09103	ko00564	0.8964502900986868	-0.0182846	-0.278264	-2.32414	-0.261576	0.7842605780963238	0.20606117907687094	0.9954972637677068
FW510-R12_contig_1_734	K08282	Not Included in Pathway or Brite	Unclassified: metabolism	Enzymes with EC	E2.7.11.1; non-specific serine/threonine protein kinase	ko09190	ko09191	ko99980	0.9782771189753777	0.40190500064789814	-0.123598	-2.2985	0.418432	-0.664792	0.38317607759148675	0.9051000984515597
FW510-R12_contig_1_736	K01091	Metabolism	Carbohydrate metabolism	Glyoxylate and dicarboxylate metabolism	gph; phosphoglycolate phosphatase	ko09100	ko09101	ko00630	0.5762860492381757	0.7021767089664158	-0.297197	-1.78295	1.7206318352595924	0.31957191023317727	-0.816684	-0.42184
FW510-R12_contig_1_738	K00845	Metabolism	Carbohydrate metabolism	Glycolysis / Gluconeogenesis	glk; glucokinase	ko09100	ko09101	ko00010	-0.601981	0.573509	0.7578974260672654	-2.27871	-0.168259	-0.021965	0.8753423204717526	0.8641626298946731
FW510-R12_contig_1_738	K00845	Metabolism	Carbohydrate metabolism	Galactose metabolism	glk; glucokinase	ko09100	ko09101	ko00052	-0.601981	0.573509	0.7578974260672654	-2.27871	-0.168259	-0.021965	0.8753423204717526	0.8641626298946731
FW510-R12_contig_1_738	K00845	Metabolism	Carbohydrate metabolism	Starch and sucrose metabolism	glk; glucokinase	ko09100	ko09101	ko00500	-0.601981	0.573509	0.7578974260672654	-2.27871	-0.168259	-0.021965	0.8753423204717526	0.8641626298946731
FW510-R12_contig_1_738	K00845	Metabolism	Carbohydrate metabolism	Amino sugar and nucleotide sugar metabolism	glk; glucokinase	ko09100	ko09101	ko00520	-0.601981	0.573509	0.7578974260672654	-2.27871	-0.168259	-0.021965	0.8753423204717526	0.8641626298946731
FW510-R12_contig_1_738	K00845	Metabolism	Biosynthesis of other secondary metabolites	Streptomycin biosynthesis	glk; glucokinase	ko09100	ko09110	ko00521	-0.601981	0.573509	0.7578974260672654	-2.27871	-0.168259	-0.021965	0.8753423204717526	0.8641626298946731
FW510-R12_contig_1_738	K00845	Metabolism	Biosynthesis of other secondary metabolites	Neomycin, kanamycin and gentamicin biosynthesis	glk; glucokinase	ko09100	ko09110	ko00524	-0.601981	0.573509	0.7578974260672654	-2.27871	-0.168259	-0.021965	0.8753423204717526	0.8641626298946731
FW510-R12_contig_1_739	K08677	Brite Hierarchies	Protein families: metabolism	Peptidases and inhibitors	K08677;	ko09180	ko09181	ko01002	-1.73652	0.36791722177619507	0.44007543539331845	1.86825	-0.0794705	0.4336124979827058	-0.388339	-0.90552
FW510-R12_contig_1_740	K01698	Metabolism	Metabolism of cofactors and vitamins	Porphyrin metabolism	hemB, ALAD; porphobilinogen synthase	ko09100	ko09108	ko00860	-0.0395311	0.23655111983322963	0.39750079695057117	-0.953999	-2.01201	0.0585622	0.8844790397533561	1.4284441947812723
FW510-R12_contig_1_740	K01698	Brite Hierarchies	Protein families: signaling and cellular processes	Exosome	hemB, ALAD; porphobilinogen synthase	ko09180	ko09183	ko04147	-0.0395311	0.23655111983322963	0.39750079695057117	-0.953999	-2.01201	0.0585622	0.8844790397533561	1.4284441947812723
FW510-R12_contig_1_741	K01465	Metabolism	Nucleotide metabolism	Pyrimidine metabolism	URA4, pyrC; dihydroorotase	ko09100	ko09104	ko00240	-0.239136	-0.327525	0.0672061	2.113797200142452	-0.871039	-1.51635	0.33152524830252283	0.4415238075103402
FW510-R12_contig_1_742	K01919	Metabolism	Amino acid metabolism	Cysteine and methionine metabolism	gshA; glutamate--cysteine ligase	ko09100	ko09105	ko00270	-0.896606	-1.09213	-0.273331	2.2843173457572483	-0.376327	-0.361527	0.6596095976866059	0.0559893
FW510-R12_contig_1_742	K01919	Metabolism	Metabolism of other amino acids	Glutathione metabolism	gshA; glutamate--cysteine ligase	ko09100	ko09106	ko00480	-0.896606	-1.09213	-0.273331	2.2843173457572483	-0.376327	-0.361527	0.6596095976866059	0.0559893
FW510-R12_contig_1_743	K02887	Genetic Information Processing	Translation	Ribosome	RP-L20, MRPL20, rplT; large subunit ribosomal protein	ko09120	ko09122	ko03010	1.8222158025818782	0.1867073229801343	-0.466202	-1.87743	-0.29757	-0.208898	-0.0358072	0.8769861093459689
FW510-R12_contig_1_743	K02887	Brite Hierarchies	Protein families: genetic information processing	Ribosome	RP-L20, MRPL20, rplT; large subunit ribosomal protein	ko09180	ko09182	ko03011	1.8222158025818782	0.1867073229801343	-0.466202	-1.87743	-0.29757	-0.208898	-0.0358072	0.8769861093459689
FW510-R12_contig_1_743	K03628	Genetic Information Processing	Folding, sorting and degradation	RNA degradation	rho; transcription termination factor	ko09120	ko09123	ko03018	1.8222158025818782	0.1867073229801343	-0.466202	-1.87743	-0.29757	-0.208898	-0.0358072	0.8769861093459689
FW510-R12_contig_1_743	K03628	Brite Hierarchies	Protein families: genetic information processing	Transcription machinery	rho; transcription termination factor	ko09180	ko09182	ko03021	1.8222158025818782	0.1867073229801343	-0.466202	-1.87743	-0.29757	-0.208898	-0.0358072	0.8769861093459689
FW510-R12_contig_1_743	K03628	Brite Hierarchies	Protein families: genetic information processing	Messenger RNA biogenesis	rho; transcription termination factor	ko09180	ko09182	ko03019	1.8222158025818782	0.1867073229801343	-0.466202	-1.87743	-0.29757	-0.208898	-0.0358072	0.8769861093459689
FW510-R12_contig_1_744	K03671	Organismal Systems	Immune system	NOD-like receptor signaling pathway	trxA; thioredoxin	ko09150	ko09151	ko04621	-0.789825	-0.275616	0.32466034825600154	2.127377519801276	-1.57239	-0.289407	0.23678626089963176	0.23841297869827766
FW510-R12_contig_1_744	K03671	Human Diseases	Infectious disease: bacterial	Salmonella infection	trxA; thioredoxin	ko09160	ko09171	ko05132	-0.789825	-0.275616	0.32466034825600154	2.127377519801276	-1.57239	-0.289407	0.23678626089963176	0.23841297869827766
FW510-R12_contig_1_744	K03671	Human Diseases	Neurodegenerative disease	Parkinson disease	trxA; thioredoxin	ko09160	ko09164	ko05012	-0.789825	-0.275616	0.32466034825600154	2.127377519801276	-1.57239	-0.289407	0.23678626089963176	0.23841297869827766
FW510-R12_contig_1_744	K03671	Human Diseases	Cardiovascular disease	Fluid shear stress and atherosclerosis	trxA; thioredoxin	ko09160	ko09166	ko05418	-0.789825	-0.275616	0.32466034825600154	2.127377519801276	-1.57239	-0.289407	0.23678626089963176	0.23841297869827766
FW510-R12_contig_1_744	K03671	Brite Hierarchies	Protein families: genetic information processing	Chaperones and folding catalysts	trxA; thioredoxin	ko09180	ko09182	ko03110	-0.789825	-0.275616	0.32466034825600154	2.127377519801276	-1.57239	-0.289407	0.23678626089963176	0.23841297869827766
FW510-R12_contig_1_745	K03732	Genetic Information Processing	Folding, sorting and degradation	RNA degradation	rhlB; ATP-dependent RNA helicase RhlB	ko09120	ko09123	ko03018	1.9567850065754722	0.3311500506562196	-0.285118	-1.80517	-0.705669	-0.0319069	0.0742201	0.46571322578913654
FW510-R12_contig_1_745	K03732	Brite Hierarchies	Protein families: genetic information processing	Messenger RNA biogenesis	rhlB; ATP-dependent RNA helicase RhlB	ko09180	ko09182	ko03019	1.9567850065754722	0.3311500506562196	-0.285118	-1.80517	-0.705669	-0.0319069	0.0742201	0.46571322578913654
FW510-R12_contig_1_746	K09811	Environmental Information Processing	Membrane transport	ABC transporters	ftsX; cell division transport system permease	ko09130	ko09131	ko02010	1.549877781626753	0.2503663329841719	0.38219349224698246	-0.729946	-0.258016	-1.80611	1.1245531092078926	-0.512922
FW510-R12_contig_1_746	K09811	Brite Hierarchies	Protein families: genetic information processing	Chromosome and associated proteins	ftsX; cell division transport system permease	ko09180	ko09182	ko03036	1.549877781626753	0.2503663329841719	0.38219349224698246	-0.729946	-0.258016	-1.80611	1.1245531092078926	-0.512922
FW510-R12_contig_1_746	K09811	Brite Hierarchies	Protein families: signaling and cellular processes	Transporters	ftsX; cell division transport system permease	ko09180	ko09183	ko02000	1.549877781626753	0.2503663329841719	0.38219349224698246	-0.729946	-0.258016	-1.80611	1.1245531092078926	-0.512922
FW510-R12_contig_1_746	K09812	Environmental Information Processing	Membrane transport	ABC transporters	ftsE; cell division transport system ATP-binding	ko09130	ko09131	ko02010	1.549877781626753	0.2503663329841719	0.38219349224698246	-0.729946	-0.258016	-1.80611	1.1245531092078926	-0.512922
FW510-R12_contig_1_746	K09812	Brite Hierarchies	Protein families: genetic information processing	Chromosome and associated proteins	ftsE; cell division transport system ATP-binding	ko09180	ko09182	ko03036	1.549877781626753	0.2503663329841719	0.38219349224698246	-0.729946	-0.258016	-1.80611	1.1245531092078926	-0.512922
FW510-R12_contig_1_746	K09812	Brite Hierarchies	Protein families: signaling and cellular processes	Transporters	ftsE; cell division transport system ATP-binding	ko09180	ko09183	ko02000	1.549877781626753	0.2503663329841719	0.38219349224698246	-0.729946	-0.258016	-1.80611	1.1245531092078926	-0.512922
FW510-R12_contig_1_747	K09811	Environmental Information Processing	Membrane transport	ABC transporters	ftsX; cell division transport system permease	ko09130	ko09131	ko02010	0.5248677703703416	-1.02838	0.3104702379495049	-1.51087	0.6957181205572542	-0.945226	0.2687537663512523	1.6846703265277039
FW510-R12_contig_1_747	K09811	Brite Hierarchies	Protein families: genetic information processing	Chromosome and associated proteins	ftsX; cell division transport system permease	ko09180	ko09182	ko03036	0.5248677703703416	-1.02838	0.3104702379495049	-1.51087	0.6957181205572542	-0.945226	0.2687537663512523	1.6846703265277039
FW510-R12_contig_1_747	K09811	Brite Hierarchies	Protein families: signaling and cellular processes	Transporters	ftsX; cell division transport system permease	ko09180	ko09183	ko02000	0.5248677703703416	-1.02838	0.3104702379495049	-1.51087	0.6957181205572542	-0.945226	0.2687537663512523	1.6846703265277039
FW510-R12_contig_1_747	K09812	Environmental Information Processing	Membrane transport	ABC transporters	ftsE; cell division transport system ATP-binding	ko09130	ko09131	ko02010	0.5248677703703416	-1.02838	0.3104702379495049	-1.51087	0.6957181205572542	-0.945226	0.2687537663512523	1.6846703265277039
FW510-R12_contig_1_747	K09812	Brite Hierarchies	Protein families: genetic information processing	Chromosome and associated proteins	ftsE; cell division transport system ATP-binding	ko09180	ko09182	ko03036	0.5248677703703416	-1.02838	0.3104702379495049	-1.51087	0.6957181205572542	-0.945226	0.2687537663512523	1.6846703265277039
FW510-R12_contig_1_747	K09812	Brite Hierarchies	Protein families: signaling and cellular processes	Transporters	ftsE; cell division transport system ATP-binding	ko09180	ko09183	ko02000	0.5248677703703416	-1.02838	0.3104702379495049	-1.51087	0.6957181205572542	-0.945226	0.2687537663512523	1.6846703265277039
FW510-R12_contig_1_748	K03413	Environmental Information Processing	Signal transduction	Two-component system	cheY; two-component system, chemotaxis family, chemotaxis protein	ko09130	ko09132	ko02020	0.29301949294362434	-0.614935	-0.330025	-2.04427	1.3899550910972311	1.1405319048893863	0.055496269625726104	0.11023180228461982
FW510-R12_contig_1_748	K03413	Cellular Processes	Cell motility	Bacterial chemotaxis	cheY; two-component system, chemotaxis family, chemotaxis protein	ko09140	ko09142	ko02030	0.29301949294362434	-0.614935	-0.330025	-2.04427	1.3899550910972311	1.1405319048893863	0.055496269625726104	0.11023180228461982
FW510-R12_contig_1_748	K03413	Brite Hierarchies	Protein families: signaling and cellular processes	Two-component system	cheY; two-component system, chemotaxis family, chemotaxis protein	ko09180	ko09183	ko02022	0.29301949294362434	-0.614935	-0.330025	-2.04427	1.3899550910972311	1.1405319048893863	0.055496269625726104	0.11023180228461982
FW510-R12_contig_1_748	K03413	Brite Hierarchies	Protein families: signaling and cellular processes	Bacterial motility proteins	cheY; two-component system, chemotaxis family, chemotaxis protein	ko09180	ko09183	ko02035	0.29301949294362434	-0.614935	-0.330025	-2.04427	1.3899550910972311	1.1405319048893863	0.055496269625726104	0.11023180228461982
FW510-R12_contig_1_748	K10916	Environmental Information Processing	Signal transduction	Two-component system	cqsS; two-component system, CAI-1 autoinducer sensor kinase/phosphatase CqsS [EC:2.7.13.3	ko09130	ko09132	ko02020	0.29301949294362434	-0.614935	-0.330025	-2.04427	1.3899550910972311	1.1405319048893863	0.055496269625726104	0.11023180228461982
FW510-R12_contig_1_748	K10916	Cellular Processes	Cellular community - prokaryotes	Quorum sensing	cqsS; two-component system, CAI-1 autoinducer sensor kinase/phosphatase CqsS [EC:2.7.13.3	ko09140	ko09145	ko02024	0.29301949294362434	-0.614935	-0.330025	-2.04427	1.3899550910972311	1.1405319048893863	0.055496269625726104	0.11023180228461982
FW510-R12_contig_1_748	K10916	Cellular Processes	Cellular community - prokaryotes	Biofilm formation - Vibrio cholerae	cqsS; two-component system, CAI-1 autoinducer sensor kinase/phosphatase CqsS [EC:2.7.13.3	ko09140	ko09145	ko05111	0.29301949294362434	-0.614935	-0.330025	-2.04427	1.3899550910972311	1.1405319048893863	0.055496269625726104	0.11023180228461982
FW510-R12_contig_1_748	K10916	Brite Hierarchies	Protein families: metabolism	Protein kinases	cqsS; two-component system, CAI-1 autoinducer sensor kinase/phosphatase CqsS [EC:2.7.13.3	ko09180	ko09181	ko01001	0.29301949294362434	-0.614935	-0.330025	-2.04427	1.3899550910972311	1.1405319048893863	0.055496269625726104	0.11023180228461982
FW510-R12_contig_1_748	K10916	Brite Hierarchies	Protein families: signaling and cellular processes	Two-component system	cqsS; two-component system, CAI-1 autoinducer sensor kinase/phosphatase CqsS [EC:2.7.13.3	ko09180	ko09183	ko02022	0.29301949294362434	-0.614935	-0.330025	-2.04427	1.3899550910972311	1.1405319048893863	0.055496269625726104	0.11023180228461982
FW510-R12_contig_1_749	K03648	Genetic Information Processing	Replication and repair	Base excision repair	UNG, UDG; uracil-DNA glycosylase	ko09120	ko09124	ko03410	1.2082013436698062	0.0656348	-0.0242926	-1.95463	1.5689805806738002	-0.283693	-0.243924	-0.336275
FW510-R12_contig_1_749	K03648	Human Diseases	Immune disease	Primary immunodeficiency	UNG, UDG; uracil-DNA glycosylase	ko09160	ko09163	ko05340	1.2082013436698062	0.0656348	-0.0242926	-1.95463	1.5689805806738002	-0.283693	-0.243924	-0.336275
FW510-R12_contig_1_749	K03648	Brite Hierarchies	Protein families: genetic information processing	DNA repair and recombination proteins	UNG, UDG; uracil-DNA glycosylase	ko09180	ko09182	ko03400	1.2082013436698062	0.0656348	-0.0242926	-1.95463	1.5689805806738002	-0.283693	-0.243924	-0.336275
FW510-R12_contig_1_750	K03089	Brite Hierarchies	Protein families: genetic information processing	Transcription machinery	rpoH; RNA polymerase sigma-32	ko09180	ko09182	ko03021	0.9021968321626711	0.41849183858347866	-0.0118204	1.8363129745254938	-1.64781	-0.752793	-0.172865	-0.571711
FW510-R12_contig_1_751	K03797	Brite Hierarchies	Protein families: metabolism	Peptidases and inhibitors	E3.4.21.102, prc, ctpA; carboxyl-terminal processing protease	ko09180	ko09181	ko01002	-0.866892	-0.00727752	0.29960938091126493	2.292424727783973	-0.114401	-1.345	0.0256028	-0.284063
FW510-R12_contig_1_752	K21471	Brite Hierarchies	Protein families: metabolism	Peptidases and inhibitors	cwlO; peptidoglycan DL-endopeptidase CwlO	ko09180	ko09181	ko01002	0.6784981961030924	0.0964503	-0.0208913	2.0230768411094533	-0.608875	-1.69484	-0.438949	-0.0344741
FW510-R12_contig_1_752	K21471	Brite Hierarchies	Protein families: metabolism	Peptidoglycan biosynthesis and degradation proteins	cwlO; peptidoglycan DL-endopeptidase CwlO	ko09180	ko09181	ko01011	0.6784981961030924	0.0964503	-0.0208913	2.0230768411094533	-0.608875	-1.69484	-0.438949	-0.0344741
FW510-R12_contig_1_753	K00265	Metabolism	Energy metabolism	Nitrogen metabolism	gltB; glutamate synthase (NADPH) large chain	ko09100	ko09102	ko00910	-1.82168	-0.812593	-0.361964	1.7861075404699749	0.4604659989381981	0.46676872273472386	0.48061905645592873	-0.197729
FW510-R12_contig_1_753	K00265	Metabolism	Amino acid metabolism	Alanine, aspartate and glutamate metabolism	gltB; glutamate synthase (NADPH) large chain	ko09100	ko09105	ko00250	-1.82168	-0.812593	-0.361964	1.7861075404699749	0.4604659989381981	0.46676872273472386	0.48061905645592873	-0.197729
FW510-R12_contig_1_753	K00265	Brite Hierarchies	Protein families: metabolism	Peptidases and inhibitors	gltB; glutamate synthase (NADPH) large chain	ko09180	ko09181	ko01002	-1.82168	-0.812593	-0.361964	1.7861075404699749	0.4604659989381981	0.46676872273472386	0.48061905645592873	-0.197729
FW510-R12_contig_1_753	K00284	Metabolism	Carbohydrate metabolism	Glyoxylate and dicarboxylate metabolism	GLU, gltS; glutamate synthase (ferredoxin)	ko09100	ko09101	ko00630	-1.82168	-0.812593	-0.361964	1.7861075404699749	0.4604659989381981	0.46676872273472386	0.48061905645592873	-0.197729
FW510-R12_contig_1_753	K00284	Metabolism	Energy metabolism	Nitrogen metabolism	GLU, gltS; glutamate synthase (ferredoxin)	ko09100	ko09102	ko00910	-1.82168	-0.812593	-0.361964	1.7861075404699749	0.4604659989381981	0.46676872273472386	0.48061905645592873	-0.197729
FW510-R12_contig_1_753	K00284	Brite Hierarchies	Protein families: metabolism	Peptidases and inhibitors	GLU, gltS; glutamate synthase (ferredoxin)	ko09180	ko09181	ko01002	-1.82168	-0.812593	-0.361964	1.7861075404699749	0.4604659989381981	0.46676872273472386	0.48061905645592873	-0.197729
FW510-R12_contig_1_755	K01972	Genetic Information Processing	Replication and repair	DNA replication	E6.5.1.2, ligA, ligB; DNA ligase (NAD+)	ko09120	ko09124	ko03030	-0.895707	-1.16568	-0.199383	0.7244525608434389	1.4381823024366547	-1.3389	1.1548507392682716	0.28217883935351895
FW510-R12_contig_1_755	K01972	Genetic Information Processing	Replication and repair	Base excision repair	E6.5.1.2, ligA, ligB; DNA ligase (NAD+)	ko09120	ko09124	ko03410	-0.895707	-1.16568	-0.199383	0.7244525608434389	1.4381823024366547	-1.3389	1.1548507392682716	0.28217883935351895
FW510-R12_contig_1_755	K01972	Genetic Information Processing	Replication and repair	Nucleotide excision repair	E6.5.1.2, ligA, ligB; DNA ligase (NAD+)	ko09120	ko09124	ko03420	-0.895707	-1.16568	-0.199383	0.7244525608434389	1.4381823024366547	-1.3389	1.1548507392682716	0.28217883935351895
FW510-R12_contig_1_755	K01972	Genetic Information Processing	Replication and repair	Mismatch repair	E6.5.1.2, ligA, ligB; DNA ligase (NAD+)	ko09120	ko09124	ko03430	-0.895707	-1.16568	-0.199383	0.7244525608434389	1.4381823024366547	-1.3389	1.1548507392682716	0.28217883935351895
FW510-R12_contig_1_755	K01972	Brite Hierarchies	Protein families: genetic information processing	DNA replication proteins	E6.5.1.2, ligA, ligB; DNA ligase (NAD+)	ko09180	ko09182	ko03032	-0.895707	-1.16568	-0.199383	0.7244525608434389	1.4381823024366547	-1.3389	1.1548507392682716	0.28217883935351895
FW510-R12_contig_1_755	K01972	Brite Hierarchies	Protein families: genetic information processing	DNA repair and recombination proteins	E6.5.1.2, ligA, ligB; DNA ligase (NAD+)	ko09180	ko09182	ko03400	-0.895707	-1.16568	-0.199383	0.7244525608434389	1.4381823024366547	-1.3389	1.1548507392682716	0.28217883935351895
FW510-R12_contig_1_756	K09858	Not Included in Pathway or Brite	Unclassified	General function prediction	K09858; SEC-C motif domain	ko09190	ko09194	ko99996	-1.95854	-0.606586	-0.353342	1.438980430696215	1.108791117000536	0.43781418778285736	0.2641961249642886	-0.331316
FW510-R12_contig_1_758	K03406	Environmental Information Processing	Signal transduction	Two-component system	mcp; methyl-accepting chemotaxis	ko09130	ko09132	ko02020	-1.08199	-0.402579	-0.0403412	2.0349269599276614	0.6806129425283148	0.5453093648949289	-0.509268	-1.22667
FW510-R12_contig_1_758	K03406	Cellular Processes	Cell motility	Bacterial chemotaxis	mcp; methyl-accepting chemotaxis	ko09140	ko09142	ko02030	-1.08199	-0.402579	-0.0403412	2.0349269599276614	0.6806129425283148	0.5453093648949289	-0.509268	-1.22667
FW510-R12_contig_1_758	K03406	Brite Hierarchies	Protein families: signaling and cellular processes	Bacterial motility proteins	mcp; methyl-accepting chemotaxis	ko09180	ko09183	ko02035	-1.08199	-0.402579	-0.0403412	2.0349269599276614	0.6806129425283148	0.5453093648949289	-0.509268	-1.22667
FW510-R12_contig_1_758	K21470	Brite Hierarchies	Protein families: metabolism	Peptidases and inhibitors	ycbB; L,D-transpeptidase	ko09180	ko09181	ko01002	-1.08199	-0.402579	-0.0403412	2.0349269599276614	0.6806129425283148	0.5453093648949289	-0.509268	-1.22667
FW510-R12_contig_1_758	K21470	Brite Hierarchies	Protein families: metabolism	Peptidoglycan biosynthesis and degradation proteins	ycbB; L,D-transpeptidase	ko09180	ko09181	ko01011	-1.08199	-0.402579	-0.0403412	2.0349269599276614	0.6806129425283148	0.5453093648949289	-0.509268	-1.22667
FW510-R12_contig_1_761	K03147	Metabolism	Metabolism of cofactors and vitamins	Thiamine metabolism	thiC; phosphomethylpyrimidine synthase	ko09100	ko09108	ko00730	0.6336684091199294	0.8481939496527885	-0.341849	-1.68208	-1.14898	0.6048	-0.367061	1.4533078741796606
FW510-R12_contig_1_762	K03153	Metabolism	Metabolism of cofactors and vitamins	Thiamine metabolism	thiO; glycine oxidase	ko09100	ko09108	ko00730	1.4413749343869176	0.5205716087492783	-0.136217	0.4890945156609086	0.4104979299504246	-2.20115	0.0862917	-0.610465
FW510-R12_contig_1_763	K03154	Genetic Information Processing	Folding, sorting and degradation	Sulfur relay system	thiS; sulfur carrier	ko09120	ko09123	ko04122	1.4465958951919329	0.5432812972169723	0.608906	-0.00648886	0.4950654494266223	-1.76362	-1.37244	0.048696222252828616
FW510-R12_contig_1_764	K03149	Metabolism	Metabolism of cofactors and vitamins	Thiamine metabolism	thiG; thiazole synthase	ko09100	ko09108	ko00730	0.9990141498669007	0.0654243	0.21804810765034224	1.242571422152394	0.2540140781580026	-2.24432	-0.551692	0.016942993438663574
FW510-R12_contig_1_765	K00788	Metabolism	Metabolism of cofactors and vitamins	Thiamine metabolism	thiE; thiamine-phosphate pyrophosphorylase	ko09100	ko09108	ko00730	1.4001558590240581	0.7518421319580545	-0.0136941	-0.334512	1.2137868180072358	-1.75691	-0.568876	-0.691791
FW510-R12_contig_1_765	K14153	Metabolism	Metabolism of cofactors and vitamins	Thiamine metabolism	thiDE; hydroxymethylpyrimidine kinase / phosphomethylpyrimidine kinase / thiamine-phosphate diphosphorylase [EC:2.7.1.49 2.7.4.7	ko09100	ko09108	ko00730	1.4001558590240581	0.7518421319580545	-0.0136941	-0.334512	1.2137868180072358	-1.75691	-0.568876	-0.691791
FW510-R12_contig_1_766	K21029	Genetic Information Processing	Folding, sorting and degradation	Sulfur relay system	moeB; molybdopterin-synthase adenylyltransferase	ko09120	ko09123	ko04122	1.5681299422878467	-0.16999	-0.706314	-0.926682	0.13702509568737828	1.6735619727638307	-0.571759	-1.00397
FW510-R12_contig_1_766	K21147	Genetic Information Processing	Folding, sorting and degradation	Sulfur relay system	moeZR, moeBR; sulfur-carrier protein adenylyltransferase/sulfurtransferase [EC:2.7.7.80 2.7.7.- 2.8.1.11	ko09120	ko09123	ko04122	1.5681299422878467	-0.16999	-0.706314	-0.926682	0.13702509568737828	1.6735619727638307	-0.571759	-1.00397
FW510-R12_contig_1_767	K00941	Metabolism	Metabolism of cofactors and vitamins	Thiamine metabolism	thiD; hydroxymethylpyrimidine/phosphomethylpyrimidine kinase [EC:2.7.1.49	ko09100	ko09108	ko00730	1.479628712889139	0.8618710400587068	0.18269666487159414	-1.14307	0.586502	0.26647042177889463	-0.477794	-1.75631
FW510-R12_contig_1_768	K07494	Not Included in Pathway or Brite	Unclassified: genetic information processing	Replication and	K07494; putative	ko09190	ko09192	ko99976	-1.61975	0.0674778	-0.0338164	-0.556356	0.7306398862401078	1.5971772472058932	0.8970592891703573	-1.08243
FW510-R12_contig_1_769	K07494	Not Included in Pathway or Brite	Unclassified: genetic information processing	Replication and	K07494; putative	ko09190	ko09192	ko99976	0.6413273441413031	0.3394798280929123	-0.142647	-0.256054	-2.3884	-0.00970902	1.0385311217052458	0.7774689041331878
FW510-R12_contig_1_772	K09975	Not Included in Pathway or Brite	Unclassified	Unclassified	K09975; uncharacterized	ko09190	ko09194	ko99997	0.15460292686740199	0.2081779997593055	-0.263532	-2.05401	1.6954311679876355	0.7299966422326567	-0.486547	0.015878577167552227
FW510-R12_contig_1_773	K03722	Brite Hierarchies	Protein families: genetic information processing	DNA repair and recombination proteins	dinG; ATP-dependent DNA helicase DinG	ko09180	ko09182	ko03400	0.8152599083898983	-0.0284218	0.00358653	-2.53006	0.18582356207181203	0.268934	0.6652180232624785	0.6196563522491653
FW510-R12_contig_1_776	K19304	Brite Hierarchies	Protein families: metabolism	Peptidases and inhibitors	mepM; murein DD-endopeptidase	ko09180	ko09181	ko01002	0.0503986	-0.499034	-0.86682	-1.55783	-0.507484	1.6143726909847567	1.153764487416937	0.6126286327355603
FW510-R12_contig_1_776	K19304	Brite Hierarchies	Protein families: metabolism	Peptidoglycan biosynthesis and degradation proteins	mepM; murein DD-endopeptidase	ko09180	ko09181	ko01011	0.0503986	-0.499034	-0.86682	-1.55783	-0.507484	1.6143726909847567	1.153764487416937	0.6126286327355603
FW510-R12_contig_1_780	K07154	Brite Hierarchies	Protein families: metabolism	Protein kinases	hipA; serine/threonine-protein kinase HipA	ko09180	ko09181	ko01001	0.6520382928550299	-0.183149	-0.0923625	-1.13321	2.0768361287079227	0.4816552515758659	-0.700765	-1.10105
FW510-R12_contig_1_780	K07154	Brite Hierarchies	Protein families: signaling and cellular processes	Prokaryotic defense system	hipA; serine/threonine-protein kinase HipA	ko09180	ko09183	ko02048	0.6520382928550299	-0.183149	-0.0923625	-1.13321	2.0768361287079227	0.4816552515758659	-0.700765	-1.10105
FW510-R12_contig_1_781	K07075	Not Included in Pathway or Brite	Unclassified	Unclassified	K07075; uncharacterized	ko09190	ko09194	ko99997	1.0261890275091698	0.6244152068397366	-0.0513424	0.5007810809454187	0.14239872166105477	-2.48826	0.29853512691708944	-0.0527154
FW510-R12_contig_1_781	K15773	Brite Hierarchies	Protein families: genetic information processing	Transcription factors	hipB; HTH-type transcriptional regulator / antitoxin	ko09180	ko09182	ko03000	1.0261890275091698	0.6244152068397366	-0.0513424	0.5007810809454187	0.14239872166105477	-2.48826	0.29853512691708944	-0.0527154
FW510-R12_contig_1_781	K15773	Brite Hierarchies	Protein families: signaling and cellular processes	Prokaryotic defense system	hipB; HTH-type transcriptional regulator / antitoxin	ko09180	ko09183	ko02048	1.0261890275091698	0.6244152068397366	-0.0513424	0.5007810809454187	0.14239872166105477	-2.48826	0.29853512691708944	-0.0527154
FW510-R12_contig_1_782	K07137	Not Included in Pathway or Brite	Unclassified	Unclassified	K07137; uncharacterized	ko09190	ko09194	ko99997	-1.13706	-0.68101	-0.0747774	2.1666485845313552	-0.95213	-0.337	0.5701556482787924	0.4451684835624417
FW510-R12_contig_1_784	K09983	Not Included in Pathway or Brite	Unclassified	Unclassified	K09983; uncharacterized	ko09190	ko09194	ko99997	0.947543	0.9319109768547426	0.20070834205651983	-2.3805	0.5830575011190683	-0.305825	-0.203975	0.22707700289379146
FW510-R12_contig_1_785	K08151	Brite Hierarchies	Protein families: signaling and cellular processes	Transporters	tetA; MFS transporter, DHA1 family, tetracycline resistance	ko09180	ko09183	ko02000	-0.0247984	1.0171841932679135	0.8310814136850174	-2.19245	-0.585123	0.9672889976122507	-0.314074	0.3008895035999061
FW510-R12_contig_1_785	K08151	Brite Hierarchies	Protein families: signaling and cellular processes	Antimicrobial resistance genes	tetA; MFS transporter, DHA1 family, tetracycline resistance	ko09180	ko09183	ko01504	-0.0247984	1.0171841932679135	0.8310814136850174	-2.19245	-0.585123	0.9672889976122507	-0.314074	0.3008895035999061
FW510-R12_contig_1_785	K08153	Brite Hierarchies	Protein families: signaling and cellular processes	Transporters	blt; MFS transporter, DHA1 family, multidrug resistance	ko09180	ko09183	ko02000	-0.0247984	1.0171841932679135	0.8310814136850174	-2.19245	-0.585123	0.9672889976122507	-0.314074	0.3008895035999061
FW510-R12_contig_1_787	K19311	Not Included in Pathway or Brite	Unclassified: metabolism	Enzymes with EC	lipV; lipase	ko09190	ko09191	ko99980	0.6651350294793499	0.2857801342115286	0.3378034122559148	-0.651044	0.741731	-2.38753	0.20460729740923034	0.8035157234372898
FW510-R12_contig_1_788	K01772	Metabolism	Metabolism of cofactors and vitamins	Porphyrin metabolism	hemH, FECH; protoporphyrin/coproporphyrin ferrochelatase [EC:4.98.1.1	ko09100	ko09108	ko00860	0.6998702523338807	-0.656693	-0.526715	-0.955827	-1.36346	0.020846883401054565	1.1092472546990775	1.6727285829733445
FW510-R12_contig_1_790	K03116	Genetic Information Processing	Folding, sorting and degradation	Protein export	tatA; sec-independent protein translocase protein	ko09120	ko09123	ko03060	-0.345387	-0.297735	-0.137247	2.5969381181600926	-0.792353	-0.419952	-0.156552	-0.447713
FW510-R12_contig_1_790	K03116	Environmental Information Processing	Membrane transport	Bacterial secretion system	tatA; sec-independent protein translocase protein	ko09130	ko09131	ko03070	-0.345387	-0.297735	-0.137247	2.5969381181600926	-0.792353	-0.419952	-0.156552	-0.447713
FW510-R12_contig_1_790	K03116	Brite Hierarchies	Protein families: signaling and cellular processes	Secretion system	tatA; sec-independent protein translocase protein	ko09180	ko09183	ko02044	-0.345387	-0.297735	-0.137247	2.5969381181600926	-0.792353	-0.419952	-0.156552	-0.447713
FW510-R12_contig_1_790	K03425	Genetic Information Processing	Folding, sorting and degradation	Protein export	tatE; sec-independent protein translocase protein	ko09120	ko09123	ko03060	-0.345387	-0.297735	-0.137247	2.5969381181600926	-0.792353	-0.419952	-0.156552	-0.447713
FW510-R12_contig_1_790	K03425	Environmental Information Processing	Membrane transport	Bacterial secretion system	tatE; sec-independent protein translocase protein	ko09130	ko09131	ko03070	-0.345387	-0.297735	-0.137247	2.5969381181600926	-0.792353	-0.419952	-0.156552	-0.447713
FW510-R12_contig_1_790	K03425	Brite Hierarchies	Protein families: signaling and cellular processes	Secretion system	tatE; sec-independent protein translocase protein	ko09180	ko09183	ko02044	-0.345387	-0.297735	-0.137247	2.5969381181600926	-0.792353	-0.419952	-0.156552	-0.447713
FW510-R12_contig_1_791	K03116	Genetic Information Processing	Folding, sorting and degradation	Protein export	tatA; sec-independent protein translocase protein	ko09120	ko09123	ko03060	0.0704912	-0.090904	0.06985	2.115937918463016	-0.596007	-1.70774	0.4035025485681252	-0.265136
FW510-R12_contig_1_791	K03116	Environmental Information Processing	Membrane transport	Bacterial secretion system	tatA; sec-independent protein translocase protein	ko09130	ko09131	ko03070	0.0704912	-0.090904	0.06985	2.115937918463016	-0.596007	-1.70774	0.4035025485681252	-0.265136
FW510-R12_contig_1_791	K03116	Brite Hierarchies	Protein families: signaling and cellular processes	Secretion system	tatA; sec-independent protein translocase protein	ko09180	ko09183	ko02044	0.0704912	-0.090904	0.06985	2.115937918463016	-0.596007	-1.70774	0.4035025485681252	-0.265136
FW510-R12_contig_1_791	K03117	Genetic Information Processing	Folding, sorting and degradation	Protein export	tatB; sec-independent protein translocase protein	ko09120	ko09123	ko03060	0.0704912	-0.090904	0.06985	2.115937918463016	-0.596007	-1.70774	0.4035025485681252	-0.265136
FW510-R12_contig_1_791	K03117	Environmental Information Processing	Membrane transport	Bacterial secretion system	tatB; sec-independent protein translocase protein	ko09130	ko09131	ko03070	0.0704912	-0.090904	0.06985	2.115937918463016	-0.596007	-1.70774	0.4035025485681252	-0.265136
FW510-R12_contig_1_791	K03117	Brite Hierarchies	Protein families: signaling and cellular processes	Secretion system	tatB; sec-independent protein translocase protein	ko09180	ko09183	ko02044	0.0704912	-0.090904	0.06985	2.115937918463016	-0.596007	-1.70774	0.4035025485681252	-0.265136
FW510-R12_contig_1_792	K03118	Genetic Information Processing	Folding, sorting and degradation	Protein export	tatC; sec-independent protein translocase protein	ko09120	ko09123	ko03060	-1.47408	-0.477578	0.6878868581363227	1.8811311703114917	-0.0252653	0.6685434723610388	-1.04564	-0.215003
FW510-R12_contig_1_792	K03118	Environmental Information Processing	Membrane transport	Bacterial secretion system	tatC; sec-independent protein translocase protein	ko09130	ko09131	ko03070	-1.47408	-0.477578	0.6878868581363227	1.8811311703114917	-0.0252653	0.6685434723610388	-1.04564	-0.215003
FW510-R12_contig_1_792	K03118	Brite Hierarchies	Protein families: signaling and cellular processes	Secretion system	tatC; sec-independent protein translocase protein	ko09180	ko09183	ko02044	-1.47408	-0.477578	0.6878868581363227	1.8811311703114917	-0.0252653	0.6685434723610388	-1.04564	-0.215003
FW510-R12_contig_1_793	K04066	Genetic Information Processing	Replication and repair	Homologous recombination	priA; primosomal protein N' (replication factor Y) (superfamily II helicase)	ko09120	ko09124	ko03440	0.4023942056857412	1.0029740617102676	-0.218564	-2.01278	-0.372179	0.2651730113910674	-0.555524	1.4885028345216385
FW510-R12_contig_1_793	K04066	Brite Hierarchies	Protein families: genetic information processing	DNA repair and recombination proteins	priA; primosomal protein N' (replication factor Y) (superfamily II helicase)	ko09180	ko09182	ko03400	0.4023942056857412	1.0029740617102676	-0.218564	-2.01278	-0.372179	0.2651730113910674	-0.555524	1.4885028345216385
FW510-R12_contig_1_797	K03327	Brite Hierarchies	Protein families: signaling and cellular processes	Transporters	TC.MATE, SLC47A, norM, mdtK, dinF; multidrug resistance protein, MATE	ko09180	ko09183	ko02000	1.5893808133487166	-0.313614	-0.388195	-0.256293	-1.99901	0.3905423729048027	-0.0276976	1.0048876296380844
FW510-R12_contig_1_798	K04773	Brite Hierarchies	Protein families: metabolism	Peptidases and inhibitors	sppA; protease IV	ko09180	ko09181	ko01002	0.6044409088642162	-0.683157	-1.00253	1.3661708278764075	0.5050361556198916	1.3352573268474401	-1.07283	-1.05239
FW510-R12_contig_1_801	K07492	Not Included in Pathway or Brite	Unclassified: genetic information processing	Replication and	K07492; putative	ko09190	ko09192	ko99976	-0.654537	-0.633854	-0.536161	1.3083357286845845	1.0692716024707074	1.2941415070953126	-0.355097	-1.4921
FW510-R12_contig_1_802	K07030	Not Included in Pathway or Brite	Unclassified: metabolism	Enzymes with EC	fakA; fatty acid kinase	ko09190	ko09191	ko99980	-0.995789	-0.336875	-0.0298415	2.08033	0.00216867	-1.49165	0.5333064366803019	0.23834619895056225
FW510-R12_contig_1_803	K00757	Metabolism	Nucleotide metabolism	Pyrimidine metabolism	udp, UPP; uridine phosphorylase	ko09100	ko09104	ko00240	-0.33723	-0.787837	-1.36297	-0.360165	1.5330741601632223	1.5920409941073115	0.28281	-0.559724
FW510-R12_contig_1_803	K00757	Metabolism	Xenobiotics biodegradation and metabolism	Drug metabolism - other enzymes	udp, UPP; uridine phosphorylase	ko09100	ko09111	ko00983	-0.33723	-0.787837	-1.36297	-0.360165	1.5330741601632223	1.5920409941073115	0.28281	-0.559724
FW510-R12_contig_1_803	K01241	Metabolism	Nucleotide metabolism	Purine metabolism	amn; AMP nucleosidase	ko09100	ko09104	ko00230	-0.33723	-0.787837	-1.36297	-0.360165	1.5330741601632223	1.5920409941073115	0.28281	-0.559724
FW510-R12_contig_1_808	K12979	Metabolism	Glycan biosynthesis and metabolism	Lipopolysaccharide biosynthesis	lpxO; beta-hydroxylase	ko09100	ko09107	ko00540	-0.457501	-0.0867253	-0.464371	0.010631930050167644	-2.0206	0.7043301301465695	0.762981	1.5512519309311499
FW510-R12_contig_1_808	K12979	Brite Hierarchies	Protein families: metabolism	Lipopolysaccharide biosynthesis proteins	lpxO; beta-hydroxylase	ko09180	ko09181	ko01005	-0.457501	-0.0867253	-0.464371	0.010631930050167644	-2.0206	0.7043301301465695	0.762981	1.5512519309311499
FW510-R12_contig_1_809	K07390	Brite Hierarchies	Protein families: genetic information processing	Chaperones and folding catalysts	grxD, GLRX5; monothiol	ko09180	ko09182	ko03110	0.6222295843314399	0.24557526320963047	-0.0754071	1.853275343188639	-1.86315	-0.796999	-0.0454709	0.0599495
FW510-R12_contig_1_809	K07390	Brite Hierarchies	Protein families: genetic information processing	Mitochondrial biogenesis	grxD, GLRX5; monothiol	ko09180	ko09182	ko03029	0.6222295843314399	0.24557526320963047	-0.0754071	1.853275343188639	-1.86315	-0.796999	-0.0454709	0.0599495
FW510-R12_contig_1_809	K13628	Brite Hierarchies	Protein families: genetic information processing	Transfer RNA biogenesis	iscA; iron-sulfur cluster assembly	ko09180	ko09182	ko03016	0.6222295843314399	0.24557526320963047	-0.0754071	1.853275343188639	-1.86315	-0.796999	-0.0454709	0.0599495
FW510-R12_contig_1_810	K03269	Metabolism	Glycan biosynthesis and metabolism	Lipopolysaccharide biosynthesis	lpxH; UDP-2,3-diacylglucosamine hydrolase	ko09100	ko09107	ko00540	1.0656154825958635	0.3216330730450662	0.5513074612236467	-0.50276	1.286132878085074	-2.07519	-0.454931	-0.191807
FW510-R12_contig_1_810	K03269	Brite Hierarchies	Protein families: metabolism	Lipopolysaccharide biosynthesis proteins	lpxH; UDP-2,3-diacylglucosamine hydrolase	ko09180	ko09181	ko01005	1.0656154825958635	0.3216330730450662	0.5513074612236467	-0.50276	1.286132878085074	-2.07519	-0.454931	-0.191807
FW510-R12_contig_1_812	K00814	Metabolism	Energy metabolism	Carbon fixation in photosynthetic organisms	GPT, ALT; alanine transaminase	ko09100	ko09102	ko00710	-1.14885	-0.0840961	1.004348964813897	2.0086164794573347	0.2203544288633909	-1.06516	-0.39909	-0.536131
FW510-R12_contig_1_812	K00814	Metabolism	Amino acid metabolism	Alanine, aspartate and glutamate metabolism	GPT, ALT; alanine transaminase	ko09100	ko09105	ko00250	-1.14885	-0.0840961	1.004348964813897	2.0086164794573347	0.2203544288633909	-1.06516	-0.39909	-0.536131
FW510-R12_contig_1_812	K00814	Metabolism	Amino acid metabolism	Arginine biosynthesis	GPT, ALT; alanine transaminase	ko09100	ko09105	ko00220	-1.14885	-0.0840961	1.004348964813897	2.0086164794573347	0.2203544288633909	-1.06516	-0.39909	-0.536131
FW510-R12_contig_1_812	K00814	Brite Hierarchies	Protein families: metabolism	Amino acid related enzymes	GPT, ALT; alanine transaminase	ko09180	ko09181	ko01007	-1.14885	-0.0840961	1.004348964813897	2.0086164794573347	0.2203544288633909	-1.06516	-0.39909	-0.536131
FW510-R12_contig_1_812	K14260	Metabolism	Amino acid metabolism	Alanine, aspartate and glutamate metabolism	alaA; alanine-synthesizing transaminase [EC:2.6.1.66	ko09100	ko09105	ko00250	-1.14885	-0.0840961	1.004348964813897	2.0086164794573347	0.2203544288633909	-1.06516	-0.39909	-0.536131
FW510-R12_contig_1_812	K14260	Metabolism	Amino acid metabolism	Valine, leucine and isoleucine biosynthesis	alaA; alanine-synthesizing transaminase [EC:2.6.1.66	ko09100	ko09105	ko00290	-1.14885	-0.0840961	1.004348964813897	2.0086164794573347	0.2203544288633909	-1.06516	-0.39909	-0.536131
FW510-R12_contig_1_812	K14260	Metabolism	Amino acid metabolism	Arginine biosynthesis	alaA; alanine-synthesizing transaminase [EC:2.6.1.66	ko09100	ko09105	ko00220	-1.14885	-0.0840961	1.004348964813897	2.0086164794573347	0.2203544288633909	-1.06516	-0.39909	-0.536131
FW510-R12_contig_1_812	K14260	Brite Hierarchies	Protein families: metabolism	Amino acid related enzymes	alaA; alanine-synthesizing transaminase [EC:2.6.1.66	ko09180	ko09181	ko01007	-1.14885	-0.0840961	1.004348964813897	2.0086164794573347	0.2203544288633909	-1.06516	-0.39909	-0.536131
FW510-R12_contig_1_813	K06949	Metabolism	Metabolism of cofactors and vitamins	Thiamine metabolism	rsgA, engC; ribosome biogenesis GTPase / thiamine phosphate phosphatase [EC:3.6.1.-	ko09100	ko09108	ko00730	-0.379565	0.24986070218645512	-1.30142	2.0566276047498797	-1.19331	0.40618140562398264	-0.285278	0.44690640349493976
FW510-R12_contig_1_813	K06949	Brite Hierarchies	Protein families: genetic information processing	Ribosome biogenesis	rsgA, engC; ribosome biogenesis GTPase / thiamine phosphate phosphatase [EC:3.6.1.-	ko09180	ko09182	ko03009	-0.379565	0.24986070218645512	-1.30142	2.0566276047498797	-1.19331	0.40618140562398264	-0.285278	0.44690640349493976
FW510-R12_contig_1_815	K00027	Metabolism	Carbohydrate metabolism	Pyruvate metabolism	ME2, sfcA, maeA; malate dehydrogenase (oxaloacetate-decarboxylating)	ko09100	ko09101	ko00620	2.2122483009442506	0.10545517688142261	-0.477177	-1.52697	-0.519367	-0.255843	0.014350520248599535	0.4473075149089613
FW510-R12_contig_1_815	K00027	Environmental Information Processing	Signal transduction	Two-component system	ME2, sfcA, maeA; malate dehydrogenase (oxaloacetate-decarboxylating)	ko09130	ko09132	ko02020	2.2122483009442506	0.10545517688142261	-0.477177	-1.52697	-0.519367	-0.255843	0.014350520248599535	0.4473075149089613
FW510-R12_contig_1_815	K00029	Metabolism	Carbohydrate metabolism	Pyruvate metabolism	E1.1.1.40, maeB; malate dehydrogenase (oxaloacetate-decarboxylating)(NADP+)	ko09100	ko09101	ko00620	2.2122483009442506	0.10545517688142261	-0.477177	-1.52697	-0.519367	-0.255843	0.014350520248599535	0.4473075149089613
FW510-R12_contig_1_815	K00029	Metabolism	Energy metabolism	Carbon fixation in photosynthetic organisms	E1.1.1.40, maeB; malate dehydrogenase (oxaloacetate-decarboxylating)(NADP+)	ko09100	ko09102	ko00710	2.2122483009442506	0.10545517688142261	-0.477177	-1.52697	-0.519367	-0.255843	0.014350520248599535	0.4473075149089613
FW510-R12_contig_1_815	K00029	Organismal Systems	Endocrine system	PPAR signaling pathway	E1.1.1.40, maeB; malate dehydrogenase (oxaloacetate-decarboxylating)(NADP+)	ko09150	ko09152	ko03320	2.2122483009442506	0.10545517688142261	-0.477177	-1.52697	-0.519367	-0.255843	0.014350520248599535	0.4473075149089613
FW510-R12_contig_1_815	K00625	Metabolism	Carbohydrate metabolism	Pyruvate metabolism	E2.3.1.8, pta; phosphate acetyltransferase	ko09100	ko09101	ko00620	2.2122483009442506	0.10545517688142261	-0.477177	-1.52697	-0.519367	-0.255843	0.014350520248599535	0.4473075149089613
FW510-R12_contig_1_815	K00625	Metabolism	Carbohydrate metabolism	Propanoate metabolism	E2.3.1.8, pta; phosphate acetyltransferase	ko09100	ko09101	ko00640	2.2122483009442506	0.10545517688142261	-0.477177	-1.52697	-0.519367	-0.255843	0.014350520248599535	0.4473075149089613
FW510-R12_contig_1_815	K00625	Metabolism	Energy metabolism	Carbon fixation pathways in prokaryotes	E2.3.1.8, pta; phosphate acetyltransferase	ko09100	ko09102	ko00720	2.2122483009442506	0.10545517688142261	-0.477177	-1.52697	-0.519367	-0.255843	0.014350520248599535	0.4473075149089613
FW510-R12_contig_1_815	K00625	Metabolism	Energy metabolism	Methane metabolism	E2.3.1.8, pta; phosphate acetyltransferase	ko09100	ko09102	ko00680	2.2122483009442506	0.10545517688142261	-0.477177	-1.52697	-0.519367	-0.255843	0.014350520248599535	0.4473075149089613
FW510-R12_contig_1_815	K00625	Metabolism	Metabolism of other amino acids	Taurine and hypotaurine metabolism	E2.3.1.8, pta; phosphate acetyltransferase	ko09100	ko09106	ko00430	2.2122483009442506	0.10545517688142261	-0.477177	-1.52697	-0.519367	-0.255843	0.014350520248599535	0.4473075149089613
FW510-R12_contig_1_815	K13788	Metabolism	Carbohydrate metabolism	Pyruvate metabolism	pta; phosphate acetyltransferase	ko09100	ko09101	ko00620	2.2122483009442506	0.10545517688142261	-0.477177	-1.52697	-0.519367	-0.255843	0.014350520248599535	0.4473075149089613
FW510-R12_contig_1_815	K13788	Metabolism	Carbohydrate metabolism	Propanoate metabolism	pta; phosphate acetyltransferase	ko09100	ko09101	ko00640	2.2122483009442506	0.10545517688142261	-0.477177	-1.52697	-0.519367	-0.255843	0.014350520248599535	0.4473075149089613
FW510-R12_contig_1_815	K13788	Metabolism	Energy metabolism	Carbon fixation pathways in prokaryotes	pta; phosphate acetyltransferase	ko09100	ko09102	ko00720	2.2122483009442506	0.10545517688142261	-0.477177	-1.52697	-0.519367	-0.255843	0.014350520248599535	0.4473075149089613
FW510-R12_contig_1_815	K13788	Metabolism	Energy metabolism	Methane metabolism	pta; phosphate acetyltransferase	ko09100	ko09102	ko00680	2.2122483009442506	0.10545517688142261	-0.477177	-1.52697	-0.519367	-0.255843	0.014350520248599535	0.4473075149089613
FW510-R12_contig_1_815	K13788	Metabolism	Metabolism of other amino acids	Taurine and hypotaurine metabolism	pta; phosphate acetyltransferase	ko09100	ko09106	ko00430	2.2122483009442506	0.10545517688142261	-0.477177	-1.52697	-0.519367	-0.255843	0.014350520248599535	0.4473075149089613
FW510-R12_contig_1_816	K00163	Metabolism	Carbohydrate metabolism	Glycolysis / Gluconeogenesis	aceE; pyruvate dehydrogenase E1 component	ko09100	ko09101	ko00010	1.1126650783864762	-0.184492	-0.395044	1.8218851888385206	-0.774561	-1.59328	-0.232395	0.24521805587605713
FW510-R12_contig_1_816	K00163	Metabolism	Carbohydrate metabolism	Citrate cycle (TCA cycle)	aceE; pyruvate dehydrogenase E1 component	ko09100	ko09101	ko00020	1.1126650783864762	-0.184492	-0.395044	1.8218851888385206	-0.774561	-1.59328	-0.232395	0.24521805587605713
FW510-R12_contig_1_816	K00163	Metabolism	Carbohydrate metabolism	Pyruvate metabolism	aceE; pyruvate dehydrogenase E1 component	ko09100	ko09101	ko00620	1.1126650783864762	-0.184492	-0.395044	1.8218851888385206	-0.774561	-1.59328	-0.232395	0.24521805587605713
FW510-R12_contig_1_817	K08369	Brite Hierarchies	Protein families: signaling and cellular processes	Transporters	ydjE; MFS transporter, putative metabolite:H+	ko09180	ko09183	ko02000	-1.60272	-0.196319	0.24621014244568232	2.2192915141496954	-0.391187	-0.451767	0.21894713750579112	-0.0424519
FW510-R12_contig_1_826	K03594	Metabolism	Metabolism of cofactors and vitamins	Porphyrin metabolism	bfr; bacterioferritin	ko09100	ko09108	ko00860	-1.25107	-0.34124	0.00617438	2.462838599984393	-0.132302	-0.397946	-0.0813459	-0.265108
FW510-R12_contig_1_826	K03921	Metabolism	Lipid metabolism	Fatty acid biosynthesis	FAB2, SSI2, desA1; acyl-[acyl-carrier-protein] desaturase [EC:1.14.19.2 1.14.19.11	ko09100	ko09103	ko00061	-1.25107	-0.34124	0.00617438	2.462838599984393	-0.132302	-0.397946	-0.0813459	-0.265108
FW510-R12_contig_1_826	K03921	Metabolism	Lipid metabolism	Biosynthesis of unsaturated fatty acids	FAB2, SSI2, desA1; acyl-[acyl-carrier-protein] desaturase [EC:1.14.19.2 1.14.19.11	ko09100	ko09103	ko01040	-1.25107	-0.34124	0.00617438	2.462838599984393	-0.132302	-0.397946	-0.0813459	-0.265108
FW510-R12_contig_1_826	K03921	Brite Hierarchies	Protein families: metabolism	Lipid biosynthesis proteins	FAB2, SSI2, desA1; acyl-[acyl-carrier-protein] desaturase [EC:1.14.19.2 1.14.19.11	ko09180	ko09181	ko01004	-1.25107	-0.34124	0.00617438	2.462838599984393	-0.132302	-0.397946	-0.0813459	-0.265108
FW510-R12_contig_1_835	K03442	Brite Hierarchies	Protein families: signaling and cellular processes	Transporters	mscS; small conductance mechanosensitive	ko09180	ko09183	ko02000	-0.437602	-0.291504	-2.11568	-0.294743	0.6522868845136914	1.4984560164474523	0.5152298379353284	0.4735540835183588
FW510-R12_contig_1_836	K01992	Brite Hierarchies	Protein families: signaling and cellular processes	Transporters	ABC-2.P; ABC-2 type transport system permease	ko09180	ko09183	ko02000	1.5594535137641539	0.49088230419196693	-0.47778	-0.422247	0.8398915052336795	0.6921024502944194	-1.07774	-1.60457
FW510-R12_contig_1_837	K01990	Brite Hierarchies	Protein families: signaling and cellular processes	Transporters	ABC-2.A; ABC-2 type transport system ATP-binding	ko09180	ko09183	ko02000	1.6117354462028157	0.42979627893086503	-0.583087	0.1007914495698519	0.8696134756631194	0.3844531284687268	-1.46173	-1.35157
FW510-R12_contig_1_838	K00627	Metabolism	Carbohydrate metabolism	Glycolysis / Gluconeogenesis	DLAT, aceF, pdhC; pyruvate dehydrogenase E2 component (dihydrolipoamide acetyltransferase)	ko09100	ko09101	ko00010	0.9192137788865036	0.5002201964181476	0.1674532037058018	-2.38533	-0.486864	-0.0397884	0.47491425837244033	0.8501832400150111
FW510-R12_contig_1_838	K00627	Metabolism	Carbohydrate metabolism	Citrate cycle (TCA cycle)	DLAT, aceF, pdhC; pyruvate dehydrogenase E2 component (dihydrolipoamide acetyltransferase)	ko09100	ko09101	ko00020	0.9192137788865036	0.5002201964181476	0.1674532037058018	-2.38533	-0.486864	-0.0397884	0.47491425837244033	0.8501832400150111
FW510-R12_contig_1_838	K00627	Metabolism	Carbohydrate metabolism	Pyruvate metabolism	DLAT, aceF, pdhC; pyruvate dehydrogenase E2 component (dihydrolipoamide acetyltransferase)	ko09100	ko09101	ko00620	0.9192137788865036	0.5002201964181476	0.1674532037058018	-2.38533	-0.486864	-0.0397884	0.47491425837244033	0.8501832400150111
FW510-R12_contig_1_839	K00382	Metabolism	Carbohydrate metabolism	Glycolysis / Gluconeogenesis	DLD, lpd, pdhD; dihydrolipoamide dehydrogenase	ko09100	ko09101	ko00010	1.2582245839591921	0.7235911659270932	0.3526509176250922	-2.11865	0.7282106441123483	-0.78103	-0.333152	0.17015535501216575
FW510-R12_contig_1_839	K00382	Metabolism	Carbohydrate metabolism	Citrate cycle (TCA cycle)	DLD, lpd, pdhD; dihydrolipoamide dehydrogenase	ko09100	ko09101	ko00020	1.2582245839591921	0.7235911659270932	0.3526509176250922	-2.11865	0.7282106441123483	-0.78103	-0.333152	0.17015535501216575
FW510-R12_contig_1_839	K00382	Metabolism	Carbohydrate metabolism	Pyruvate metabolism	DLD, lpd, pdhD; dihydrolipoamide dehydrogenase	ko09100	ko09101	ko00620	1.2582245839591921	0.7235911659270932	0.3526509176250922	-2.11865	0.7282106441123483	-0.78103	-0.333152	0.17015535501216575
FW510-R12_contig_1_839	K00382	Metabolism	Carbohydrate metabolism	Glyoxylate and dicarboxylate metabolism	DLD, lpd, pdhD; dihydrolipoamide dehydrogenase	ko09100	ko09101	ko00630	1.2582245839591921	0.7235911659270932	0.3526509176250922	-2.11865	0.7282106441123483	-0.78103	-0.333152	0.17015535501216575
FW510-R12_contig_1_839	K00382	Metabolism	Carbohydrate metabolism	Propanoate metabolism	DLD, lpd, pdhD; dihydrolipoamide dehydrogenase	ko09100	ko09101	ko00640	1.2582245839591921	0.7235911659270932	0.3526509176250922	-2.11865	0.7282106441123483	-0.78103	-0.333152	0.17015535501216575
FW510-R12_contig_1_839	K00382	Metabolism	Amino acid metabolism	Glycine, serine and threonine metabolism	DLD, lpd, pdhD; dihydrolipoamide dehydrogenase	ko09100	ko09105	ko00260	1.2582245839591921	0.7235911659270932	0.3526509176250922	-2.11865	0.7282106441123483	-0.78103	-0.333152	0.17015535501216575
FW510-R12_contig_1_839	K00382	Metabolism	Amino acid metabolism	Valine, leucine and isoleucine degradation	DLD, lpd, pdhD; dihydrolipoamide dehydrogenase	ko09100	ko09105	ko00280	1.2582245839591921	0.7235911659270932	0.3526509176250922	-2.11865	0.7282106441123483	-0.78103	-0.333152	0.17015535501216575
FW510-R12_contig_1_839	K00382	Metabolism	Amino acid metabolism	Lysine degradation	DLD, lpd, pdhD; dihydrolipoamide dehydrogenase	ko09100	ko09105	ko00310	1.2582245839591921	0.7235911659270932	0.3526509176250922	-2.11865	0.7282106441123483	-0.78103	-0.333152	0.17015535501216575
FW510-R12_contig_1_839	K00382	Metabolism	Amino acid metabolism	Tryptophan metabolism	DLD, lpd, pdhD; dihydrolipoamide dehydrogenase	ko09100	ko09105	ko00380	1.2582245839591921	0.7235911659270932	0.3526509176250922	-2.11865	0.7282106441123483	-0.78103	-0.333152	0.17015535501216575
FW510-R12_contig_1_839	K00382	Brite Hierarchies	Protein families: signaling and cellular processes	Exosome	DLD, lpd, pdhD; dihydrolipoamide dehydrogenase	ko09180	ko09183	ko04147	1.2582245839591921	0.7235911659270932	0.3526509176250922	-2.11865	0.7282106441123483	-0.78103	-0.333152	0.17015535501216575
FW510-R12_contig_1_840	K00215	Metabolism	Amino acid metabolism	Lysine biosynthesis	dapB; 4-hydroxy-tetrahydrodipicolinate reductase	ko09100	ko09105	ko00300	0.8885661295363484	0.5772021798371308	-0.0305251	-2.32341	0.9319273954461422	0.6129586676869714	-0.423957	-0.232763
FW510-R12_contig_1_840	K00215	Metabolism	Biosynthesis of other secondary metabolites	Monobactam biosynthesis	dapB; 4-hydroxy-tetrahydrodipicolinate reductase	ko09100	ko09110	ko00261	0.8885661295363484	0.5772021798371308	-0.0305251	-2.32341	0.9319273954461422	0.6129586676869714	-0.423957	-0.232763
FW510-R12_contig_1_842	K03088	Brite Hierarchies	Protein families: genetic information processing	Transcription machinery	rpoE; RNA polymerase sigma-70 factor, ECF	ko09180	ko09182	ko03021	1.2777492107763175	-0.243194	-0.443526	1.3480551085660364	0.781844	-1.65115	-0.0964504	-0.97333
FW510-R12_contig_1_846	K02346	Brite Hierarchies	Protein families: genetic information processing	DNA repair and recombination proteins	dinB; DNA polymerase IV	ko09180	ko09182	ko03400	-0.640164	-0.738743	-0.300833	2.540134695997082	0.0718204	-0.662246	-0.0313161	-0.238652
FW510-R12_contig_1_847	K07027	Not Included in Pathway or Brite	Unclassified: metabolism	Glycan	K07027; glycosyltransferase 2 family	ko09190	ko09191	ko99986	0.8376632169181474	0.12703883780839717	0.0412879	-0.929155	1.5630917117595229	-1.95602	0.37930107886949627	-0.0632042
FW510-R12_contig_1_847	K14205	Environmental Information Processing	Signal transduction	Two-component system	mprF, fmtC; phosphatidylglycerol lysyltransferase	ko09130	ko09132	ko02020	0.8376632169181474	0.12703883780839717	0.0412879	-0.929155	1.5630917117595229	-1.95602	0.37930107886949627	-0.0632042
FW510-R12_contig_1_847	K14205	Human Diseases	Infectious disease: bacterial	Staphylococcus aureus infection	mprF, fmtC; phosphatidylglycerol lysyltransferase	ko09160	ko09171	ko05150	0.8376632169181474	0.12703883780839717	0.0412879	-0.929155	1.5630917117595229	-1.95602	0.37930107886949627	-0.0632042
FW510-R12_contig_1_847	K14205	Human Diseases	Drug resistance: antimicrobial	Cationic antimicrobial peptide (CAMP) resistance	mprF, fmtC; phosphatidylglycerol lysyltransferase	ko09160	ko09175	ko01503	0.8376632169181474	0.12703883780839717	0.0412879	-0.929155	1.5630917117595229	-1.95602	0.37930107886949627	-0.0632042
FW510-R12_contig_1_847	K14205	Brite Hierarchies	Protein families: signaling and cellular processes	Antimicrobial resistance genes	mprF, fmtC; phosphatidylglycerol lysyltransferase	ko09180	ko09183	ko01504	0.8376632169181474	0.12703883780839717	0.0412879	-0.929155	1.5630917117595229	-1.95602	0.37930107886949627	-0.0632042
FW510-R12_contig_1_848	K01955	Metabolism	Nucleotide metabolism	Pyrimidine metabolism	carB, CPA2; carbamoyl-phosphate synthase large subunit	ko09100	ko09104	ko00240	1.1384852554420177	0.16118084874687824	0.00670542	-2.00421	1.3833254903925494	-0.559973	0.3987259282571639	-0.52424
FW510-R12_contig_1_848	K01955	Metabolism	Amino acid metabolism	Alanine, aspartate and glutamate metabolism	carB, CPA2; carbamoyl-phosphate synthase large subunit	ko09100	ko09105	ko00250	1.1384852554420177	0.16118084874687824	0.00670542	-2.00421	1.3833254903925494	-0.559973	0.3987259282571639	-0.52424
FW510-R12_contig_1_849	K03294	Not Included in Pathway or Brite	Unclassified: signaling and cellular processes		TC.APA; basic amino acid/polyamine antiporter, APA	ko09190	ko09193	ko99977	0.022574779696603785	0.5919811803797852	0.6167478381475278	-0.852001	0.4934845010598214	-2.28853	0.8806617997946223	0.5350795946637974
FW510-R12_contig_1_850	K01190	Metabolism	Carbohydrate metabolism	Galactose metabolism	lacZ; beta-galactosidase	ko09100	ko09101	ko00052	-1.65302	-0.893306	-0.43109	1.6087233591436347	0.0789832	1.292051615899858	0.0989443	-0.101281
FW510-R12_contig_1_850	K01190	Metabolism	Lipid metabolism	Sphingolipid metabolism	lacZ; beta-galactosidase	ko09100	ko09103	ko00600	-1.65302	-0.893306	-0.43109	1.6087233591436347	0.0789832	1.292051615899858	0.0989443	-0.101281
FW510-R12_contig_1_850	K01190	Metabolism	Glycan biosynthesis and metabolism	Other glycan degradation	lacZ; beta-galactosidase	ko09100	ko09107	ko00511	-1.65302	-0.893306	-0.43109	1.6087233591436347	0.0789832	1.292051615899858	0.0989443	-0.101281
FW510-R12_contig_1_850	K01219	Not Included in Pathway or Brite	Unclassified: metabolism	Enzymes with EC	E3.2.1.81; beta-agarase	ko09190	ko09191	ko99980	-1.65302	-0.893306	-0.43109	1.6087233591436347	0.0789832	1.292051615899858	0.0989443	-0.101281
FW510-R12_contig_1_850	K12308	Metabolism	Carbohydrate metabolism	Galactose metabolism	bgaB, lacA; beta-galactosidase	ko09100	ko09101	ko00052	-1.65302	-0.893306	-0.43109	1.6087233591436347	0.0789832	1.292051615899858	0.0989443	-0.101281
FW510-R12_contig_1_854	K01923	Metabolism	Nucleotide metabolism	Purine metabolism	purC; phosphoribosylaminoimidazole-succinocarboxamide synthase	ko09100	ko09104	ko00230	0.7427201264401164	0.7367729085324384	0.6955247500741188	-0.890782	-1.6362	-1.26445	0.6566346291906475	0.9597702020630886
FW510-R12_contig_1_854	K01945	Metabolism	Nucleotide metabolism	Purine metabolism	purD; phosphoribosylamine---glycine ligase	ko09100	ko09104	ko00230	0.7427201264401164	0.7367729085324384	0.6955247500741188	-0.890782	-1.6362	-1.26445	0.6566346291906475	0.9597702020630886
FW510-R12_contig_1_854	K03566	Cellular Processes	Cellular community - prokaryotes	Biofilm formation - Escherichia coli	gcvA; LysR family transcriptional regulator, glycine cleavage system transcriptional	ko09140	ko09145	ko02026	0.7427201264401164	0.7367729085324384	0.6955247500741188	-0.890782	-1.6362	-1.26445	0.6566346291906475	0.9597702020630886
FW510-R12_contig_1_854	K03566	Brite Hierarchies	Protein families: genetic information processing	Transcription factors	gcvA; LysR family transcriptional regulator, glycine cleavage system transcriptional	ko09180	ko09182	ko03000	0.7427201264401164	0.7367729085324384	0.6955247500741188	-0.890782	-1.6362	-1.26445	0.6566346291906475	0.9597702020630886
FW510-R12_contig_1_856	K05801	Brite Hierarchies	Protein families: genetic information processing	Chaperones and folding catalysts	djlA; DnaJ like chaperone	ko09180	ko09182	ko03110	1.2354008109270511	0.6230647434880969	0.15046976515694951	-1.99544	-0.878493	-0.403519	0.22074062925354293	1.0477783251349295
FW510-R12_contig_1_857	K01091	Metabolism	Carbohydrate metabolism	Glyoxylate and dicarboxylate metabolism	gph; phosphoglycolate phosphatase	ko09100	ko09101	ko00630	1.2978583932528225	0.20172615771872415	-0.121542	-1.63227	0.19094240348567681	-1.44167	0.33504317128675953	1.1699068713657639
FW510-R12_contig_1_857	K07025	Not Included in Pathway or Brite	Unclassified	General function prediction	K07025; putative hydrolase of the HAD	ko09190	ko09194	ko99996	1.2978583932528225	0.20172615771872415	-0.121542	-1.63227	0.19094240348567681	-1.44167	0.33504317128675953	1.1699068713657639
FW510-R12_contig_1_858	K00927	Metabolism	Carbohydrate metabolism	Glycolysis / Gluconeogenesis	PGK, pgk; phosphoglycerate kinase	ko09100	ko09101	ko00010	0.7944166315823948	0.15152651651535753	-0.0887957	-1.992	-1.07383	0.26590059118091214	0.6115379662383771	1.3312415114009992
FW510-R12_contig_1_858	K00927	Metabolism	Energy metabolism	Carbon fixation in photosynthetic organisms	PGK, pgk; phosphoglycerate kinase	ko09100	ko09102	ko00710	0.7944166315823948	0.15152651651535753	-0.0887957	-1.992	-1.07383	0.26590059118091214	0.6115379662383771	1.3312415114009992
FW510-R12_contig_1_858	K00927	Environmental Information Processing	Signal transduction	HIF-1 signaling pathway	PGK, pgk; phosphoglycerate kinase	ko09130	ko09132	ko04066	0.7944166315823948	0.15152651651535753	-0.0887957	-1.992	-1.07383	0.26590059118091214	0.6115379662383771	1.3312415114009992
FW510-R12_contig_1_858	K00927	Brite Hierarchies	Protein families: signaling and cellular processes	Exosome	PGK, pgk; phosphoglycerate kinase	ko09180	ko09183	ko04147	0.7944166315823948	0.15152651651535753	-0.0887957	-1.992	-1.07383	0.26590059118091214	0.6115379662383771	1.3312415114009992
FW510-R12_contig_1_858	K01803	Metabolism	Carbohydrate metabolism	Glycolysis / Gluconeogenesis	TPI, tpiA; triosephosphate isomerase (TIM)	ko09100	ko09101	ko00010	0.7944166315823948	0.15152651651535753	-0.0887957	-1.992	-1.07383	0.26590059118091214	0.6115379662383771	1.3312415114009992
FW510-R12_contig_1_858	K01803	Metabolism	Carbohydrate metabolism	Fructose and mannose metabolism	TPI, tpiA; triosephosphate isomerase (TIM)	ko09100	ko09101	ko00051	0.7944166315823948	0.15152651651535753	-0.0887957	-1.992	-1.07383	0.26590059118091214	0.6115379662383771	1.3312415114009992
FW510-R12_contig_1_858	K01803	Metabolism	Carbohydrate metabolism	Inositol phosphate metabolism	TPI, tpiA; triosephosphate isomerase (TIM)	ko09100	ko09101	ko00562	0.7944166315823948	0.15152651651535753	-0.0887957	-1.992	-1.07383	0.26590059118091214	0.6115379662383771	1.3312415114009992
FW510-R12_contig_1_858	K01803	Metabolism	Energy metabolism	Carbon fixation in photosynthetic organisms	TPI, tpiA; triosephosphate isomerase (TIM)	ko09100	ko09102	ko00710	0.7944166315823948	0.15152651651535753	-0.0887957	-1.992	-1.07383	0.26590059118091214	0.6115379662383771	1.3312415114009992
FW510-R12_contig_1_858	K01803	Brite Hierarchies	Protein families: signaling and cellular processes	Exosome	TPI, tpiA; triosephosphate isomerase (TIM)	ko09180	ko09183	ko04147	0.7944166315823948	0.15152651651535753	-0.0887957	-1.992	-1.07383	0.26590059118091214	0.6115379662383771	1.3312415114009992
FW510-R12_contig_1_859	K01800	Metabolism	Amino acid metabolism	Tyrosine metabolism	maiA, GSTZ1; maleylacetoacetate isomerase	ko09100	ko09105	ko00350	-0.65432	-0.902619	-0.583308	2.3781937442464134	-0.175741	-0.717338	0.35030787985196554	0.3048235824539021
FW510-R12_contig_1_859	K01800	Metabolism	Xenobiotics biodegradation and metabolism	Styrene degradation	maiA, GSTZ1; maleylacetoacetate isomerase	ko09100	ko09111	ko00643	-0.65432	-0.902619	-0.583308	2.3781937442464134	-0.175741	-0.717338	0.35030787985196554	0.3048235824539021
FW510-R12_contig_1_860	K02670	Brite Hierarchies	Protein families: signaling and cellular processes	Secretion system	pilU; twitching motility protein	ko09180	ko09183	ko02044	-1.22371	-0.0409379	0.304768	2.278239702768409	-0.759901	-0.492636	0.41166615558897657	-0.477493
FW510-R12_contig_1_860	K02670	Brite Hierarchies	Protein families: signaling and cellular processes	Bacterial motility proteins	pilU; twitching motility protein	ko09180	ko09183	ko02035	-1.22371	-0.0409379	0.304768	2.278239702768409	-0.759901	-0.492636	0.41166615558897657	-0.477493
FW510-R12_contig_1_862	K03286	Brite Hierarchies	Protein families: signaling and cellular processes	Transporters	TC.OOP; OmpA-OmpF porin, OOP	ko09180	ko09183	ko02000	-0.109208	-0.148755	0.0641461	2.4665325767018214	-0.353783	-1.21948	-0.452542	-0.246914
FW510-R12_contig_1_863	K09794	Not Included in Pathway or Brite	Unclassified	Unclassified	K09794; uncharacterized	ko09190	ko09194	ko99997	-1.93278	-0.0760357	0.0891313	2.057794686260434	-0.0174264	-0.00130721	0.00619742	-0.125573
FW510-R12_contig_1_864	K01697	Metabolism	Amino acid metabolism	Glycine, serine and threonine metabolism	CBS; cystathionine beta-synthase	ko09100	ko09105	ko00260	-0.0600083	-0.16504	-0.397696	1.5982449888252375	-1.62878	-0.977183	0.41546717756438284	1.2149910085604139
FW510-R12_contig_1_864	K01697	Metabolism	Amino acid metabolism	Cysteine and methionine metabolism	CBS; cystathionine beta-synthase	ko09100	ko09105	ko00270	-0.0600083	-0.16504	-0.397696	1.5982449888252375	-1.62878	-0.977183	0.41546717756438284	1.2149910085604139
FW510-R12_contig_1_864	K01738	Metabolism	Energy metabolism	Sulfur metabolism	cysK; cysteine synthase	ko09100	ko09102	ko00920	-0.0600083	-0.16504	-0.397696	1.5982449888252375	-1.62878	-0.977183	0.41546717756438284	1.2149910085604139
FW510-R12_contig_1_864	K01738	Metabolism	Amino acid metabolism	Cysteine and methionine metabolism	cysK; cysteine synthase	ko09100	ko09105	ko00270	-0.0600083	-0.16504	-0.397696	1.5982449888252375	-1.62878	-0.977183	0.41546717756438284	1.2149910085604139
FW510-R12_contig_1_864	K12339	Metabolism	Amino acid metabolism	Cysteine and methionine metabolism	cysM; S-sulfo-L-cysteine synthase (O-acetyl-L-serine-dependent)	ko09100	ko09105	ko00270	-0.0600083	-0.16504	-0.397696	1.5982449888252375	-1.62878	-0.977183	0.41546717756438284	1.2149910085604139
FW510-R12_contig_1_864	K18926	Brite Hierarchies	Protein families: signaling and cellular processes	Transporters	lmrB; MFS transporter, DHA2 family, lincomycin resistance	ko09180	ko09183	ko02000	-0.0600083	-0.16504	-0.397696	1.5982449888252375	-1.62878	-0.977183	0.41546717756438284	1.2149910085604139
FW510-R12_contig_1_865	K00820	Metabolism	Carbohydrate metabolism	Amino sugar and nucleotide sugar metabolism	glmS, GFPT; glutamine---fructose-6-phosphate transaminase (isomerizing)	ko09100	ko09101	ko00520	1.6562531940074268	-0.688441	-1.49137	-0.110215	-1.12809	0.2775647343153641	0.9604651388247338	0.523838
FW510-R12_contig_1_865	K00820	Metabolism	Amino acid metabolism	Alanine, aspartate and glutamate metabolism	glmS, GFPT; glutamine---fructose-6-phosphate transaminase (isomerizing)	ko09100	ko09105	ko00250	1.6562531940074268	-0.688441	-1.49137	-0.110215	-1.12809	0.2775647343153641	0.9604651388247338	0.523838
FW510-R12_contig_1_865	K00820	Human Diseases	Cardiovascular disease	Diabetic cardiomyopathy	glmS, GFPT; glutamine---fructose-6-phosphate transaminase (isomerizing)	ko09160	ko09166	ko05415	1.6562531940074268	-0.688441	-1.49137	-0.110215	-1.12809	0.2775647343153641	0.9604651388247338	0.523838
FW510-R12_contig_1_865	K00820	Human Diseases	Endocrine and metabolic disease	Insulin resistance	glmS, GFPT; glutamine---fructose-6-phosphate transaminase (isomerizing)	ko09160	ko09167	ko04931	1.6562531940074268	-0.688441	-1.49137	-0.110215	-1.12809	0.2775647343153641	0.9604651388247338	0.523838
FW510-R12_contig_1_865	K00820	Brite Hierarchies	Protein families: metabolism	Peptidases and inhibitors	glmS, GFPT; glutamine---fructose-6-phosphate transaminase (isomerizing)	ko09180	ko09181	ko01002	1.6562531940074268	-0.688441	-1.49137	-0.110215	-1.12809	0.2775647343153641	0.9604651388247338	0.523838
FW510-R12_contig_1_866	K07746	Brite Hierarchies	Protein families: signaling and cellular processes	Prokaryotic defense system	parD1_3_4; antitoxin	ko09180	ko09183	ko02048	0.8663570868782706	0.7354106812231871	-0.818455	1.576563829548346	-0.69346	-1.27511	0.6319396320181366	-1.02324
FW510-R12_contig_1_868	K19092	Brite Hierarchies	Protein families: signaling and cellular processes	Prokaryotic defense system	parE1_3_4; toxin	ko09180	ko09183	ko02048	0.6253430565859324	-1.33531	-0.786949	0.6264151719513766	0.8548056970485547	-0.109575	1.4880581734649991	-1.36279
FW510-R12_contig_1_871	K00971	Metabolism	Carbohydrate metabolism	Fructose and mannose metabolism	manC, cpsB; mannose-1-phosphate guanylyltransferase	ko09100	ko09101	ko00051	-0.417062	0.010336358659071357	0.619215	0.1796237105018191	-1.20576	-1.60905	0.7462700222128805	1.6764327762832498
FW510-R12_contig_1_871	K00971	Metabolism	Carbohydrate metabolism	Amino sugar and nucleotide sugar metabolism	manC, cpsB; mannose-1-phosphate guanylyltransferase	ko09100	ko09101	ko00520	-0.417062	0.010336358659071357	0.619215	0.1796237105018191	-1.20576	-1.60905	0.7462700222128805	1.6764327762832498
FW510-R12_contig_1_871	K00971	Metabolism	Glycan biosynthesis and metabolism	O-Antigen nucleotide sugar biosynthesis	manC, cpsB; mannose-1-phosphate guanylyltransferase	ko09100	ko09107	ko00541	-0.417062	0.010336358659071357	0.619215	0.1796237105018191	-1.20576	-1.60905	0.7462700222128805	1.6764327762832498
FW510-R12_contig_1_871	K16011	Metabolism	Carbohydrate metabolism	Fructose and mannose metabolism	algA, xanB, rfbA, wbpW, pslB; mannose-1-phosphate guanylyltransferase / mannose-6-phosphate isomerase [EC:2.7.7.13	ko09100	ko09101	ko00051	-0.417062	0.010336358659071357	0.619215	0.1796237105018191	-1.20576	-1.60905	0.7462700222128805	1.6764327762832498
FW510-R12_contig_1_871	K16011	Metabolism	Carbohydrate metabolism	Amino sugar and nucleotide sugar metabolism	algA, xanB, rfbA, wbpW, pslB; mannose-1-phosphate guanylyltransferase / mannose-6-phosphate isomerase [EC:2.7.7.13	ko09100	ko09101	ko00520	-0.417062	0.010336358659071357	0.619215	0.1796237105018191	-1.20576	-1.60905	0.7462700222128805	1.6764327762832498
FW510-R12_contig_1_871	K16011	Metabolism	Glycan biosynthesis and metabolism	O-Antigen nucleotide sugar biosynthesis	algA, xanB, rfbA, wbpW, pslB; mannose-1-phosphate guanylyltransferase / mannose-6-phosphate isomerase [EC:2.7.7.13	ko09100	ko09107	ko00541	-0.417062	0.010336358659071357	0.619215	0.1796237105018191	-1.20576	-1.60905	0.7462700222128805	1.6764327762832498
FW510-R12_contig_1_871	K16011	Cellular Processes	Cellular community - prokaryotes	Biofilm formation - Pseudomonas aeruginosa	algA, xanB, rfbA, wbpW, pslB; mannose-1-phosphate guanylyltransferase / mannose-6-phosphate isomerase [EC:2.7.7.13	ko09140	ko09145	ko02025	-0.417062	0.010336358659071357	0.619215	0.1796237105018191	-1.20576	-1.60905	0.7462700222128805	1.6764327762832498
FW510-R12_contig_1_872	K00067	Metabolism	Glycan biosynthesis and metabolism	O-Antigen nucleotide sugar biosynthesis	rfbD, rmlD; dTDP-4-dehydrorhamnose reductase	ko09100	ko09107	ko00541	1.386930941828615	0.8080075557424519	0.6211052275341821	-1.43141	0.8689898456329329	-1.34459	-0.533901	-0.375133
FW510-R12_contig_1_872	K00067	Metabolism	Metabolism of terpenoids and polyketides	Polyketide sugar unit biosynthesis	rfbD, rmlD; dTDP-4-dehydrorhamnose reductase	ko09100	ko09109	ko00523	1.386930941828615	0.8080075557424519	0.6211052275341821	-1.43141	0.8689898456329329	-1.34459	-0.533901	-0.375133
FW510-R12_contig_1_872	K00067	Metabolism	Biosynthesis of other secondary metabolites	Streptomycin biosynthesis	rfbD, rmlD; dTDP-4-dehydrorhamnose reductase	ko09100	ko09110	ko00521	1.386930941828615	0.8080075557424519	0.6211052275341821	-1.43141	0.8689898456329329	-1.34459	-0.533901	-0.375133
FW510-R12_contig_1_873	K01790	Metabolism	Glycan biosynthesis and metabolism	O-Antigen nucleotide sugar biosynthesis	rfbC, rmlC; dTDP-4-dehydrorhamnose 3,5-epimerase	ko09100	ko09107	ko00541	1.505603111109396	0.4816803328065125	0.36267377946528856	-1.77843	0.7705066379958234	0.098743	-1.25211	-0.188669
FW510-R12_contig_1_873	K01790	Metabolism	Metabolism of terpenoids and polyketides	Polyketide sugar unit biosynthesis	rfbC, rmlC; dTDP-4-dehydrorhamnose 3,5-epimerase	ko09100	ko09109	ko00523	1.505603111109396	0.4816803328065125	0.36267377946528856	-1.77843	0.7705066379958234	0.098743	-1.25211	-0.188669
FW510-R12_contig_1_873	K01790	Metabolism	Biosynthesis of other secondary metabolites	Streptomycin biosynthesis	rfbC, rmlC; dTDP-4-dehydrorhamnose 3,5-epimerase	ko09100	ko09110	ko00521	1.505603111109396	0.4816803328065125	0.36267377946528856	-1.77843	0.7705066379958234	0.098743	-1.25211	-0.188669
FW510-R12_contig_1_874	K00973	Metabolism	Glycan biosynthesis and metabolism	O-Antigen nucleotide sugar biosynthesis	rfbA, rmlA, rffH; glucose-1-phosphate thymidylyltransferase	ko09100	ko09107	ko00541	1.9473338881791245	0.45035636511406424	0.275918	-1.50109	-0.769024	0.6247784938022617	-0.801579	-0.226693
FW510-R12_contig_1_874	K00973	Metabolism	Metabolism of terpenoids and polyketides	Polyketide sugar unit biosynthesis	rfbA, rmlA, rffH; glucose-1-phosphate thymidylyltransferase	ko09100	ko09109	ko00523	1.9473338881791245	0.45035636511406424	0.275918	-1.50109	-0.769024	0.6247784938022617	-0.801579	-0.226693
FW510-R12_contig_1_874	K00973	Metabolism	Biosynthesis of other secondary metabolites	Streptomycin biosynthesis	rfbA, rmlA, rffH; glucose-1-phosphate thymidylyltransferase	ko09100	ko09110	ko00521	1.9473338881791245	0.45035636511406424	0.275918	-1.50109	-0.769024	0.6247784938022617	-0.801579	-0.226693
FW510-R12_contig_1_874	K00973	Metabolism	Biosynthesis of other secondary metabolites	Acarbose and validamycin biosynthesis	rfbA, rmlA, rffH; glucose-1-phosphate thymidylyltransferase	ko09100	ko09110	ko00525	1.9473338881791245	0.45035636511406424	0.275918	-1.50109	-0.769024	0.6247784938022617	-0.801579	-0.226693
FW510-R12_contig_1_875	K01710	Metabolism	Glycan biosynthesis and metabolism	O-Antigen nucleotide sugar biosynthesis	rfbB, rmlB, rffG; dTDP-glucose 4,6-dehydratase	ko09100	ko09107	ko00541	1.2174410082487588	0.8271907660487651	0.7211164649652475	-1.96193	-0.708693	-0.67079	-0.128407	0.7040728806061153
FW510-R12_contig_1_875	K01710	Metabolism	Metabolism of terpenoids and polyketides	Polyketide sugar unit biosynthesis	rfbB, rmlB, rffG; dTDP-glucose 4,6-dehydratase	ko09100	ko09109	ko00523	1.2174410082487588	0.8271907660487651	0.7211164649652475	-1.96193	-0.708693	-0.67079	-0.128407	0.7040728806061153
FW510-R12_contig_1_875	K01710	Metabolism	Metabolism of terpenoids and polyketides	Biosynthesis of vancomycin group antibiotics	rfbB, rmlB, rffG; dTDP-glucose 4,6-dehydratase	ko09100	ko09109	ko01055	1.2174410082487588	0.8271907660487651	0.7211164649652475	-1.96193	-0.708693	-0.67079	-0.128407	0.7040728806061153
FW510-R12_contig_1_875	K01710	Metabolism	Biosynthesis of other secondary metabolites	Streptomycin biosynthesis	rfbB, rmlB, rffG; dTDP-glucose 4,6-dehydratase	ko09100	ko09110	ko00521	1.2174410082487588	0.8271907660487651	0.7211164649652475	-1.96193	-0.708693	-0.67079	-0.128407	0.7040728806061153
FW510-R12_contig_1_875	K01710	Metabolism	Biosynthesis of other secondary metabolites	Acarbose and validamycin biosynthesis	rfbB, rmlB, rffG; dTDP-glucose 4,6-dehydratase	ko09100	ko09110	ko00525	1.2174410082487588	0.8271907660487651	0.7211164649652475	-1.96193	-0.708693	-0.67079	-0.128407	0.7040728806061153
FW510-R12_contig_1_877	K01739	Metabolism	Energy metabolism	Sulfur metabolism	metB; cystathionine gamma-synthase	ko09100	ko09102	ko00920	0.9088764439796859	0.0918046	0.5241739112564945	-0.913166	-2.08733	-0.0364487	0.22908241918042382	1.283010925364464
FW510-R12_contig_1_877	K01739	Metabolism	Amino acid metabolism	Cysteine and methionine metabolism	metB; cystathionine gamma-synthase	ko09100	ko09105	ko00270	0.9088764439796859	0.0918046	0.5241739112564945	-0.913166	-2.08733	-0.0364487	0.22908241918042382	1.283010925364464
FW510-R12_contig_1_877	K01739	Metabolism	Metabolism of other amino acids	Selenocompound metabolism	metB; cystathionine gamma-synthase	ko09100	ko09106	ko00450	0.9088764439796859	0.0918046	0.5241739112564945	-0.913166	-2.08733	-0.0364487	0.22908241918042382	1.283010925364464
FW510-R12_contig_1_877	K01758	Metabolism	Amino acid metabolism	Glycine, serine and threonine metabolism	CTH; cystathionine gamma-lyase	ko09100	ko09105	ko00260	0.9088764439796859	0.0918046	0.5241739112564945	-0.913166	-2.08733	-0.0364487	0.22908241918042382	1.283010925364464
FW510-R12_contig_1_877	K01758	Metabolism	Amino acid metabolism	Cysteine and methionine metabolism	CTH; cystathionine gamma-lyase	ko09100	ko09105	ko00270	0.9088764439796859	0.0918046	0.5241739112564945	-0.913166	-2.08733	-0.0364487	0.22908241918042382	1.283010925364464
FW510-R12_contig_1_877	K01758	Metabolism	Metabolism of other amino acids	Selenocompound metabolism	CTH; cystathionine gamma-lyase	ko09100	ko09106	ko00450	0.9088764439796859	0.0918046	0.5241739112564945	-0.913166	-2.08733	-0.0364487	0.22908241918042382	1.283010925364464
FW510-R12_contig_1_877	K01758	Brite Hierarchies	Protein families: signaling and cellular processes	Exosome	CTH; cystathionine gamma-lyase	ko09180	ko09183	ko04147	0.9088764439796859	0.0918046	0.5241739112564945	-0.913166	-2.08733	-0.0364487	0.22908241918042382	1.283010925364464
FW510-R12_contig_1_877	K01760	Metabolism	Amino acid metabolism	Cysteine and methionine metabolism	metC; cysteine-S-conjugate beta-lyase	ko09100	ko09105	ko00270	0.9088764439796859	0.0918046	0.5241739112564945	-0.913166	-2.08733	-0.0364487	0.22908241918042382	1.283010925364464
FW510-R12_contig_1_877	K01760	Metabolism	Metabolism of other amino acids	Selenocompound metabolism	metC; cysteine-S-conjugate beta-lyase	ko09100	ko09106	ko00450	0.9088764439796859	0.0918046	0.5241739112564945	-0.913166	-2.08733	-0.0364487	0.22908241918042382	1.283010925364464
FW510-R12_contig_1_878	K01992	Brite Hierarchies	Protein families: signaling and cellular processes	Transporters	ABC-2.P; ABC-2 type transport system permease	ko09180	ko09183	ko02000	1.505042768207758	-0.182791	-0.618077	-1.94272	0.1314869003621974	1.064725960747224	-0.422365	0.4646953566502497
FW510-R12_contig_1_878	K09690	Environmental Information Processing	Membrane transport	ABC transporters	wzm, rfbA; lipopolysaccharide transport system permease	ko09130	ko09131	ko02010	1.505042768207758	-0.182791	-0.618077	-1.94272	0.1314869003621974	1.064725960747224	-0.422365	0.4646953566502497
FW510-R12_contig_1_878	K09690	Brite Hierarchies	Protein families: signaling and cellular processes	Transporters	wzm, rfbA; lipopolysaccharide transport system permease	ko09180	ko09183	ko02000	1.505042768207758	-0.182791	-0.618077	-1.94272	0.1314869003621974	1.064725960747224	-0.422365	0.4646953566502497
FW510-R12_contig_1_878	K09691	Environmental Information Processing	Membrane transport	ABC transporters	wzt, rbfB; lipopolysaccharide transport system ATP-binding	ko09130	ko09131	ko02010	1.505042768207758	-0.182791	-0.618077	-1.94272	0.1314869003621974	1.064725960747224	-0.422365	0.4646953566502497
FW510-R12_contig_1_878	K09691	Brite Hierarchies	Protein families: signaling and cellular processes	Transporters	wzt, rbfB; lipopolysaccharide transport system ATP-binding	ko09180	ko09183	ko02000	1.505042768207758	-0.182791	-0.618077	-1.94272	0.1314869003621974	1.064725960747224	-0.422365	0.4646953566502497
FW510-R12_contig_1_878	K09692	Environmental Information Processing	Membrane transport	ABC transporters	tagG; teichoic acid transport system permease	ko09130	ko09131	ko02010	1.505042768207758	-0.182791	-0.618077	-1.94272	0.1314869003621974	1.064725960747224	-0.422365	0.4646953566502497
FW510-R12_contig_1_878	K09692	Brite Hierarchies	Protein families: signaling and cellular processes	Transporters	tagG; teichoic acid transport system permease	ko09180	ko09183	ko02000	1.505042768207758	-0.182791	-0.618077	-1.94272	0.1314869003621974	1.064725960747224	-0.422365	0.4646953566502497
FW510-R12_contig_1_879	K09689	Environmental Information Processing	Membrane transport	ABC transporters	kpsT; capsular polysaccharide transport system ATP-binding protein	ko09130	ko09131	ko02010	1.527036050348414	0.7233167290242388	-0.357233	-0.963545	1.434255421128021	-0.462509	-1.02286	-0.878463
FW510-R12_contig_1_879	K09689	Brite Hierarchies	Protein families: signaling and cellular processes	Transporters	kpsT; capsular polysaccharide transport system ATP-binding protein	ko09180	ko09183	ko02000	1.527036050348414	0.7233167290242388	-0.357233	-0.963545	1.434255421128021	-0.462509	-1.02286	-0.878463
[truncated: 4,836 more rows]

## Sheet: 3H11-SynCom-RNA-zscores-full
gene	enzyme KO	superpathway	pathway	subpathway	enzyme	superpathway KO	pathway KO	subpathway KO	3H11-T42	3H11-T53	SynCom-T42	SynCom-T53	SynCom-T71	SynCom-T95
[truncated: 8,192 more rows]
