# Supplementary material for: Emergence and disruption of cooperativity in a denitrifying microbial community
Source: ISME J. 2025 May 11;19(1):wraf093. doi: 10.1093/ismejo/wraf093 (PMC12146267; doi:10.1093/ismejo/wraf093)
Supplement: Carr-Baliga-supplemental-table2_warf093 [file carr-baliga-supplemental-table2_warf093.xls]

## Sheet: R12-SynCom-Protein-zscores-full
gene	enzyme KO	superpathway	pathway	subpathway	enzyme	superpathway KO	pathway KO	subpathway KO	1mM nitrate	2mM nitrate	4mM nitrate	8mM nitrate	10mM nitrate	20mM nitrate	40mM nitrate
FW510-R12_contig_1_1	K02313	Environmental Information Processing	Signal transduction	Two-component system	dnaA; chromosomal replication initiator	ko09130	ko09132	ko02020	1.810275025102095	1.2176368500558146	-0.441539	-0.747429	-0.233916	-0.534293	-1.07073
FW510-R12_contig_1_1	K02313	Cellular Processes	Cell growth and death	Cell cycle - Caulobacter	dnaA; chromosomal replication initiator	ko09140	ko09143	ko04112	1.810275025102095	1.2176368500558146	-0.441539	-0.747429	-0.233916	-0.534293	-1.07073
FW510-R12_contig_1_1	K02313	Brite Hierarchies	Protein families: genetic information processing	DNA replication proteins	dnaA; chromosomal replication initiator	ko09180	ko09182	ko03032	1.810275025102095	1.2176368500558146	-0.441539	-0.747429	-0.233916	-0.534293	-1.07073
FW510-R12_contig_1_1	K02313	Brite Hierarchies	Protein families: genetic information processing	Chromosome and associated proteins	dnaA; chromosomal replication initiator	ko09180	ko09182	ko03036	1.810275025102095	1.2176368500558146	-0.441539	-0.747429	-0.233916	-0.534293	-1.07073
FW510-R12_contig_1_2	K02338	Genetic Information Processing	Replication and repair	DNA replication	dnaN; DNA polymerase III subunit beta	ko09120	ko09124	ko03030	-1.34581	-0.0376487	-0.905746	-0.258656	0.6279855883087716	1.975511383358654	-0.0556392
FW510-R12_contig_1_2	K02338	Genetic Information Processing	Replication and repair	Mismatch repair	dnaN; DNA polymerase III subunit beta	ko09120	ko09124	ko03430	-1.34581	-0.0376487	-0.905746	-0.258656	0.6279855883087716	1.975511383358654	-0.0556392
FW510-R12_contig_1_2	K02338	Genetic Information Processing	Replication and repair	Homologous recombination	dnaN; DNA polymerase III subunit beta	ko09120	ko09124	ko03440	-1.34581	-0.0376487	-0.905746	-0.258656	0.6279855883087716	1.975511383358654	-0.0556392
FW510-R12_contig_1_2	K02338	Brite Hierarchies	Protein families: genetic information processing	DNA replication proteins	dnaN; DNA polymerase III subunit beta	ko09180	ko09182	ko03032	-1.34581	-0.0376487	-0.905746	-0.258656	0.6279855883087716	1.975511383358654	-0.0556392
FW510-R12_contig_1_2	K02338	Brite Hierarchies	Protein families: genetic information processing	DNA repair and recombination proteins	dnaN; DNA polymerase III subunit beta	ko09180	ko09182	ko03400	-1.34581	-0.0376487	-0.905746	-0.258656	0.6279855883087716	1.975511383358654	-0.0556392
FW510-R12_contig_1_4	K02470	Brite Hierarchies	Protein families: genetic information processing	DNA replication proteins	gyrB; DNA gyrase subunit B	ko09180	ko09182	ko03032	1.75351	1.3273076560077692	-0.379265	-0.712869	-0.356527	-0.654306	-0.977853
FW510-R12_contig_1_4	K02470	Brite Hierarchies	Protein families: genetic information processing	DNA repair and recombination proteins	gyrB; DNA gyrase subunit B	ko09180	ko09182	ko03400	1.75351	1.3273076560077692	-0.379265	-0.712869	-0.356527	-0.654306	-0.977853
FW510-R12_contig_1_6	K03832	Brite Hierarchies	Protein families: signaling and cellular processes	Transporters	tonB; periplasmic protein	ko09180	ko09183	ko02000	1.8784928733639876	1.0003347358674886	-0.112041	-0.604534	-0.206974	-0.714784	-1.24049
FW510-R12_contig_1_6	K07126	Not Included in Pathway or Brite	Unclassified	Unclassified	K07126; uncharacterized	ko09190	ko09194	ko99997	1.8784928733639876	1.0003347358674886	-0.112041	-0.604534	-0.206974	-0.714784	-1.24049
FW510-R12_contig_1_7	K03561	Brite Hierarchies	Protein families: signaling and cellular processes	Transporters	exbB; biopolymer transport protein	ko09180	ko09183	ko02000	1.6931716410104078	0.7194750643385308	0.7147483518336399	-0.310824	-0.594012	-0.806885	-1.41568
FW510-R12_contig_1_7	K03562	Brite Hierarchies	Protein families: signaling and cellular processes	Transporters	tolQ; biopolymer transport protein	ko09180	ko09183	ko02000	1.6931716410104078	0.7194750643385308	0.7147483518336399	-0.310824	-0.594012	-0.806885	-1.41568
FW510-R12_contig_1_8	K03559	Brite Hierarchies	Protein families: signaling and cellular processes	Transporters	exbD; biopolymer transport protein	ko09180	ko09183	ko02000	1.9972402144153258	0.6663779931129071	-0.133089	-1.13796	-0.47673	0.0932851	-1.00912
FW510-R12_contig_1_9	K03559	Brite Hierarchies	Protein families: signaling and cellular processes	Transporters	exbD; biopolymer transport protein	ko09180	ko09183	ko02000	0.1756851257768241	1.2542695750957287	-0.88724	-1.50452	-0.0773462	1.4680664451055738	-0.428916
FW510-R12_contig_1_10	K03474	Metabolism	Metabolism of cofactors and vitamins	Vitamin B6 metabolism	pdxJ; pyridoxine 5-phosphate synthase	ko09100	ko09108	ko00750	-1.13748	-0.12913	-0.95191	-0.629623	0.24186300520875198	1.985806829852896	0.6204713010242285
FW510-R12_contig_1_13	K00266	Metabolism	Energy metabolism	Nitrogen metabolism	gltD; glutamate synthase (NADPH) small chain	ko09100	ko09102	ko00910	-0.810857	0.6002440165136781	1.0495897834632295	0.9360836324266951	0.7921378796741648	-1.08162	-1.48558
FW510-R12_contig_1_13	K00266	Metabolism	Amino acid metabolism	Alanine, aspartate and glutamate metabolism	gltD; glutamate synthase (NADPH) small chain	ko09100	ko09105	ko00250	-0.810857	0.6002440165136781	1.0495897834632295	0.9360836324266951	0.7921378796741648	-1.08162	-1.48558
FW510-R12_contig_1_14	K00265	Metabolism	Energy metabolism	Nitrogen metabolism	gltB; glutamate synthase (NADPH) large chain	ko09100	ko09102	ko00910	-0.658714	0.3996271655614601	1.3185230068782439	1.2075696179832598	0.22659879584127385	-1.08982	-1.40379
FW510-R12_contig_1_14	K00265	Metabolism	Amino acid metabolism	Alanine, aspartate and glutamate metabolism	gltB; glutamate synthase (NADPH) large chain	ko09100	ko09105	ko00250	-0.658714	0.3996271655614601	1.3185230068782439	1.2075696179832598	0.22659879584127385	-1.08982	-1.40379
FW510-R12_contig_1_14	K00265	Brite Hierarchies	Protein families: metabolism	Peptidases and inhibitors	gltB; glutamate synthase (NADPH) large chain	ko09180	ko09181	ko01002	-0.658714	0.3996271655614601	1.3185230068782439	1.2075696179832598	0.22659879584127385	-1.08982	-1.40379
FW510-R12_contig_1_14	K00284	Metabolism	Carbohydrate metabolism	Glyoxylate and dicarboxylate metabolism	GLU, gltS; glutamate synthase (ferredoxin)	ko09100	ko09101	ko00630	-0.658714	0.3996271655614601	1.3185230068782439	1.2075696179832598	0.22659879584127385	-1.08982	-1.40379
FW510-R12_contig_1_14	K00284	Metabolism	Energy metabolism	Nitrogen metabolism	GLU, gltS; glutamate synthase (ferredoxin)	ko09100	ko09102	ko00910	-0.658714	0.3996271655614601	1.3185230068782439	1.2075696179832598	0.22659879584127385	-1.08982	-1.40379
FW510-R12_contig_1_14	K00284	Brite Hierarchies	Protein families: metabolism	Peptidases and inhibitors	GLU, gltS; glutamate synthase (ferredoxin)	ko09180	ko09181	ko01002	-0.658714	0.3996271655614601	1.3185230068782439	1.2075696179832598	0.22659879584127385	-1.08982	-1.40379
FW510-R12_contig_1_16	K01895	Metabolism	Carbohydrate metabolism	Glycolysis / Gluconeogenesis	ACSS1_2, acs; acetyl-CoA synthetase	ko09100	ko09101	ko00010	-2.09248	-0.446829	0.13827959620693933	0.13774849138754483	0.6356643606723241	1.386140449014103	0.24147859980145084
FW510-R12_contig_1_16	K01895	Metabolism	Carbohydrate metabolism	Pyruvate metabolism	ACSS1_2, acs; acetyl-CoA synthetase	ko09100	ko09101	ko00620	-2.09248	-0.446829	0.13827959620693933	0.13774849138754483	0.6356643606723241	1.386140449014103	0.24147859980145084
FW510-R12_contig_1_16	K01895	Metabolism	Carbohydrate metabolism	Glyoxylate and dicarboxylate metabolism	ACSS1_2, acs; acetyl-CoA synthetase	ko09100	ko09101	ko00630	-2.09248	-0.446829	0.13827959620693933	0.13774849138754483	0.6356643606723241	1.386140449014103	0.24147859980145084
FW510-R12_contig_1_16	K01895	Metabolism	Carbohydrate metabolism	Propanoate metabolism	ACSS1_2, acs; acetyl-CoA synthetase	ko09100	ko09101	ko00640	-2.09248	-0.446829	0.13827959620693933	0.13774849138754483	0.6356643606723241	1.386140449014103	0.24147859980145084
FW510-R12_contig_1_16	K01895	Metabolism	Energy metabolism	Carbon fixation pathways in prokaryotes	ACSS1_2, acs; acetyl-CoA synthetase	ko09100	ko09102	ko00720	-2.09248	-0.446829	0.13827959620693933	0.13774849138754483	0.6356643606723241	1.386140449014103	0.24147859980145084
FW510-R12_contig_1_16	K01895	Metabolism	Energy metabolism	Methane metabolism	ACSS1_2, acs; acetyl-CoA synthetase	ko09100	ko09102	ko00680	-2.09248	-0.446829	0.13827959620693933	0.13774849138754483	0.6356643606723241	1.386140449014103	0.24147859980145084
FW510-R12_contig_1_16	K01895	Brite Hierarchies	Protein families: metabolism	Lipid biosynthesis proteins	ACSS1_2, acs; acetyl-CoA synthetase	ko09180	ko09181	ko01004	-2.09248	-0.446829	0.13827959620693933	0.13774849138754483	0.6356643606723241	1.386140449014103	0.24147859980145084
FW510-R12_contig_1_27	K07001	Not Included in Pathway or Brite	Unclassified	General function prediction	K07001; NTE family	ko09190	ko09194	ko99996	-0.750139	-0.182312	-0.402102	-1.18849	0.34710683365794787	2.1701010690692595	0.00583667
FW510-R12_contig_1_28	K03841	Metabolism	Carbohydrate metabolism	Glycolysis / Gluconeogenesis	FBP, fbp; fructose-1,6-bisphosphatase I	ko09100	ko09101	ko00010	1.4406334302529031	1.3642340022520498	0.2848391536747938	-0.464046	-0.351355	-0.96791	-1.3064
FW510-R12_contig_1_28	K03841	Metabolism	Carbohydrate metabolism	Pentose phosphate pathway	FBP, fbp; fructose-1,6-bisphosphatase I	ko09100	ko09101	ko00030	1.4406334302529031	1.3642340022520498	0.2848391536747938	-0.464046	-0.351355	-0.96791	-1.3064
FW510-R12_contig_1_28	K03841	Metabolism	Carbohydrate metabolism	Fructose and mannose metabolism	FBP, fbp; fructose-1,6-bisphosphatase I	ko09100	ko09101	ko00051	1.4406334302529031	1.3642340022520498	0.2848391536747938	-0.464046	-0.351355	-0.96791	-1.3064
FW510-R12_contig_1_28	K03841	Metabolism	Energy metabolism	Carbon fixation in photosynthetic organisms	FBP, fbp; fructose-1,6-bisphosphatase I	ko09100	ko09102	ko00710	1.4406334302529031	1.3642340022520498	0.2848391536747938	-0.464046	-0.351355	-0.96791	-1.3064
FW510-R12_contig_1_28	K03841	Metabolism	Energy metabolism	Methane metabolism	FBP, fbp; fructose-1,6-bisphosphatase I	ko09100	ko09102	ko00680	1.4406334302529031	1.3642340022520498	0.2848391536747938	-0.464046	-0.351355	-0.96791	-1.3064
FW510-R12_contig_1_28	K03841	Environmental Information Processing	Signal transduction	AMPK signaling pathway	FBP, fbp; fructose-1,6-bisphosphatase I	ko09130	ko09132	ko04152	1.4406334302529031	1.3642340022520498	0.2848391536747938	-0.464046	-0.351355	-0.96791	-1.3064
FW510-R12_contig_1_28	K03841	Organismal Systems	Endocrine system	Insulin signaling pathway	FBP, fbp; fructose-1,6-bisphosphatase I	ko09150	ko09152	ko04910	1.4406334302529031	1.3642340022520498	0.2848391536747938	-0.464046	-0.351355	-0.96791	-1.3064
FW510-R12_contig_1_28	K03841	Organismal Systems	Endocrine system	Glucagon signaling pathway	FBP, fbp; fructose-1,6-bisphosphatase I	ko09150	ko09152	ko04922	1.4406334302529031	1.3642340022520498	0.2848391536747938	-0.464046	-0.351355	-0.96791	-1.3064
FW510-R12_contig_1_28	K03841	Brite Hierarchies	Protein families: signaling and cellular processes	Exosome	FBP, fbp; fructose-1,6-bisphosphatase I	ko09180	ko09183	ko04147	1.4406334302529031	1.3642340022520498	0.2848391536747938	-0.464046	-0.351355	-0.96791	-1.3064
FW510-R12_contig_1_39	K00134	Metabolism	Carbohydrate metabolism	Glycolysis / Gluconeogenesis	GAPDH, gapA; glyceraldehyde 3-phosphate dehydrogenase (phosphorylating)	ko09100	ko09101	ko00010	-1.19275	-0.761271	-0.691901	-0.249983	0.20899253839839893	1.9771647004460102	0.7097464611811234
FW510-R12_contig_1_39	K00134	Metabolism	Energy metabolism	Carbon fixation in photosynthetic organisms	GAPDH, gapA; glyceraldehyde 3-phosphate dehydrogenase (phosphorylating)	ko09100	ko09102	ko00710	-1.19275	-0.761271	-0.691901	-0.249983	0.20899253839839893	1.9771647004460102	0.7097464611811234
FW510-R12_contig_1_39	K00134	Environmental Information Processing	Signal transduction	HIF-1 signaling pathway	GAPDH, gapA; glyceraldehyde 3-phosphate dehydrogenase (phosphorylating)	ko09130	ko09132	ko04066	-1.19275	-0.761271	-0.691901	-0.249983	0.20899253839839893	1.9771647004460102	0.7097464611811234
FW510-R12_contig_1_39	K00134	Human Diseases	Infectious disease: bacterial	Pathogenic Escherichia coli infection	GAPDH, gapA; glyceraldehyde 3-phosphate dehydrogenase (phosphorylating)	ko09160	ko09171	ko05130	-1.19275	-0.761271	-0.691901	-0.249983	0.20899253839839893	1.9771647004460102	0.7097464611811234
FW510-R12_contig_1_39	K00134	Human Diseases	Infectious disease: bacterial	Salmonella infection	GAPDH, gapA; glyceraldehyde 3-phosphate dehydrogenase (phosphorylating)	ko09160	ko09171	ko05132	-1.19275	-0.761271	-0.691901	-0.249983	0.20899253839839893	1.9771647004460102	0.7097464611811234
FW510-R12_contig_1_39	K00134	Human Diseases	Neurodegenerative disease	Alzheimer disease	GAPDH, gapA; glyceraldehyde 3-phosphate dehydrogenase (phosphorylating)	ko09160	ko09164	ko05010	-1.19275	-0.761271	-0.691901	-0.249983	0.20899253839839893	1.9771647004460102	0.7097464611811234
FW510-R12_contig_1_39	K00134	Human Diseases	Cardiovascular disease	Diabetic cardiomyopathy	GAPDH, gapA; glyceraldehyde 3-phosphate dehydrogenase (phosphorylating)	ko09160	ko09166	ko05415	-1.19275	-0.761271	-0.691901	-0.249983	0.20899253839839893	1.9771647004460102	0.7097464611811234
FW510-R12_contig_1_39	K00134	Brite Hierarchies	Protein families: genetic information processing	Membrane trafficking	GAPDH, gapA; glyceraldehyde 3-phosphate dehydrogenase (phosphorylating)	ko09180	ko09182	ko04131	-1.19275	-0.761271	-0.691901	-0.249983	0.20899253839839893	1.9771647004460102	0.7097464611811234
FW510-R12_contig_1_39	K00134	Brite Hierarchies	Protein families: signaling and cellular processes	Exosome	GAPDH, gapA; glyceraldehyde 3-phosphate dehydrogenase (phosphorylating)	ko09180	ko09183	ko04147	-1.19275	-0.761271	-0.691901	-0.249983	0.20899253839839893	1.9771647004460102	0.7097464611811234
FW510-R12_contig_1_39	K00150	Metabolism	Carbohydrate metabolism	Glycolysis / Gluconeogenesis	gap2; glyceraldehyde-3-phosphate dehydrogenase (NAD(P))	ko09100	ko09101	ko00010	-1.19275	-0.761271	-0.691901	-0.249983	0.20899253839839893	1.9771647004460102	0.7097464611811234
FW510-R12_contig_1_39	K00150	Metabolism	Energy metabolism	Carbon fixation in photosynthetic organisms	gap2; glyceraldehyde-3-phosphate dehydrogenase (NAD(P))	ko09100	ko09102	ko00710	-1.19275	-0.761271	-0.691901	-0.249983	0.20899253839839893	1.9771647004460102	0.7097464611811234
FW510-R12_contig_1_39	K03340	Metabolism	Amino acid metabolism	Lysine biosynthesis	dapdh; diaminopimelate dehydrogenase	ko09100	ko09105	ko00300	-1.19275	-0.761271	-0.691901	-0.249983	0.20899253839839893	1.9771647004460102	0.7097464611811234
FW510-R12_contig_1_62	K04751	Environmental Information Processing	Signal transduction	Two-component system	glnB; nitrogen regulatory protein P-II	ko09130	ko09132	ko02020	-1.20321	0.7154797430859733	-0.379541	-0.668897	1.7243946508921908	0.7595997107125908	-0.94783
FW510-R12_contig_1_62	K04752	Not Included in Pathway or Brite	Unclassified: genetic information processing		glnK; nitrogen regulatory protein P-II	ko09190	ko09192	ko99973	-1.20321	0.7154797430859733	-0.379541	-0.668897	1.7243946508921908	0.7595997107125908	-0.94783
FW510-R12_contig_1_64	K01915	Metabolism	Carbohydrate metabolism	Glyoxylate and dicarboxylate metabolism	glnA, GLUL; glutamine synthetase	ko09100	ko09101	ko00630	1.2030184271882765	0.9444198754146947	0.880968	-0.186154	-0.36824	-0.665127	-1.80889
FW510-R12_contig_1_64	K01915	Metabolism	Energy metabolism	Nitrogen metabolism	glnA, GLUL; glutamine synthetase	ko09100	ko09102	ko00910	1.2030184271882765	0.9444198754146947	0.880968	-0.186154	-0.36824	-0.665127	-1.80889
FW510-R12_contig_1_64	K01915	Metabolism	Amino acid metabolism	Alanine, aspartate and glutamate metabolism	glnA, GLUL; glutamine synthetase	ko09100	ko09105	ko00250	1.2030184271882765	0.9444198754146947	0.880968	-0.186154	-0.36824	-0.665127	-1.80889
FW510-R12_contig_1_64	K01915	Metabolism	Amino acid metabolism	Arginine biosynthesis	glnA, GLUL; glutamine synthetase	ko09100	ko09105	ko00220	1.2030184271882765	0.9444198754146947	0.880968	-0.186154	-0.36824	-0.665127	-1.80889
FW510-R12_contig_1_64	K01915	Environmental Information Processing	Signal transduction	Two-component system	glnA, GLUL; glutamine synthetase	ko09130	ko09132	ko02020	1.2030184271882765	0.9444198754146947	0.880968	-0.186154	-0.36824	-0.665127	-1.80889
FW510-R12_contig_1_64	K01915	Cellular Processes	Cell growth and death	Necroptosis	glnA, GLUL; glutamine synthetase	ko09140	ko09143	ko04217	1.2030184271882765	0.9444198754146947	0.880968	-0.186154	-0.36824	-0.665127	-1.80889
FW510-R12_contig_1_64	K01915	Organismal Systems	Nervous system	Glutamatergic synapse	glnA, GLUL; glutamine synthetase	ko09150	ko09156	ko04724	1.2030184271882765	0.9444198754146947	0.880968	-0.186154	-0.36824	-0.665127	-1.80889
FW510-R12_contig_1_64	K01915	Organismal Systems	Nervous system	GABAergic synapse	glnA, GLUL; glutamine synthetase	ko09150	ko09156	ko04727	1.2030184271882765	0.9444198754146947	0.880968	-0.186154	-0.36824	-0.665127	-1.80889
FW510-R12_contig_1_64	K01915	Brite Hierarchies	Protein families: signaling and cellular processes	Exosome	glnA, GLUL; glutamine synthetase	ko09180	ko09183	ko04147	1.2030184271882765	0.9444198754146947	0.880968	-0.186154	-0.36824	-0.665127	-1.80889
FW510-R12_contig_1_64	K20712	Metabolism	Xenobiotics biodegradation and metabolism	Aminobenzoate degradation	glnA; 3-(hydroxyamino)phenol mutase	ko09100	ko09111	ko00627	1.2030184271882765	0.9444198754146947	0.880968	-0.186154	-0.36824	-0.665127	-1.80889
FW510-R12_contig_1_66	K07267	Brite Hierarchies	Protein families: signaling and cellular processes	Transporters	oprB;	ko09180	ko09183	ko02000	-1.52863	-0.793604	-0.503098	-0.000656258	0.3135353940348804	1.7689835415074013	0.7434740480230256
FW510-R12_contig_1_71	K19784	Not Included in Pathway or Brite	Unclassified: metabolism	Secondary	chrR, NQR; chromate reductase, NAD(P)H dehydrogenase	ko09190	ko09191	ko99988	-2.10792	-0.468452	0.28757	0.3461761465080186	0.6235265441752442	1.3213286145713232	-0.00223101
FW510-R12_contig_1_72	K07964	Metabolism	Glycan biosynthesis and metabolism	Glycosaminoglycan degradation	HPSE; heparanase	ko09100	ko09107	ko00531	-1.74202	-0.767241	-0.355866	0.22521847031905579	0.41653961705053977	1.6380596111765915	0.5853119459852814
FW510-R12_contig_1_72	K07964	Human Diseases	Cancer: overview	Proteoglycans in cancer	HPSE; heparanase	ko09160	ko09161	ko05205	-1.74202	-0.767241	-0.355866	0.22521847031905579	0.41653961705053977	1.6380596111765915	0.5853119459852814
FW510-R12_contig_1_72	K07964	Brite Hierarchies	Protein families: signaling and cellular processes	Glycosaminoglycan binding proteins	HPSE; heparanase	ko09180	ko09183	ko00536	-1.74202	-0.767241	-0.355866	0.22521847031905579	0.41653961705053977	1.6380596111765915	0.5853119459852814
FW510-R12_contig_1_73	K04047	Brite Hierarchies	Protein families: genetic information processing	Chromosome and associated proteins	dps; starvation-inducible DNA-binding	ko09180	ko09182	ko03036	-1.89049	-0.785988	0.0611015	0.3442618434724929	0.31083035358154093	1.5580840448095556	0.40220361038366653
FW510-R12_contig_1_74	K07118	Not Included in Pathway or Brite	Unclassified	Unclassified	K07118; uncharacterized	ko09190	ko09194	ko99997	-1.91999	-0.615538	-0.0619665	0.30569952661692357	0.3445895811435639	1.615056079506824	0.33214647407300507
FW510-R12_contig_1_76	K00128	Metabolism	Carbohydrate metabolism	Glycolysis / Gluconeogenesis	ALDH; aldehyde dehydrogenase (NAD+)	ko09100	ko09101	ko00010	-1.87739	-0.734812	-0.00737871	0.3984061506274562	0.3340698837862485	1.608568100477215	0.2785366671640609
FW510-R12_contig_1_76	K00128	Metabolism	Carbohydrate metabolism	Ascorbate and aldarate metabolism	ALDH; aldehyde dehydrogenase (NAD+)	ko09100	ko09101	ko00053	-1.87739	-0.734812	-0.00737871	0.3984061506274562	0.3340698837862485	1.608568100477215	0.2785366671640609
FW510-R12_contig_1_76	K00128	Metabolism	Carbohydrate metabolism	Pyruvate metabolism	ALDH; aldehyde dehydrogenase (NAD+)	ko09100	ko09101	ko00620	-1.87739	-0.734812	-0.00737871	0.3984061506274562	0.3340698837862485	1.608568100477215	0.2785366671640609
FW510-R12_contig_1_76	K00128	Metabolism	Lipid metabolism	Fatty acid degradation	ALDH; aldehyde dehydrogenase (NAD+)	ko09100	ko09103	ko00071	-1.87739	-0.734812	-0.00737871	0.3984061506274562	0.3340698837862485	1.608568100477215	0.2785366671640609
FW510-R12_contig_1_76	K00128	Metabolism	Lipid metabolism	Glycerolipid metabolism	ALDH; aldehyde dehydrogenase (NAD+)	ko09100	ko09103	ko00561	-1.87739	-0.734812	-0.00737871	0.3984061506274562	0.3340698837862485	1.608568100477215	0.2785366671640609
FW510-R12_contig_1_76	K00128	Metabolism	Amino acid metabolism	Valine, leucine and isoleucine degradation	ALDH; aldehyde dehydrogenase (NAD+)	ko09100	ko09105	ko00280	-1.87739	-0.734812	-0.00737871	0.3984061506274562	0.3340698837862485	1.608568100477215	0.2785366671640609
FW510-R12_contig_1_76	K00128	Metabolism	Amino acid metabolism	Lysine degradation	ALDH; aldehyde dehydrogenase (NAD+)	ko09100	ko09105	ko00310	-1.87739	-0.734812	-0.00737871	0.3984061506274562	0.3340698837862485	1.608568100477215	0.2785366671640609
FW510-R12_contig_1_76	K00128	Metabolism	Amino acid metabolism	Arginine and proline metabolism	ALDH; aldehyde dehydrogenase (NAD+)	ko09100	ko09105	ko00330	-1.87739	-0.734812	-0.00737871	0.3984061506274562	0.3340698837862485	1.608568100477215	0.2785366671640609
FW510-R12_contig_1_76	K00128	Metabolism	Amino acid metabolism	Histidine metabolism	ALDH; aldehyde dehydrogenase (NAD+)	ko09100	ko09105	ko00340	-1.87739	-0.734812	-0.00737871	0.3984061506274562	0.3340698837862485	1.608568100477215	0.2785366671640609
FW510-R12_contig_1_76	K00128	Metabolism	Amino acid metabolism	Tryptophan metabolism	ALDH; aldehyde dehydrogenase (NAD+)	ko09100	ko09105	ko00380	-1.87739	-0.734812	-0.00737871	0.3984061506274562	0.3340698837862485	1.608568100477215	0.2785366671640609
FW510-R12_contig_1_76	K00128	Metabolism	Metabolism of other amino acids	beta-Alanine metabolism	ALDH; aldehyde dehydrogenase (NAD+)	ko09100	ko09106	ko00410	-1.87739	-0.734812	-0.00737871	0.3984061506274562	0.3340698837862485	1.608568100477215	0.2785366671640609
FW510-R12_contig_1_76	K00128	Metabolism	Metabolism of cofactors and vitamins	Pantothenate and CoA biosynthesis	ALDH; aldehyde dehydrogenase (NAD+)	ko09100	ko09108	ko00770	-1.87739	-0.734812	-0.00737871	0.3984061506274562	0.3340698837862485	1.608568100477215	0.2785366671640609
FW510-R12_contig_1_76	K00128	Metabolism	Metabolism of terpenoids and polyketides	Insect hormone biosynthesis	ALDH; aldehyde dehydrogenase (NAD+)	ko09100	ko09109	ko00981	-1.87739	-0.734812	-0.00737871	0.3984061506274562	0.3340698837862485	1.608568100477215	0.2785366671640609
FW510-R12_contig_1_76	K00128	Metabolism	Metabolism of terpenoids and polyketides	Limonene and pinene degradation	ALDH; aldehyde dehydrogenase (NAD+)	ko09100	ko09109	ko00903	-1.87739	-0.734812	-0.00737871	0.3984061506274562	0.3340698837862485	1.608568100477215	0.2785366671640609
FW510-R12_contig_1_76	K00128	Metabolism	Xenobiotics biodegradation and metabolism	Chloroalkane and chloroalkene degradation	ALDH; aldehyde dehydrogenase (NAD+)	ko09100	ko09111	ko00625	-1.87739	-0.734812	-0.00737871	0.3984061506274562	0.3340698837862485	1.608568100477215	0.2785366671640609
FW510-R12_contig_1_76	K00128	Human Diseases	Endocrine and metabolic disease	Alcoholic liver disease	ALDH; aldehyde dehydrogenase (NAD+)	ko09160	ko09167	ko04936	-1.87739	-0.734812	-0.00737871	0.3984061506274562	0.3340698837862485	1.608568100477215	0.2785366671640609
FW510-R12_contig_1_81	K01436	Brite Hierarchies	Protein families: metabolism	Peptidases and inhibitors	yhaA; amidohydrolase	ko09180	ko09181	ko01002	-1.86536	-0.604351	-0.124764	0.5956097404944256	0.5494346954348436	1.5710531098859102	-0.121623
FW510-R12_contig_1_83	K03386	Cellular Processes	Cell growth and death	Apoptosis - fly	PRDX2_4, ahpC; peroxiredoxin 2/4	ko09140	ko09143	ko04214	-1.95244	0.6768582482748957	0.44326026467976615	0.5366476704426216	0.4392800119289378	0.9386640110875762	-1.08227
FW510-R12_contig_1_83	K03386	Brite Hierarchies	Protein families: signaling and cellular processes	Exosome	PRDX2_4, ahpC; peroxiredoxin 2/4	ko09180	ko09183	ko04147	-1.95244	0.6768582482748957	0.44326026467976615	0.5366476704426216	0.4392800119289378	0.9386640110875762	-1.08227
FW510-R12_contig_1_83	K03564	Not Included in Pathway or Brite	Unclassified: metabolism	Enzymes with EC	BCP, PRXQ, DOT5; thioredoxin-dependent peroxiredoxin	ko09190	ko09191	ko99980	-1.95244	0.6768582482748957	0.44326026467976615	0.5366476704426216	0.4392800119289378	0.9386640110875762	-1.08227
FW510-R12_contig_1_119	K00033	Metabolism	Carbohydrate metabolism	Pentose phosphate pathway	PGD, gnd, gntZ; 6-phosphogluconate dehydrogenase [EC:1.1.1.44	ko09100	ko09101	ko00030	-1.80271	-0.27564	-0.540367	-0.013704	0.620939	1.7034092547124697	0.3080724765802209
FW510-R12_contig_1_119	K00033	Metabolism	Metabolism of other amino acids	Glutathione metabolism	PGD, gnd, gntZ; 6-phosphogluconate dehydrogenase [EC:1.1.1.44	ko09100	ko09106	ko00480	-1.80271	-0.27564	-0.540367	-0.013704	0.620939	1.7034092547124697	0.3080724765802209
FW510-R12_contig_1_127	K06999	Not Included in Pathway or Brite	Unclassified: metabolism		K06999;	ko09190	ko09191	ko99999	-0.774475	0.0757556	-0.9906	-0.785235	0.1108829608264921	2.1795330177952117	0.18413890031597693
FW510-R12_contig_1_136	K01690	Metabolism	Carbohydrate metabolism	Pentose phosphate pathway	edd; phosphogluconate dehydratase	ko09100	ko09101	ko00030	-1.21937	0.022651901625464925	-1.14917	-0.283488	0.9265034323578445	1.8010092330981207	-0.0981399
FW510-R12_contig_1_138	K00036	Metabolism	Carbohydrate metabolism	Pentose phosphate pathway	G6PD, zwf; glucose-6-phosphate 1-dehydrogenase [EC:1.1.1.49	ko09100	ko09101	ko00030	-2.05283	1.1242904049971427	-0.151555	-0.0809113	0.1754121112558714	1.1913231057929978	-0.205729
FW510-R12_contig_1_138	K00036	Metabolism	Metabolism of other amino acids	Glutathione metabolism	G6PD, zwf; glucose-6-phosphate 1-dehydrogenase [EC:1.1.1.49	ko09100	ko09106	ko00480	-2.05283	1.1242904049971427	-0.151555	-0.0809113	0.1754121112558714	1.1913231057929978	-0.205729
FW510-R12_contig_1_138	K00036	Human Diseases	Cancer: overview	Central carbon metabolism in cancer	G6PD, zwf; glucose-6-phosphate 1-dehydrogenase [EC:1.1.1.49	ko09160	ko09161	ko05230	-2.05283	1.1242904049971427	-0.151555	-0.0809113	0.1754121112558714	1.1913231057929978	-0.205729
FW510-R12_contig_1_138	K00036	Human Diseases	Cardiovascular disease	Diabetic cardiomyopathy	G6PD, zwf; glucose-6-phosphate 1-dehydrogenase [EC:1.1.1.49	ko09160	ko09166	ko05415	-2.05283	1.1242904049971427	-0.151555	-0.0809113	0.1754121112558714	1.1913231057929978	-0.205729
FW510-R12_contig_1_138	K00036	Brite Hierarchies	Protein families: signaling and cellular processes	Exosome	G6PD, zwf; glucose-6-phosphate 1-dehydrogenase [EC:1.1.1.49	ko09180	ko09183	ko04147	-2.05283	1.1242904049971427	-0.151555	-0.0809113	0.1754121112558714	1.1913231057929978	-0.205729
FW510-R12_contig_1_140	K00820	Metabolism	Carbohydrate metabolism	Amino sugar and nucleotide sugar metabolism	glmS, GFPT; glutamine---fructose-6-phosphate transaminase (isomerizing)	ko09100	ko09101	ko00520	-0.164687	1.783017421243073	0.3917457634393555	0.057983558712792496	0.38599120893258765	-0.7388	-1.71525
FW510-R12_contig_1_140	K00820	Metabolism	Amino acid metabolism	Alanine, aspartate and glutamate metabolism	glmS, GFPT; glutamine---fructose-6-phosphate transaminase (isomerizing)	ko09100	ko09105	ko00250	-0.164687	1.783017421243073	0.3917457634393555	0.057983558712792496	0.38599120893258765	-0.7388	-1.71525
FW510-R12_contig_1_140	K00820	Human Diseases	Cardiovascular disease	Diabetic cardiomyopathy	glmS, GFPT; glutamine---fructose-6-phosphate transaminase (isomerizing)	ko09160	ko09166	ko05415	-0.164687	1.783017421243073	0.3917457634393555	0.057983558712792496	0.38599120893258765	-0.7388	-1.71525
FW510-R12_contig_1_140	K00820	Human Diseases	Endocrine and metabolic disease	Insulin resistance	glmS, GFPT; glutamine---fructose-6-phosphate transaminase (isomerizing)	ko09160	ko09167	ko04931	-0.164687	1.783017421243073	0.3917457634393555	0.057983558712792496	0.38599120893258765	-0.7388	-1.71525
FW510-R12_contig_1_140	K00820	Brite Hierarchies	Protein families: metabolism	Peptidases and inhibitors	glmS, GFPT; glutamine---fructose-6-phosphate transaminase (isomerizing)	ko09180	ko09181	ko01002	-0.164687	1.783017421243073	0.3917457634393555	0.057983558712792496	0.38599120893258765	-0.7388	-1.71525
FW510-R12_contig_1_142	K16092	Brite Hierarchies	Protein families: signaling and cellular processes	Transporters	btuB; vitamin B12	ko09180	ko09183	ko02000	1.7216805228625913	1.1594378851247535	0.23647433653851782	-0.627278	-0.544536	-0.810755	-1.13502
FW510-R12_contig_1_155	K12308	Metabolism	Carbohydrate metabolism	Galactose metabolism	bgaB, lacA; beta-galactosidase	ko09100	ko09101	ko00052	-1.22404	-1.49712	-0.362587	1.5044782804926087	0.5841098036667329	0.3770576735344023	0.6181080722723448
FW510-R12_contig_1_173	K05349	Metabolism	Carbohydrate metabolism	Starch and sucrose metabolism	bglX; beta-glucosidase	ko09100	ko09101	ko00500	-1.83608	-0.377255	0.0969427	0.30388382107495765	0.7203786683936526	1.6112949581669371	-0.519166
FW510-R12_contig_1_173	K05349	Metabolism	Metabolism of other amino acids	Cyanoamino acid metabolism	bglX; beta-glucosidase	ko09100	ko09106	ko00460	-1.83608	-0.377255	0.0969427	0.30388382107495765	0.7203786683936526	1.6112949581669371	-0.519166
FW510-R12_contig_1_173	K05349	Metabolism	Biosynthesis of other secondary metabolites	Biosynthesis of various plant secondary metabolites	bglX; beta-glucosidase	ko09100	ko09110	ko00999	-1.83608	-0.377255	0.0969427	0.30388382107495765	0.7203786683936526	1.6112949581669371	-0.519166
FW510-R12_contig_1_174	K02014	Brite Hierarchies	Protein families: signaling and cellular processes	Transporters	TC.FEV.OM; iron complex outermembrane recepter	ko09180	ko09183	ko02000	-0.275182	0.3873793178530545	-0.541867	-0.711258	0.1972621108781228	2.128718191192029	-1.18505
FW510-R12_contig_1_177	K06894	Brite Hierarchies	Protein families: metabolism	Peptidases and inhibitors	yfhM;	ko09180	ko09181	ko01002	-0.773069	-1.0955	1.8521525692410448	0.9872183690900137	0.0827141	-0.183695	-0.869818
FW510-R12_contig_1_219	K03086	Cellular Processes	Cell motility	Flagellar assembly	rpoD; RNA polymerase primary sigma	ko09140	ko09142	ko02040	1.8849487736139603	1.1622603109753533	-0.632266	-0.812368	-0.372135	-0.349757	-0.880683
FW510-R12_contig_1_219	K03086	Brite Hierarchies	Protein families: genetic information processing	Transcription machinery	rpoD; RNA polymerase primary sigma	ko09180	ko09182	ko03021	1.8849487736139603	1.1622603109753533	-0.632266	-0.812368	-0.372135	-0.349757	-0.880683
FW510-R12_contig_1_235	K03673	Human Diseases	Drug resistance: antimicrobial	Cationic antimicrobial peptide (CAMP) resistance	dsbA; protein dithiol oxidoreductase (disulfide-forming)	ko09160	ko09175	ko01503	-1.09796	-0.747455	-0.915193	-0.222098	0.7555456311376711	1.9191578544582193	0.3080050473315204
FW510-R12_contig_1_235	K03673	Brite Hierarchies	Protein families: genetic information processing	Chaperones and folding catalysts	dsbA; protein dithiol oxidoreductase (disulfide-forming)	ko09180	ko09182	ko03110	-1.09796	-0.747455	-0.915193	-0.222098	0.7555456311376711	1.9191578544582193	0.3080050473315204
FW510-R12_contig_1_236	K03673	Human Diseases	Drug resistance: antimicrobial	Cationic antimicrobial peptide (CAMP) resistance	dsbA; protein dithiol oxidoreductase (disulfide-forming)	ko09160	ko09175	ko01503	0.12077757333050977	1.5802622204219843	-0.625731	-1.27056	-0.0787065	1.2411989106403654	-0.967246
FW510-R12_contig_1_236	K03673	Brite Hierarchies	Protein families: genetic information processing	Chaperones and folding catalysts	dsbA; protein dithiol oxidoreductase (disulfide-forming)	ko09180	ko09182	ko03110	0.12077757333050977	1.5802622204219843	-0.625731	-1.27056	-0.0787065	1.2411989106403654	-0.967246
FW510-R12_contig_1_243	K01284	Brite Hierarchies	Protein families: metabolism	Peptidases and inhibitors	dcp; peptidyl-dipeptidase Dcp	ko09180	ko09181	ko01002	0.9958821670149424	1.7650401995270795	-0.323244	-1.04733	-0.4509	0.25376459456169737	-1.19321
FW510-R12_contig_1_243	K01414	Brite Hierarchies	Protein families: metabolism	Peptidases and inhibitors	prlC; oligopeptidase A	ko09180	ko09181	ko01002	0.9958821670149424	1.7650401995270795	-0.323244	-1.04733	-0.4509	0.25376459456169737	-1.19321
FW510-R12_contig_1_252	K06076	Brite Hierarchies	Protein families: signaling and cellular processes	Transporters	fadL; long-chain fatty acid transport	ko09180	ko09183	ko02000	-1.12854	-0.713447	-0.276113	-0.531314	1.0791974687359749	1.894476637083774	-0.324258
FW510-R12_contig_1_255	K00294	Metabolism	Amino acid metabolism	Alanine, aspartate and glutamate metabolism	E1.2.1.88; 1-pyrroline-5-carboxylate dehydrogenase	ko09100	ko09105	ko00250	1.2591405509287137	0.2939568001152616	1.0637739384961848	0.4474374256482544	-0.849061	-0.466619	-1.74863
FW510-R12_contig_1_255	K00294	Metabolism	Amino acid metabolism	Arginine and proline metabolism	E1.2.1.88; 1-pyrroline-5-carboxylate dehydrogenase	ko09100	ko09105	ko00330	1.2591405509287137	0.2939568001152616	1.0637739384961848	0.4474374256482544	-0.849061	-0.466619	-1.74863
FW510-R12_contig_1_255	K13821	Metabolism	Amino acid metabolism	Alanine, aspartate and glutamate metabolism	putA; RHH-type transcriptional regulator, proline utilization regulon repressor / proline dehydrogenase / delta 1-pyrroline-5-carboxylate dehydrogenase [EC:1.5.5.2	ko09100	ko09105	ko00250	1.2591405509287137	0.2939568001152616	1.0637739384961848	0.4474374256482544	-0.849061	-0.466619	-1.74863
FW510-R12_contig_1_255	K13821	Metabolism	Amino acid metabolism	Arginine and proline metabolism	putA; RHH-type transcriptional regulator, proline utilization regulon repressor / proline dehydrogenase / delta 1-pyrroline-5-carboxylate dehydrogenase [EC:1.5.5.2	ko09100	ko09105	ko00330	1.2591405509287137	0.2939568001152616	1.0637739384961848	0.4474374256482544	-0.849061	-0.466619	-1.74863
FW510-R12_contig_1_255	K13821	Brite Hierarchies	Protein families: genetic information processing	Transcription factors	putA; RHH-type transcriptional regulator, proline utilization regulon repressor / proline dehydrogenase / delta 1-pyrroline-5-carboxylate dehydrogenase [EC:1.5.5.2	ko09180	ko09182	ko03000	1.2591405509287137	0.2939568001152616	1.0637739384961848	0.4474374256482544	-0.849061	-0.466619	-1.74863
FW510-R12_contig_1_274	K09117	Not Included in Pathway or Brite	Unclassified	Unclassified	K09117; uncharacterized	ko09190	ko09194	ko99997	-0.935923	-0.848928	-0.832445	-0.446397	0.5435678644217086	1.9812263182997987	0.5388983002660035
FW510-R12_contig_1_275	K02970	Genetic Information Processing	Translation	Ribosome	RP-S21, MRPS21, rpsU; small subunit ribosomal protein	ko09120	ko09122	ko03010	1.7283071760859348	1.0214474674232623	0.30752777150295396	-0.338276	-0.474425	-1.03161	-1.21297
FW510-R12_contig_1_275	K02970	Brite Hierarchies	Protein families: genetic information processing	Ribosome	RP-S21, MRPS21, rpsU; small subunit ribosomal protein	ko09180	ko09182	ko03011	1.7283071760859348	1.0214474674232623	0.30752777150295396	-0.338276	-0.474425	-1.03161	-1.21297
FW510-R12_contig_1_280	K00523	Metabolism	Carbohydrate metabolism	Amino sugar and nucleotide sugar metabolism	ascD, ddhD, rfbI; CDP-4-dehydro-6-deoxyglucose reductase, E3	ko09100	ko09101	ko00520	1.1009951773052282	1.5149821875201075	0.5561130790540317	-0.323481	-0.583332	-0.838769	-1.42651
FW510-R12_contig_1_280	K00523	Metabolism	Glycan biosynthesis and metabolism	O-Antigen nucleotide sugar biosynthesis	ascD, ddhD, rfbI; CDP-4-dehydro-6-deoxyglucose reductase, E3	ko09100	ko09107	ko00541	1.1009951773052282	1.5149821875201075	0.5561130790540317	-0.323481	-0.583332	-0.838769	-1.42651
FW510-R12_contig_1_293	K01495	Metabolism	Metabolism of cofactors and vitamins	Folate biosynthesis	GCH1, folE; GTP cyclohydrolase IA	ko09100	ko09108	ko00790	-0.12981	0.958105	-0.961402	-1.38824	0.4511722843755509	1.6390545424729688	-0.568879
FW510-R12_contig_1_295	K00362	Metabolism	Energy metabolism	Nitrogen metabolism	nirB; nitrite reductase (NADH) large subunit	ko09100	ko09102	ko00910	-1.71138	-0.723027	-0.325965	0.12025149299077856	0.3583942362353349	1.7308203473769175	0.550909
FW510-R12_contig_1_303	K19222	Metabolism	Metabolism of cofactors and vitamins	Ubiquinone and other terpenoid-quinone biosynthesis	menI, DHNAT; 1,4-dihydroxy-2-naphthoyl-CoA hydrolase	ko09100	ko09108	ko00130	1.2917293156923502	0.968205	-1.22035	-1.13617	0.0786734	0.9054859364699167	-0.887581
FW510-R12_contig_1_310	K02496	Metabolism	Metabolism of cofactors and vitamins	Porphyrin metabolism	hemX; uroporphyrin-III C-methyltransferase	ko09100	ko09108	ko00860	-1.14855	-0.352642	-0.747857	-0.683942	0.10711457298540601	1.9253480388650475	0.9005332398568509
FW510-R12_contig_1_310	K06313	Not Included in Pathway or Brite	Unclassified: signaling and cellular processes	Cell	ypeB; spore germination	ko09190	ko09193	ko99978	-1.14855	-0.352642	-0.747857	-0.683942	0.10711457298540601	1.9253480388650475	0.9005332398568509
FW510-R12_contig_1_310	K13543	Metabolism	Metabolism of cofactors and vitamins	Porphyrin metabolism	hemDX; uroporphyrinogen III methyltransferase / synthase [EC:2.1.1.107	ko09100	ko09108	ko00860	-1.14855	-0.352642	-0.747857	-0.683942	0.10711457298540601	1.9253480388650475	0.9005332398568509
FW510-R12_contig_1_311	K02498	Not Included in Pathway or Brite	Unclassified: metabolism	Cofactor	hemY; HemY	ko09190	ko09191	ko99987	-1.56167	-0.416447	-0.771822	-0.148952	0.8615022042402964	1.7086947766385054	0.3286939737454785
FW510-R12_contig_1_316	K02335	Genetic Information Processing	Replication and repair	DNA replication	polA; DNA polymerase I	ko09120	ko09124	ko03030	-0.608432	-0.0745387	1.20132	-0.489817	0.636128	1.1366149756400412	-1.80128
FW510-R12_contig_1_316	K02335	Genetic Information Processing	Replication and repair	Base excision repair	polA; DNA polymerase I	ko09120	ko09124	ko03410	-0.608432	-0.0745387	1.20132	-0.489817	0.636128	1.1366149756400412	-1.80128
FW510-R12_contig_1_316	K02335	Genetic Information Processing	Replication and repair	Nucleotide excision repair	polA; DNA polymerase I	ko09120	ko09124	ko03420	-0.608432	-0.0745387	1.20132	-0.489817	0.636128	1.1366149756400412	-1.80128
FW510-R12_contig_1_316	K02335	Genetic Information Processing	Replication and repair	Homologous recombination	polA; DNA polymerase I	ko09120	ko09124	ko03440	-0.608432	-0.0745387	1.20132	-0.489817	0.636128	1.1366149756400412	-1.80128
FW510-R12_contig_1_316	K02335	Brite Hierarchies	Protein families: genetic information processing	DNA replication proteins	polA; DNA polymerase I	ko09180	ko09182	ko03032	-0.608432	-0.0745387	1.20132	-0.489817	0.636128	1.1366149756400412	-1.80128
FW510-R12_contig_1_316	K02335	Brite Hierarchies	Protein families: genetic information processing	DNA repair and recombination proteins	polA; DNA polymerase I	ko09180	ko09182	ko03400	-0.608432	-0.0745387	1.20132	-0.489817	0.636128	1.1366149756400412	-1.80128
FW510-R12_contig_1_318	K00799	Metabolism	Metabolism of other amino acids	Glutathione metabolism	GST, gst; glutathione S-transferase	ko09100	ko09106	ko00480	-1.29667	-1.03289	-0.548475	-0.0342742	0.3502870641092589	1.8030907752692205	0.7589241578674507
FW510-R12_contig_1_318	K00799	Metabolism	Xenobiotics biodegradation and metabolism	Metabolism of xenobiotics by cytochrome P450	GST, gst; glutathione S-transferase	ko09100	ko09111	ko00980	-1.29667	-1.03289	-0.548475	-0.0342742	0.3502870641092589	1.8030907752692205	0.7589241578674507
FW510-R12_contig_1_318	K00799	Metabolism	Xenobiotics biodegradation and metabolism	Drug metabolism - cytochrome P450	GST, gst; glutathione S-transferase	ko09100	ko09111	ko00982	-1.29667	-1.03289	-0.548475	-0.0342742	0.3502870641092589	1.8030907752692205	0.7589241578674507
FW510-R12_contig_1_318	K00799	Metabolism	Xenobiotics biodegradation and metabolism	Drug metabolism - other enzymes	GST, gst; glutathione S-transferase	ko09100	ko09111	ko00983	-1.29667	-1.03289	-0.548475	-0.0342742	0.3502870641092589	1.8030907752692205	0.7589241578674507
FW510-R12_contig_1_318	K00799	Organismal Systems	Aging	Longevity regulating pathway - worm	GST, gst; glutathione S-transferase	ko09150	ko09149	ko04212	-1.29667	-1.03289	-0.548475	-0.0342742	0.3502870641092589	1.8030907752692205	0.7589241578674507
FW510-R12_contig_1_318	K00799	Human Diseases	Cancer: overview	Pathways in cancer	GST, gst; glutathione S-transferase	ko09160	ko09161	ko05200	-1.29667	-1.03289	-0.548475	-0.0342742	0.3502870641092589	1.8030907752692205	0.7589241578674507
FW510-R12_contig_1_318	K00799	Human Diseases	Cancer: overview	Chemical carcinogenesis - DNA adducts	GST, gst; glutathione S-transferase	ko09160	ko09161	ko05204	-1.29667	-1.03289	-0.548475	-0.0342742	0.3502870641092589	1.8030907752692205	0.7589241578674507
FW510-R12_contig_1_318	K00799	Human Diseases	Cancer: overview	Chemical carcinogenesis - receptor activation	GST, gst; glutathione S-transferase	ko09160	ko09161	ko05207	-1.29667	-1.03289	-0.548475	-0.0342742	0.3502870641092589	1.8030907752692205	0.7589241578674507
FW510-R12_contig_1_318	K00799	Human Diseases	Cancer: overview	Chemical carcinogenesis - reactive oxygen species	GST, gst; glutathione S-transferase	ko09160	ko09161	ko05208	-1.29667	-1.03289	-0.548475	-0.0342742	0.3502870641092589	1.8030907752692205	0.7589241578674507
FW510-R12_contig_1_318	K00799	Human Diseases	Cancer: specific types	Hepatocellular carcinoma	GST, gst; glutathione S-transferase	ko09160	ko09162	ko05225	-1.29667	-1.03289	-0.548475	-0.0342742	0.3502870641092589	1.8030907752692205	0.7589241578674507
FW510-R12_contig_1_318	K00799	Human Diseases	Cardiovascular disease	Fluid shear stress and atherosclerosis	GST, gst; glutathione S-transferase	ko09160	ko09166	ko05418	-1.29667	-1.03289	-0.548475	-0.0342742	0.3502870641092589	1.8030907752692205	0.7589241578674507
FW510-R12_contig_1_318	K00799	Human Diseases	Drug resistance: antineoplastic	Platinum drug resistance	GST, gst; glutathione S-transferase	ko09160	ko09176	ko01524	-1.29667	-1.03289	-0.548475	-0.0342742	0.3502870641092589	1.8030907752692205	0.7589241578674507
FW510-R12_contig_1_318	K00799	Brite Hierarchies	Protein families: signaling and cellular processes	Transporters	GST, gst; glutathione S-transferase	ko09180	ko09183	ko02000	-1.29667	-1.03289	-0.548475	-0.0342742	0.3502870641092589	1.8030907752692205	0.7589241578674507
FW510-R12_contig_1_319	K00602	Metabolism	Nucleotide metabolism	Purine metabolism	purH; phosphoribosylaminoimidazolecarboxamide formyltransferase / IMP cyclohydrolase [EC:2.1.2.3	ko09100	ko09104	ko00230	1.4006987899909906	1.0137687923837475	0.062232	-0.342717	-0.178916	0.00883178	-1.9639
FW510-R12_contig_1_319	K00602	Metabolism	Metabolism of cofactors and vitamins	One carbon pool by folate	purH; phosphoribosylaminoimidazolecarboxamide formyltransferase / IMP cyclohydrolase [EC:2.1.2.3	ko09100	ko09108	ko00670	1.4006987899909906	1.0137687923837475	0.062232	-0.342717	-0.178916	0.00883178	-1.9639
FW510-R12_contig_1_319	K00602	Human Diseases	Drug resistance: antineoplastic	Antifolate resistance	purH; phosphoribosylaminoimidazolecarboxamide formyltransferase / IMP cyclohydrolase [EC:2.1.2.3	ko09160	ko09176	ko01523	1.4006987899909906	1.0137687923837475	0.062232	-0.342717	-0.178916	0.00883178	-1.9639
FW510-R12_contig_1_319	K00602	Brite Hierarchies	Protein families: signaling and cellular processes	Exosome	purH; phosphoribosylaminoimidazolecarboxamide formyltransferase / IMP cyclohydrolase [EC:2.1.2.3	ko09180	ko09183	ko04147	1.4006987899909906	1.0137687923837475	0.062232	-0.342717	-0.178916	0.00883178	-1.9639
FW510-R12_contig_1_323	K01961	Metabolism	Carbohydrate metabolism	Pyruvate metabolism	accC; acetyl-CoA carboxylase, biotin carboxylase subunit [EC:6.4.1.2	ko09100	ko09101	ko00620	1.8399844955782436	1.118017687034185	-0.100357	-0.725911	-0.539401	-0.429588	-1.16274
FW510-R12_contig_1_323	K01961	Metabolism	Carbohydrate metabolism	Propanoate metabolism	accC; acetyl-CoA carboxylase, biotin carboxylase subunit [EC:6.4.1.2	ko09100	ko09101	ko00640	1.8399844955782436	1.118017687034185	-0.100357	-0.725911	-0.539401	-0.429588	-1.16274
FW510-R12_contig_1_323	K01961	Metabolism	Energy metabolism	Carbon fixation pathways in prokaryotes	accC; acetyl-CoA carboxylase, biotin carboxylase subunit [EC:6.4.1.2	ko09100	ko09102	ko00720	1.8399844955782436	1.118017687034185	-0.100357	-0.725911	-0.539401	-0.429588	-1.16274
FW510-R12_contig_1_323	K01961	Metabolism	Lipid metabolism	Fatty acid biosynthesis	accC; acetyl-CoA carboxylase, biotin carboxylase subunit [EC:6.4.1.2	ko09100	ko09103	ko00061	1.8399844955782436	1.118017687034185	-0.100357	-0.725911	-0.539401	-0.429588	-1.16274
FW510-R12_contig_1_325	K00627	Metabolism	Carbohydrate metabolism	Glycolysis / Gluconeogenesis	DLAT, aceF, pdhC; pyruvate dehydrogenase E2 component (dihydrolipoamide acetyltransferase)	ko09100	ko09101	ko00010	1.3664371733284304	1.719603748012372	-0.862178	-0.854619	-0.582262	-0.556877	-0.230106
FW510-R12_contig_1_325	K00627	Metabolism	Carbohydrate metabolism	Citrate cycle (TCA cycle)	DLAT, aceF, pdhC; pyruvate dehydrogenase E2 component (dihydrolipoamide acetyltransferase)	ko09100	ko09101	ko00020	1.3664371733284304	1.719603748012372	-0.862178	-0.854619	-0.582262	-0.556877	-0.230106
FW510-R12_contig_1_325	K00627	Metabolism	Carbohydrate metabolism	Pyruvate metabolism	DLAT, aceF, pdhC; pyruvate dehydrogenase E2 component (dihydrolipoamide acetyltransferase)	ko09100	ko09101	ko00620	1.3664371733284304	1.719603748012372	-0.862178	-0.854619	-0.582262	-0.556877	-0.230106
FW510-R12_contig_1_325	K02160	Metabolism	Carbohydrate metabolism	Pyruvate metabolism	accB, bccP; acetyl-CoA carboxylase biotin carboxyl carrier	ko09100	ko09101	ko00620	1.3664371733284304	1.719603748012372	-0.862178	-0.854619	-0.582262	-0.556877	-0.230106
FW510-R12_contig_1_325	K02160	Metabolism	Carbohydrate metabolism	Propanoate metabolism	accB, bccP; acetyl-CoA carboxylase biotin carboxyl carrier	ko09100	ko09101	ko00640	1.3664371733284304	1.719603748012372	-0.862178	-0.854619	-0.582262	-0.556877	-0.230106
FW510-R12_contig_1_325	K02160	Metabolism	Energy metabolism	Carbon fixation pathways in prokaryotes	accB, bccP; acetyl-CoA carboxylase biotin carboxyl carrier	ko09100	ko09102	ko00720	1.3664371733284304	1.719603748012372	-0.862178	-0.854619	-0.582262	-0.556877	-0.230106
FW510-R12_contig_1_325	K02160	Metabolism	Lipid metabolism	Fatty acid biosynthesis	accB, bccP; acetyl-CoA carboxylase biotin carboxyl carrier	ko09100	ko09103	ko00061	1.3664371733284304	1.719603748012372	-0.862178	-0.854619	-0.582262	-0.556877	-0.230106
FW510-R12_contig_1_326	K01271	Brite Hierarchies	Protein families: metabolism	Peptidases and inhibitors	pepQ; Xaa-Pro dipeptidase	ko09180	ko09181	ko01002	0.0574988	1.4425207740523707	-0.729875	-1.69153	0.0380397	1.1934185401168664	-0.310074
FW510-R12_contig_1_326	K03786	Metabolism	Amino acid metabolism	Phenylalanine, tyrosine and tryptophan biosynthesis	aroQ, qutE; 3-dehydroquinate dehydratase II	ko09100	ko09105	ko00400	0.0574988	1.4425207740523707	-0.729875	-1.69153	0.0380397	1.1934185401168664	-0.310074
FW510-R12_contig_1_331	K04078	Brite Hierarchies	Protein families: genetic information processing	Chaperones and folding catalysts	groES, HSPE1; chaperonin	ko09180	ko09182	ko03110	2.021123009907103	0.8987175343249134	-0.288309	-0.706181	-0.528125	-0.330836	-1.06639
FW510-R12_contig_1_331	K04078	Brite Hierarchies	Protein families: genetic information processing	Mitochondrial biogenesis	groES, HSPE1; chaperonin	ko09180	ko09182	ko03029	2.021123009907103	0.8987175343249134	-0.288309	-0.706181	-0.528125	-0.330836	-1.06639
FW510-R12_contig_1_332	K04077	Genetic Information Processing	Folding, sorting and degradation	RNA degradation	groEL, HSPD1; chaperonin	ko09120	ko09123	ko03018	1.9579648164245123	0.890749	0.035301307806868326	-0.845417	-0.56871	-0.379103	-1.09079
FW510-R12_contig_1_332	K04077	Organismal Systems	Aging	Longevity regulating pathway - worm	groEL, HSPD1; chaperonin	ko09150	ko09149	ko04212	1.9579648164245123	0.890749	0.035301307806868326	-0.845417	-0.56871	-0.379103	-1.09079
FW510-R12_contig_1_332	K04077	Human Diseases	Infectious disease: bacterial	Legionellosis	groEL, HSPD1; chaperonin	ko09160	ko09171	ko05134	1.9579648164245123	0.890749	0.035301307806868326	-0.845417	-0.56871	-0.379103	-1.09079
FW510-R12_contig_1_332	K04077	Human Diseases	Infectious disease: bacterial	Tuberculosis	groEL, HSPD1; chaperonin	ko09160	ko09171	ko05152	1.9579648164245123	0.890749	0.035301307806868326	-0.845417	-0.56871	-0.379103	-1.09079
FW510-R12_contig_1_332	K04077	Human Diseases	Cardiovascular disease	Lipid and atherosclerosis	groEL, HSPD1; chaperonin	ko09160	ko09166	ko05417	1.9579648164245123	0.890749	0.035301307806868326	-0.845417	-0.56871	-0.379103	-1.09079
FW510-R12_contig_1_332	K04077	Human Diseases	Endocrine and metabolic disease	Type I diabetes mellitus	groEL, HSPD1; chaperonin	ko09160	ko09167	ko04940	1.9579648164245123	0.890749	0.035301307806868326	-0.845417	-0.56871	-0.379103	-1.09079
FW510-R12_contig_1_332	K04077	Brite Hierarchies	Protein families: genetic information processing	Messenger RNA biogenesis	groEL, HSPD1; chaperonin	ko09180	ko09182	ko03019	1.9579648164245123	0.890749	0.035301307806868326	-0.845417	-0.56871	-0.379103	-1.09079
FW510-R12_contig_1_332	K04077	Brite Hierarchies	Protein families: genetic information processing	Chaperones and folding catalysts	groEL, HSPD1; chaperonin	ko09180	ko09182	ko03110	1.9579648164245123	0.890749	0.035301307806868326	-0.845417	-0.56871	-0.379103	-1.09079
FW510-R12_contig_1_332	K04077	Brite Hierarchies	Protein families: genetic information processing	Mitochondrial biogenesis	groEL, HSPD1; chaperonin	ko09180	ko09182	ko03029	1.9579648164245123	0.890749	0.035301307806868326	-0.845417	-0.56871	-0.379103	-1.09079
FW510-R12_contig_1_332	K04077	Brite Hierarchies	Protein families: signaling and cellular processes	Exosome	groEL, HSPD1; chaperonin	ko09180	ko09183	ko04147	1.9579648164245123	0.890749	0.035301307806868326	-0.845417	-0.56871	-0.379103	-1.09079
FW510-R12_contig_1_338	K09019	Metabolism	Nucleotide metabolism	Pyrimidine metabolism	rutE; 3-hydroxypropanoate dehydrogenase	ko09100	ko09104	ko00240	0.9362508110366154	1.231677479456515	-1.21606	-0.972849	0.16327669567557127	0.9643192963078054	-1.10662
FW510-R12_contig_1_350	K12340	Environmental Information Processing	Membrane transport	Bacterial secretion system	tolC, bepC, cyaE, raxC, sapF, rsaF, hasF; outer membrane	ko09130	ko09131	ko03070	0.1823030006199588	-0.192852	-1.41094	-0.464395	0.6204554804247707	1.962665041676585	-0.697235
FW510-R12_contig_1_350	K12340	Environmental Information Processing	Signal transduction	Two-component system	tolC, bepC, cyaE, raxC, sapF, rsaF, hasF; outer membrane	ko09130	ko09132	ko02020	0.1823030006199588	-0.192852	-1.41094	-0.464395	0.6204554804247707	1.962665041676585	-0.697235
FW510-R12_contig_1_350	K12340	Organismal Systems	Environmental adaptation	Plant-pathogen interaction	tolC, bepC, cyaE, raxC, sapF, rsaF, hasF; outer membrane	ko09150	ko09159	ko04626	0.1823030006199588	-0.192852	-1.41094	-0.464395	0.6204554804247707	1.962665041676585	-0.697235
FW510-R12_contig_1_350	K12340	Human Diseases	Infectious disease: bacterial	Pertussis	tolC, bepC, cyaE, raxC, sapF, rsaF, hasF; outer membrane	ko09160	ko09171	ko05133	0.1823030006199588	-0.192852	-1.41094	-0.464395	0.6204554804247707	1.962665041676585	-0.697235
FW510-R12_contig_1_350	K12340	Human Diseases	Drug resistance: antimicrobial	beta-Lactam resistance	tolC, bepC, cyaE, raxC, sapF, rsaF, hasF; outer membrane	ko09160	ko09175	ko01501	0.1823030006199588	-0.192852	-1.41094	-0.464395	0.6204554804247707	1.962665041676585	-0.697235
FW510-R12_contig_1_350	K12340	Human Diseases	Drug resistance: antimicrobial	Cationic antimicrobial peptide (CAMP) resistance	tolC, bepC, cyaE, raxC, sapF, rsaF, hasF; outer membrane	ko09160	ko09175	ko01503	0.1823030006199588	-0.192852	-1.41094	-0.464395	0.6204554804247707	1.962665041676585	-0.697235
FW510-R12_contig_1_350	K12340	Brite Hierarchies	Protein families: signaling and cellular processes	Transporters	tolC, bepC, cyaE, raxC, sapF, rsaF, hasF; outer membrane	ko09180	ko09183	ko02000	0.1823030006199588	-0.192852	-1.41094	-0.464395	0.6204554804247707	1.962665041676585	-0.697235
FW510-R12_contig_1_350	K12340	Brite Hierarchies	Protein families: signaling and cellular processes	Secretion system	tolC, bepC, cyaE, raxC, sapF, rsaF, hasF; outer membrane	ko09180	ko09183	ko02044	0.1823030006199588	-0.192852	-1.41094	-0.464395	0.6204554804247707	1.962665041676585	-0.697235
FW510-R12_contig_1_350	K12340	Brite Hierarchies	Protein families: signaling and cellular processes	Antimicrobial resistance genes	tolC, bepC, cyaE, raxC, sapF, rsaF, hasF; outer membrane	ko09180	ko09183	ko01504	0.1823030006199588	-0.192852	-1.41094	-0.464395	0.6204554804247707	1.962665041676585	-0.697235
FW510-R12_contig_1_351	K00573	Not Included in Pathway or Brite	Unclassified: metabolism	Enzymes with EC	E2.1.1.77, pcm; protein-L-isoaspartate(D-aspartate) O-methyltransferase	ko09190	ko09191	ko99980	1.9809439044462303	0.9496631698073601	-0.416173	-0.811643	-0.563584	-0.136294	-1.00291
FW510-R12_contig_1_353	K03594	Metabolism	Metabolism of cofactors and vitamins	Porphyrin metabolism	bfr; bacterioferritin	ko09100	ko09108	ko00860	-1.39505	-0.859913	-0.514852	-0.147129	0.21867340552220474	1.7611408190213582	0.9371340470634907
FW510-R12_contig_1_356	K01507	Metabolism	Energy metabolism	Oxidative phosphorylation	ppa; inorganic pyrophosphatase	ko09100	ko09102	ko00190	1.7654181744732138	0.8228294716493713	-0.354587	-1.06971	-0.219832	0.3771267875704719	-1.32124
FW510-R12_contig_1_359	K15987	Brite Hierarchies	Protein families: signaling and cellular processes	Transporters	hppA; K(+)-stimulated pyrophosphate-energized sodium pump	ko09180	ko09183	ko02000	-1.93669	-0.583443	1.098169993197399	1.2201566838505813	0.11850572487621387	0.35512874921321186	-0.271823
FW510-R12_contig_1_361	K00850	Metabolism	Carbohydrate metabolism	Glycolysis / Gluconeogenesis	pfkA, PFK; 6-phosphofructokinase 1	ko09100	ko09101	ko00010	-1.20743	-0.761455	-0.793483	-0.157015	0.41047576999567603	1.9588103452008425	0.5500957671738721
FW510-R12_contig_1_361	K00850	Metabolism	Carbohydrate metabolism	Pentose phosphate pathway	pfkA, PFK; 6-phosphofructokinase 1	ko09100	ko09101	ko00030	-1.20743	-0.761455	-0.793483	-0.157015	0.41047576999567603	1.9588103452008425	0.5500957671738721
FW510-R12_contig_1_361	K00850	Metabolism	Carbohydrate metabolism	Fructose and mannose metabolism	pfkA, PFK; 6-phosphofructokinase 1	ko09100	ko09101	ko00051	-1.20743	-0.761455	-0.793483	-0.157015	0.41047576999567603	1.9588103452008425	0.5500957671738721
FW510-R12_contig_1_361	K00850	Metabolism	Carbohydrate metabolism	Galactose metabolism	pfkA, PFK; 6-phosphofructokinase 1	ko09100	ko09101	ko00052	-1.20743	-0.761455	-0.793483	-0.157015	0.41047576999567603	1.9588103452008425	0.5500957671738721
FW510-R12_contig_1_361	K00850	Metabolism	Energy metabolism	Methane metabolism	pfkA, PFK; 6-phosphofructokinase 1	ko09100	ko09102	ko00680	-1.20743	-0.761455	-0.793483	-0.157015	0.41047576999567603	1.9588103452008425	0.5500957671738721
FW510-R12_contig_1_361	K00850	Genetic Information Processing	Folding, sorting and degradation	RNA degradation	pfkA, PFK; 6-phosphofructokinase 1	ko09120	ko09123	ko03018	-1.20743	-0.761455	-0.793483	-0.157015	0.41047576999567603	1.9588103452008425	0.5500957671738721
FW510-R12_contig_1_361	K00850	Environmental Information Processing	Signal transduction	HIF-1 signaling pathway	pfkA, PFK; 6-phosphofructokinase 1	ko09130	ko09132	ko04066	-1.20743	-0.761455	-0.793483	-0.157015	0.41047576999567603	1.9588103452008425	0.5500957671738721
FW510-R12_contig_1_361	K00850	Environmental Information Processing	Signal transduction	AMPK signaling pathway	pfkA, PFK; 6-phosphofructokinase 1	ko09130	ko09132	ko04152	-1.20743	-0.761455	-0.793483	-0.157015	0.41047576999567603	1.9588103452008425	0.5500957671738721
FW510-R12_contig_1_361	K00850	Organismal Systems	Endocrine system	Glucagon signaling pathway	pfkA, PFK; 6-phosphofructokinase 1	ko09150	ko09152	ko04922	-1.20743	-0.761455	-0.793483	-0.157015	0.41047576999567603	1.9588103452008425	0.5500957671738721
FW510-R12_contig_1_361	K00850	Organismal Systems	Endocrine system	Thyroid hormone signaling pathway	pfkA, PFK; 6-phosphofructokinase 1	ko09150	ko09152	ko04919	-1.20743	-0.761455	-0.793483	-0.157015	0.41047576999567603	1.9588103452008425	0.5500957671738721
FW510-R12_contig_1_361	K00850	Human Diseases	Cancer: overview	Central carbon metabolism in cancer	pfkA, PFK; 6-phosphofructokinase 1	ko09160	ko09161	ko05230	-1.20743	-0.761455	-0.793483	-0.157015	0.41047576999567603	1.9588103452008425	0.5500957671738721
FW510-R12_contig_1_361	K00850	Brite Hierarchies	Protein families: metabolism	Protein phosphatases and associated proteins	pfkA, PFK; 6-phosphofructokinase 1	ko09180	ko09181	ko01009	-1.20743	-0.761455	-0.793483	-0.157015	0.41047576999567603	1.9588103452008425	0.5500957671738721
FW510-R12_contig_1_361	K00850	Brite Hierarchies	Protein families: genetic information processing	Messenger RNA biogenesis	pfkA, PFK; 6-phosphofructokinase 1	ko09180	ko09182	ko03019	-1.20743	-0.761455	-0.793483	-0.157015	0.41047576999567603	1.9588103452008425	0.5500957671738721
FW510-R12_contig_1_361	K21071	Metabolism	Carbohydrate metabolism	Glycolysis / Gluconeogenesis	pfk, pfp; ATP-dependent phosphofructokinase / diphosphate-dependent phosphofructokinase [EC:2.7.1.11	ko09100	ko09101	ko00010	-1.20743	-0.761455	-0.793483	-0.157015	0.41047576999567603	1.9588103452008425	0.5500957671738721
FW510-R12_contig_1_361	K21071	Metabolism	Carbohydrate metabolism	Pentose phosphate pathway	pfk, pfp; ATP-dependent phosphofructokinase / diphosphate-dependent phosphofructokinase [EC:2.7.1.11	ko09100	ko09101	ko00030	-1.20743	-0.761455	-0.793483	-0.157015	0.41047576999567603	1.9588103452008425	0.5500957671738721
FW510-R12_contig_1_361	K21071	Metabolism	Carbohydrate metabolism	Fructose and mannose metabolism	pfk, pfp; ATP-dependent phosphofructokinase / diphosphate-dependent phosphofructokinase [EC:2.7.1.11	ko09100	ko09101	ko00051	-1.20743	-0.761455	-0.793483	-0.157015	0.41047576999567603	1.9588103452008425	0.5500957671738721
FW510-R12_contig_1_361	K21071	Metabolism	Carbohydrate metabolism	Galactose metabolism	pfk, pfp; ATP-dependent phosphofructokinase / diphosphate-dependent phosphofructokinase [EC:2.7.1.11	ko09100	ko09101	ko00052	-1.20743	-0.761455	-0.793483	-0.157015	0.41047576999567603	1.9588103452008425	0.5500957671738721
FW510-R12_contig_1_361	K21071	Metabolism	Energy metabolism	Methane metabolism	pfk, pfp; ATP-dependent phosphofructokinase / diphosphate-dependent phosphofructokinase [EC:2.7.1.11	ko09100	ko09102	ko00680	-1.20743	-0.761455	-0.793483	-0.157015	0.41047576999567603	1.9588103452008425	0.5500957671738721
FW510-R12_contig_1_362	K00939	Metabolism	Nucleotide metabolism	Purine metabolism	adk, AK; adenylate kinase	ko09100	ko09104	ko00230	0.5928793828798143	1.2340239585295745	0.7937947818256206	0.2536608061647828	0.0528948	-1.19528	-1.73197
FW510-R12_contig_1_362	K00939	Metabolism	Metabolism of cofactors and vitamins	Thiamine metabolism	adk, AK; adenylate kinase	ko09100	ko09108	ko00730	0.5928793828798143	1.2340239585295745	0.7937947818256206	0.2536608061647828	0.0528948	-1.19528	-1.73197
FW510-R12_contig_1_362	K00939	Brite Hierarchies	Protein families: signaling and cellular processes	Exosome	adk, AK; adenylate kinase	ko09180	ko09183	ko04147	0.5928793828798143	1.2340239585295745	0.7937947818256206	0.2536608061647828	0.0528948	-1.19528	-1.73197
FW510-R12_contig_1_363	K01921	Metabolism	Metabolism of other amino acids	D-Amino acid metabolism	ddl; D-alanine-D-alanine ligase	ko09100	ko09106	ko00470	-0.515989	0.5797154256209339	-0.925058	-0.320891	0.23396641492561077	2.0448997826008997	-1.09664
FW510-R12_contig_1_363	K01921	Metabolism	Glycan biosynthesis and metabolism	Peptidoglycan biosynthesis	ddl; D-alanine-D-alanine ligase	ko09100	ko09107	ko00550	-0.515989	0.5797154256209339	-0.925058	-0.320891	0.23396641492561077	2.0448997826008997	-1.09664
FW510-R12_contig_1_363	K01921	Human Diseases	Drug resistance: antimicrobial	Vancomycin resistance	ddl; D-alanine-D-alanine ligase	ko09160	ko09175	ko01502	-0.515989	0.5797154256209339	-0.925058	-0.320891	0.23396641492561077	2.0448997826008997	-1.09664
FW510-R12_contig_1_363	K01921	Brite Hierarchies	Protein families: metabolism	Peptidoglycan biosynthesis and degradation proteins	ddl; D-alanine-D-alanine ligase	ko09180	ko09181	ko01011	-0.515989	0.5797154256209339	-0.925058	-0.320891	0.23396641492561077	2.0448997826008997	-1.09664
FW510-R12_contig_1_363	K01924	Metabolism	Glycan biosynthesis and metabolism	Peptidoglycan biosynthesis	murC; UDP-N-acetylmuramate--alanine ligase	ko09100	ko09107	ko00550	-0.515989	0.5797154256209339	-0.925058	-0.320891	0.23396641492561077	2.0448997826008997	-1.09664
FW510-R12_contig_1_363	K01924	Brite Hierarchies	Protein families: metabolism	Peptidoglycan biosynthesis and degradation proteins	murC; UDP-N-acetylmuramate--alanine ligase	ko09180	ko09181	ko01011	-0.515989	0.5797154256209339	-0.925058	-0.320891	0.23396641492561077	2.0448997826008997	-1.09664
FW510-R12_contig_1_363	K02558	Not Included in Pathway or Brite	Unclassified: metabolism	Enzymes with EC	mpl; UDP-N-acetylmuramate: L-alanyl-gamma-D-glutamyl-meso-diaminopimelate ligase	ko09190	ko09191	ko99980	-0.515989	0.5797154256209339	-0.925058	-0.320891	0.23396641492561077	2.0448997826008997	-1.09664
FW510-R12_contig_1_366	K00821	Metabolism	Amino acid metabolism	Lysine biosynthesis	argD; acetylornithine/N-succinyldiaminopimelate aminotransferase [EC:2.6.1.11	ko09100	ko09105	ko00300	-0.118793	1.3917810163385027	-0.421398	-0.197053	0.2115315582875124	1.0523350787844044	-1.9184
FW510-R12_contig_1_366	K00821	Metabolism	Amino acid metabolism	Arginine biosynthesis	argD; acetylornithine/N-succinyldiaminopimelate aminotransferase [EC:2.6.1.11	ko09100	ko09105	ko00220	-0.118793	1.3917810163385027	-0.421398	-0.197053	0.2115315582875124	1.0523350787844044	-1.9184
FW510-R12_contig_1_366	K00821	Brite Hierarchies	Protein families: metabolism	Amino acid related enzymes	argD; acetylornithine/N-succinyldiaminopimelate aminotransferase [EC:2.6.1.11	ko09180	ko09181	ko01007	-0.118793	1.3917810163385027	-0.421398	-0.197053	0.2115315582875124	1.0523350787844044	-1.9184
FW510-R12_contig_1_366	K00840	Metabolism	Amino acid metabolism	Arginine and proline metabolism	astC; succinylornithine aminotransferase	ko09100	ko09105	ko00330	-0.118793	1.3917810163385027	-0.421398	-0.197053	0.2115315582875124	1.0523350787844044	-1.9184
FW510-R12_contig_1_366	K00840	Brite Hierarchies	Protein families: metabolism	Amino acid related enzymes	astC; succinylornithine aminotransferase	ko09180	ko09181	ko01007	-0.118793	1.3917810163385027	-0.421398	-0.197053	0.2115315582875124	1.0523350787844044	-1.9184
FW510-R12_contig_1_370	K01845	Metabolism	Metabolism of cofactors and vitamins	Porphyrin metabolism	hemL; glutamate-1-semialdehyde 2,1-aminomutase	ko09100	ko09108	ko00860	-1.31599	-0.0390455	-0.574178	-0.143297	0.773023	1.9677983332635007	-0.668314
FW510-R12_contig_1_370	K01845	Brite Hierarchies	Protein families: metabolism	Amino acid related enzymes	hemL; glutamate-1-semialdehyde 2,1-aminomutase	ko09180	ko09181	ko01007	-1.31599	-0.0390455	-0.574178	-0.143297	0.773023	1.9677983332635007	-0.668314
FW510-R12_contig_1_371	K00788	Metabolism	Metabolism of cofactors and vitamins	Thiamine metabolism	thiE; thiamine-phosphate pyrophosphorylase	ko09100	ko09108	ko00730	1.7079304220247933	0.900064	0.2845838126224943	-0.723591	0.11300404998665883	-0.980102	-1.30189
FW510-R12_contig_1_389	K03594	Metabolism	Metabolism of cofactors and vitamins	Porphyrin metabolism	bfr; bacterioferritin	ko09100	ko09108	ko00860	-1.28401	-1.04603	-0.853512	0.0301107	0.6943035643377401	1.334455439427586	1.1246843675703933
FW510-R12_contig_1_432	K02110	Metabolism	Energy metabolism	Oxidative phosphorylation	ATPF0C, atpE; F-type H+-transporting ATPase subunit	ko09100	ko09102	ko00190	1.2375833578503797	0.9100697241319367	1.0259816272295175	-0.21592	-0.499017	-0.862412	-1.59629
FW510-R12_contig_1_432	K02110	Metabolism	Energy metabolism	Photosynthesis	ATPF0C, atpE; F-type H+-transporting ATPase subunit	ko09100	ko09102	ko00195	1.2375833578503797	0.9100697241319367	1.0259816272295175	-0.21592	-0.499017	-0.862412	-1.59629
FW510-R12_contig_1_432	K02110	Brite Hierarchies	Protein families: metabolism	Photosynthesis proteins	ATPF0C, atpE; F-type H+-transporting ATPase subunit	ko09180	ko09181	ko00194	1.2375833578503797	0.9100697241319367	1.0259816272295175	-0.21592	-0.499017	-0.862412	-1.59629
FW510-R12_contig_1_433	K02109	Metabolism	Energy metabolism	Oxidative phosphorylation	ATPF0B, atpF; F-type H+-transporting ATPase subunit	ko09100	ko09102	ko00190	1.903095615849885	0.9947667360034163	-0.108649	-0.755451	-0.201465	-0.707688	-1.12461
FW510-R12_contig_1_433	K02109	Metabolism	Energy metabolism	Photosynthesis	ATPF0B, atpF; F-type H+-transporting ATPase subunit	ko09100	ko09102	ko00195	1.903095615849885	0.9947667360034163	-0.108649	-0.755451	-0.201465	-0.707688	-1.12461
FW510-R12_contig_1_433	K02109	Brite Hierarchies	Protein families: metabolism	Photosynthesis proteins	ATPF0B, atpF; F-type H+-transporting ATPase subunit	ko09180	ko09181	ko00194	1.903095615849885	0.9947667360034163	-0.108649	-0.755451	-0.201465	-0.707688	-1.12461
FW510-R12_contig_1_434	K02113	Metabolism	Energy metabolism	Oxidative phosphorylation	ATPF1D, atpH; F-type H+-transporting ATPase subunit	ko09100	ko09102	ko00190	1.2718398116737737	1.713410379676747	-0.271076	-0.951606	-0.135651	-0.562679	-1.06424
FW510-R12_contig_1_434	K02113	Metabolism	Energy metabolism	Photosynthesis	ATPF1D, atpH; F-type H+-transporting ATPase subunit	ko09100	ko09102	ko00195	1.2718398116737737	1.713410379676747	-0.271076	-0.951606	-0.135651	-0.562679	-1.06424
FW510-R12_contig_1_434	K02113	Brite Hierarchies	Protein families: metabolism	Photosynthesis proteins	ATPF1D, atpH; F-type H+-transporting ATPase subunit	ko09180	ko09181	ko00194	1.2718398116737737	1.713410379676747	-0.271076	-0.951606	-0.135651	-0.562679	-1.06424
FW510-R12_contig_1_435	K02111	Metabolism	Energy metabolism	Oxidative phosphorylation	ATPF1A, atpA; F-type H+/Na+-transporting ATPase subunit alpha [EC:7.1.2.2	ko09100	ko09102	ko00190	1.9230372851737159	0.8098683501817169	0.21747690029801228	-0.498543	-0.496481	-0.667847	-1.28751
FW510-R12_contig_1_435	K02111	Metabolism	Energy metabolism	Photosynthesis	ATPF1A, atpA; F-type H+/Na+-transporting ATPase subunit alpha [EC:7.1.2.2	ko09100	ko09102	ko00195	1.9230372851737159	0.8098683501817169	0.21747690029801228	-0.498543	-0.496481	-0.667847	-1.28751
FW510-R12_contig_1_435	K02111	Brite Hierarchies	Protein families: metabolism	Photosynthesis proteins	ATPF1A, atpA; F-type H+/Na+-transporting ATPase subunit alpha [EC:7.1.2.2	ko09180	ko09181	ko00194	1.9230372851737159	0.8098683501817169	0.21747690029801228	-0.498543	-0.496481	-0.667847	-1.28751
FW510-R12_contig_1_436	K02115	Metabolism	Energy metabolism	Oxidative phosphorylation	ATPF1G, atpG; F-type H+-transporting ATPase subunit	ko09100	ko09102	ko00190	1.7140121837877467	1.2881226476516048	-0.0449035	-0.766355	-0.649289	-0.451604	-1.08998
FW510-R12_contig_1_436	K02115	Metabolism	Energy metabolism	Photosynthesis	ATPF1G, atpG; F-type H+-transporting ATPase subunit	ko09100	ko09102	ko00195	1.7140121837877467	1.2881226476516048	-0.0449035	-0.766355	-0.649289	-0.451604	-1.08998
FW510-R12_contig_1_436	K02115	Brite Hierarchies	Protein families: metabolism	Photosynthesis proteins	ATPF1G, atpG; F-type H+-transporting ATPase subunit	ko09180	ko09181	ko00194	1.7140121837877467	1.2881226476516048	-0.0449035	-0.766355	-0.649289	-0.451604	-1.08998
FW510-R12_contig_1_437	K02112	Metabolism	Energy metabolism	Oxidative phosphorylation	ATPF1B, atpD; F-type H+/Na+-transporting ATPase subunit beta [EC:7.1.2.2	ko09100	ko09102	ko00190	2.039146788252001	0.7027864941892568	0.13933719288908694	-0.648581	-0.507908	-0.577352	-1.14743
FW510-R12_contig_1_437	K02112	Metabolism	Energy metabolism	Photosynthesis	ATPF1B, atpD; F-type H+/Na+-transporting ATPase subunit beta [EC:7.1.2.2	ko09100	ko09102	ko00195	2.039146788252001	0.7027864941892568	0.13933719288908694	-0.648581	-0.507908	-0.577352	-1.14743
FW510-R12_contig_1_437	K02112	Brite Hierarchies	Protein families: metabolism	Photosynthesis proteins	ATPF1B, atpD; F-type H+/Na+-transporting ATPase subunit beta [EC:7.1.2.2	ko09180	ko09181	ko00194	2.039146788252001	0.7027864941892568	0.13933719288908694	-0.648581	-0.507908	-0.577352	-1.14743
FW510-R12_contig_1_438	K02114	Metabolism	Energy metabolism	Oxidative phosphorylation	ATPF1E, atpC; F-type H+-transporting ATPase subunit	ko09100	ko09102	ko00190	1.7182805549162767	1.0372507727024485	0.0863395	-0.658984	-0.136906	-0.565745	-1.48024
FW510-R12_contig_1_438	K02114	Metabolism	Energy metabolism	Photosynthesis	ATPF1E, atpC; F-type H+-transporting ATPase subunit	ko09100	ko09102	ko00195	1.7182805549162767	1.0372507727024485	0.0863395	-0.658984	-0.136906	-0.565745	-1.48024
FW510-R12_contig_1_438	K02114	Brite Hierarchies	Protein families: metabolism	Photosynthesis proteins	ATPF1E, atpC; F-type H+-transporting ATPase subunit	ko09180	ko09181	ko00194	1.7182805549162767	1.0372507727024485	0.0863395	-0.658984	-0.136906	-0.565745	-1.48024
FW510-R12_contig_1_440	K04042	Metabolism	Carbohydrate metabolism	Amino sugar and nucleotide sugar metabolism	glmU; bifunctional UDP-N-acetylglucosamine pyrophosphorylase / glucosamine-1-phosphate N-acetyltransferase [EC:2.7.7.23	ko09100	ko09101	ko00520	-0.664432	-0.912691	-1.26582	-0.222755	0.5000424131528475	1.7987091454136017	0.766947
FW510-R12_contig_1_440	K04042	Metabolism	Glycan biosynthesis and metabolism	O-Antigen nucleotide sugar biosynthesis	glmU; bifunctional UDP-N-acetylglucosamine pyrophosphorylase / glucosamine-1-phosphate N-acetyltransferase [EC:2.7.7.23	ko09100	ko09107	ko00541	-0.664432	-0.912691	-1.26582	-0.222755	0.5000424131528475	1.7987091454136017	0.766947
FW510-R12_contig_1_455	K00228	Metabolism	Metabolism of cofactors and vitamins	Porphyrin metabolism	CPOX, hemF; coproporphyrinogen III oxidase	ko09100	ko09108	ko00860	-0.139854	0.8516893545344811	-0.93226	-1.21545	0.8386644245830109	1.5288395557841392	-0.931633
FW510-R12_contig_1_459	K03667	Brite Hierarchies	Protein families: genetic information processing	Chaperones and folding catalysts	hslU; ATP-dependent HslUV protease ATP-binding subunit	ko09180	ko09182	ko03110	1.9113950535485844	0.6673793815059029	-0.863742	-1.15749	-0.534066	0.5029664932297925	-0.526446
FW510-R12_contig_1_473	K00014	Metabolism	Amino acid metabolism	Phenylalanine, tyrosine and tryptophan biosynthesis	aroE; shikimate dehydrogenase	ko09100	ko09105	ko00400	-1.73424	-0.0642319	-0.137276	-0.577908	0.8121251387701208	1.7249283629157075	-0.0234001
FW510-R12_contig_1_473	K00014	Metabolism	Biosynthesis of other secondary metabolites	Biosynthesis of various plant secondary metabolites	aroE; shikimate dehydrogenase	ko09100	ko09110	ko00999	-1.73424	-0.0642319	-0.137276	-0.577908	0.8121251387701208	1.7249283629157075	-0.0234001
FW510-R12_contig_1_475	K08699	Not Included in Pathway or Brite	Unclassified: metabolism	Carbohydrate	ccmN; carbon dioxide concentrating mechanism protein	ko09190	ko09191	ko99981	1.5778358895665374	0.8422438834633763	0.7270170920021172	-0.455053	-0.293529	-0.972502	-1.42601
FW510-R12_contig_1_476	K01414	Brite Hierarchies	Protein families: metabolism	Peptidases and inhibitors	prlC; oligopeptidase A	ko09180	ko09181	ko01002	-0.840334	-0.222517	-0.313472	-0.632396	0.7713767664610602	2.0994826250706295	-0.86214
FW510-R12_contig_1_477	K03704	Not Included in Pathway or Brite	Unclassified: genetic information processing		cspA; cold shock	ko09190	ko09192	ko99973	2.0399797785932416	0.8454294105370012	0.00128162	-0.579609	-0.673921	-0.81473	-0.818431
FW510-R12_contig_1_480	K06911	Not Included in Pathway or Brite	Unclassified: metabolism	Enzymes with EC	PIR; quercetin 2,3-dioxygenase	ko09190	ko09191	ko99980	-1.09358	1.1146838748009877	-0.497767	0.010847079292255254	1.2080669198819936	0.7643881959043075	-1.50664
FW510-R12_contig_1_494	K00721	Metabolism	Glycan biosynthesis and metabolism	N-Glycan biosynthesis	DPM1; dolichol-phosphate mannosyltransferase	ko09100	ko09107	ko00510	1.4931027750101846	-0.18648	0.030864494423207278	-1.2207	0.6266603722943929	0.7631221495328872	-1.50657
FW510-R12_contig_1_494	K00721	Brite Hierarchies	Protein families: metabolism	Glycosyltransferases	DPM1; dolichol-phosphate mannosyltransferase	ko09180	ko09181	ko01003	1.4931027750101846	-0.18648	0.030864494423207278	-1.2207	0.6266603722943929	0.7631221495328872	-1.50657
FW510-R12_contig_1_504	K13572	Brite Hierarchies	Protein families: genetic information processing	Proteasome	pafB; proteasome accessory factor	ko09180	ko09182	ko03051	-1.33766	-0.401906	-0.960799	-0.258679	0.3600325613564352	1.8248793015474885	0.7741317014225724
FW510-R12_contig_1_506	K07283	Not Included in Pathway or Brite	Unclassified: signaling and cellular processes	Structural	ydiY; putative salt-induced outer membrane	ko09190	ko09193	ko99992	1.4684907640302611	1.0352699694333134	-0.989751	-1.41786	-0.287066	0.6790599098358608	-0.488141
FW510-R12_contig_1_508	K01834	Metabolism	Carbohydrate metabolism	Glycolysis / Gluconeogenesis	PGAM, gpmA; 2,3-bisphosphoglycerate-dependent phosphoglycerate mutase	ko09100	ko09101	ko00010	0.6378762866716811	1.0643250821503212	-0.962127	-1.39932	0.3679999549676949	1.2407713862702825	-0.949521
FW510-R12_contig_1_508	K01834	Metabolism	Energy metabolism	Methane metabolism	PGAM, gpmA; 2,3-bisphosphoglycerate-dependent phosphoglycerate mutase	ko09100	ko09102	ko00680	0.6378762866716811	1.0643250821503212	-0.962127	-1.39932	0.3679999549676949	1.2407713862702825	-0.949521
FW510-R12_contig_1_508	K01834	Metabolism	Amino acid metabolism	Glycine, serine and threonine metabolism	PGAM, gpmA; 2,3-bisphosphoglycerate-dependent phosphoglycerate mutase	ko09100	ko09105	ko00260	0.6378762866716811	1.0643250821503212	-0.962127	-1.39932	0.3679999549676949	1.2407713862702825	-0.949521
FW510-R12_contig_1_508	K01834	Organismal Systems	Endocrine system	Glucagon signaling pathway	PGAM, gpmA; 2,3-bisphosphoglycerate-dependent phosphoglycerate mutase	ko09150	ko09152	ko04922	0.6378762866716811	1.0643250821503212	-0.962127	-1.39932	0.3679999549676949	1.2407713862702825	-0.949521
FW510-R12_contig_1_508	K01834	Human Diseases	Cancer: overview	Central carbon metabolism in cancer	PGAM, gpmA; 2,3-bisphosphoglycerate-dependent phosphoglycerate mutase	ko09160	ko09161	ko05230	0.6378762866716811	1.0643250821503212	-0.962127	-1.39932	0.3679999549676949	1.2407713862702825	-0.949521
FW510-R12_contig_1_508	K01834	Brite Hierarchies	Protein families: genetic information processing	Membrane trafficking	PGAM, gpmA; 2,3-bisphosphoglycerate-dependent phosphoglycerate mutase	ko09180	ko09182	ko04131	0.6378762866716811	1.0643250821503212	-0.962127	-1.39932	0.3679999549676949	1.2407713862702825	-0.949521
FW510-R12_contig_1_508	K01834	Brite Hierarchies	Protein families: signaling and cellular processes	Exosome	PGAM, gpmA; 2,3-bisphosphoglycerate-dependent phosphoglycerate mutase	ko09180	ko09183	ko04147	0.6378762866716811	1.0643250821503212	-0.962127	-1.39932	0.3679999549676949	1.2407713862702825	-0.949521
FW510-R12_contig_1_510	K01436	Brite Hierarchies	Protein families: metabolism	Peptidases and inhibitors	yhaA; amidohydrolase	ko09180	ko09181	ko01002	-1.42091	-0.336848	-1.1423	0.0328055	0.7410318191792173	1.6763361218184962	0.44988309756744826
FW510-R12_contig_1_514	K00406	Metabolism	Energy metabolism	Oxidative phosphorylation	ccoP; cytochrome c oxidase cbb3-type subunit	ko09100	ko09102	ko00190	-1.1241	-0.344329	-1.06988	0.3154128490921931	0.7581326035009018	1.8998958536930264	-0.435132
FW510-R12_contig_1_514	K00406	Environmental Information Processing	Signal transduction	Two-component system	ccoP; cytochrome c oxidase cbb3-type subunit	ko09130	ko09132	ko02020	-1.1241	-0.344329	-1.06988	0.3154128490921931	0.7581326035009018	1.8998958536930264	-0.435132
FW510-R12_contig_1_515	K07799	Environmental Information Processing	Signal transduction	Two-component system	mdtA; membrane fusion protein, multidrug efflux	ko09130	ko09132	ko02020	1.8879541480271191	1.186731388671643	-0.71443	-0.584488	-0.430671	-0.466221	-0.878875
FW510-R12_contig_1_515	K07799	Brite Hierarchies	Protein families: signaling and cellular processes	Transporters	mdtA; membrane fusion protein, multidrug efflux	ko09180	ko09183	ko02000	1.8879541480271191	1.186731388671643	-0.71443	-0.584488	-0.430671	-0.466221	-0.878875
FW510-R12_contig_1_538	K00031	Metabolism	Carbohydrate metabolism	Citrate cycle (TCA cycle)	IDH1, IDH2, icd; isocitrate dehydrogenase	ko09100	ko09101	ko00020	1.737208366112627	1.0465949267378507	0.362772	-0.703023	-0.737193	-0.491506	-1.21485
FW510-R12_contig_1_538	K00031	Metabolism	Energy metabolism	Carbon fixation pathways in prokaryotes	IDH1, IDH2, icd; isocitrate dehydrogenase	ko09100	ko09102	ko00720	1.737208366112627	1.0465949267378507	0.362772	-0.703023	-0.737193	-0.491506	-1.21485
FW510-R12_contig_1_538	K00031	Metabolism	Metabolism of other amino acids	Glutathione metabolism	IDH1, IDH2, icd; isocitrate dehydrogenase	ko09100	ko09106	ko00480	1.737208366112627	1.0465949267378507	0.362772	-0.703023	-0.737193	-0.491506	-1.21485
FW510-R12_contig_1_538	K00031	Cellular Processes	Transport and catabolism	Peroxisome	IDH1, IDH2, icd; isocitrate dehydrogenase	ko09140	ko09141	ko04146	1.737208366112627	1.0465949267378507	0.362772	-0.703023	-0.737193	-0.491506	-1.21485
FW510-R12_contig_1_538	K00031	Human Diseases	Cancer: overview	Central carbon metabolism in cancer	IDH1, IDH2, icd; isocitrate dehydrogenase	ko09160	ko09161	ko05230	1.737208366112627	1.0465949267378507	0.362772	-0.703023	-0.737193	-0.491506	-1.21485
FW510-R12_contig_1_543	K00121	Metabolism	Carbohydrate metabolism	Glycolysis / Gluconeogenesis	frmA, ADH5, adhC; S-(hydroxymethyl)glutathione dehydrogenase / alcohol dehydrogenase [EC:1.1.1.284	ko09100	ko09101	ko00010	-0.331998	0.6098366413023217	-1.17001	-0.915052	-0.394245	2.0315843837083496	0.169887
FW510-R12_contig_1_543	K00121	Metabolism	Carbohydrate metabolism	Pyruvate metabolism	frmA, ADH5, adhC; S-(hydroxymethyl)glutathione dehydrogenase / alcohol dehydrogenase [EC:1.1.1.284	ko09100	ko09101	ko00620	-0.331998	0.6098366413023217	-1.17001	-0.915052	-0.394245	2.0315843837083496	0.169887
FW510-R12_contig_1_543	K00121	Metabolism	Energy metabolism	Methane metabolism	frmA, ADH5, adhC; S-(hydroxymethyl)glutathione dehydrogenase / alcohol dehydrogenase [EC:1.1.1.284	ko09100	ko09102	ko00680	-0.331998	0.6098366413023217	-1.17001	-0.915052	-0.394245	2.0315843837083496	0.169887
FW510-R12_contig_1_543	K00121	Metabolism	Lipid metabolism	Fatty acid degradation	frmA, ADH5, adhC; S-(hydroxymethyl)glutathione dehydrogenase / alcohol dehydrogenase [EC:1.1.1.284	ko09100	ko09103	ko00071	-0.331998	0.6098366413023217	-1.17001	-0.915052	-0.394245	2.0315843837083496	0.169887
FW510-R12_contig_1_543	K00121	Metabolism	Amino acid metabolism	Tyrosine metabolism	frmA, ADH5, adhC; S-(hydroxymethyl)glutathione dehydrogenase / alcohol dehydrogenase [EC:1.1.1.284	ko09100	ko09105	ko00350	-0.331998	0.6098366413023217	-1.17001	-0.915052	-0.394245	2.0315843837083496	0.169887
FW510-R12_contig_1_543	K00121	Metabolism	Metabolism of cofactors and vitamins	Retinol metabolism	frmA, ADH5, adhC; S-(hydroxymethyl)glutathione dehydrogenase / alcohol dehydrogenase [EC:1.1.1.284	ko09100	ko09108	ko00830	-0.331998	0.6098366413023217	-1.17001	-0.915052	-0.394245	2.0315843837083496	0.169887
FW510-R12_contig_1_543	K00121	Metabolism	Xenobiotics biodegradation and metabolism	Chloroalkane and chloroalkene degradation	frmA, ADH5, adhC; S-(hydroxymethyl)glutathione dehydrogenase / alcohol dehydrogenase [EC:1.1.1.284	ko09100	ko09111	ko00625	-0.331998	0.6098366413023217	-1.17001	-0.915052	-0.394245	2.0315843837083496	0.169887
FW510-R12_contig_1_543	K00121	Metabolism	Xenobiotics biodegradation and metabolism	Naphthalene degradation	frmA, ADH5, adhC; S-(hydroxymethyl)glutathione dehydrogenase / alcohol dehydrogenase [EC:1.1.1.284	ko09100	ko09111	ko00626	-0.331998	0.6098366413023217	-1.17001	-0.915052	-0.394245	2.0315843837083496	0.169887
FW510-R12_contig_1_543	K00121	Metabolism	Xenobiotics biodegradation and metabolism	Metabolism of xenobiotics by cytochrome P450	frmA, ADH5, adhC; S-(hydroxymethyl)glutathione dehydrogenase / alcohol dehydrogenase [EC:1.1.1.284	ko09100	ko09111	ko00980	-0.331998	0.6098366413023217	-1.17001	-0.915052	-0.394245	2.0315843837083496	0.169887
FW510-R12_contig_1_543	K00121	Metabolism	Xenobiotics biodegradation and metabolism	Drug metabolism - cytochrome P450	frmA, ADH5, adhC; S-(hydroxymethyl)glutathione dehydrogenase / alcohol dehydrogenase [EC:1.1.1.284	ko09100	ko09111	ko00982	-0.331998	0.6098366413023217	-1.17001	-0.915052	-0.394245	2.0315843837083496	0.169887
FW510-R12_contig_1_543	K00121	Human Diseases	Endocrine and metabolic disease	Alcoholic liver disease	frmA, ADH5, adhC; S-(hydroxymethyl)glutathione dehydrogenase / alcohol dehydrogenase [EC:1.1.1.284	ko09160	ko09167	ko04936	-0.331998	0.6098366413023217	-1.17001	-0.915052	-0.394245	2.0315843837083496	0.169887
FW510-R12_contig_1_589	K03168	Brite Hierarchies	Protein families: genetic information processing	DNA replication proteins	topA; DNA topoisomerase I	ko09180	ko09182	ko03032	-0.181008	1.6229204489438418	0.0444822	-0.626854	0.9893756264666264	-0.133784	-1.71513
FW510-R12_contig_1_589	K03168	Brite Hierarchies	Protein families: genetic information processing	DNA repair and recombination proteins	topA; DNA topoisomerase I	ko09180	ko09182	ko03400	-0.181008	1.6229204489438418	0.0444822	-0.626854	0.9893756264666264	-0.133784	-1.71513
FW510-R12_contig_1_592	K01945	Metabolism	Nucleotide metabolism	Purine metabolism	purD; phosphoribosylamine---glycine ligase	ko09100	ko09104	ko00230	0.40610920678797763	1.669998040558034	-0.25994	-0.660093	-0.682782	0.9808709901920178	-1.45416
FW510-R12_contig_1_594	K12287	Brite Hierarchies	Protein families: signaling and cellular processes	Secretion system	mshQ; MSHA biogenesis protein	ko09180	ko09183	ko02044	1.4662458685984419	1.2487057466918785	0.00639079	-0.584951	-0.131163	-0.324022	-1.68121
FW510-R12_contig_1_594	K12686	Brite Hierarchies	Protein families: signaling and cellular processes	Transporters	apeE, estA, lip-1; outer membrane	ko09180	ko09183	ko02000	1.4662458685984419	1.2487057466918785	0.00639079	-0.584951	-0.131163	-0.324022	-1.68121
FW510-R12_contig_1_594	K12686	Brite Hierarchies	Protein families: signaling and cellular processes	Secretion system	apeE, estA, lip-1; outer membrane	ko09180	ko09183	ko02044	1.4662458685984419	1.2487057466918785	0.00639079	-0.584951	-0.131163	-0.324022	-1.68121
FW510-R12_contig_1_612	K00368	Metabolism	Energy metabolism	Nitrogen metabolism	nirK; nitrite reductase (NO-forming)	ko09100	ko09102	ko00910	0.8595262727384458	1.857710256048829	-0.14177	-0.218563	-0.0525463	-0.946672	-1.35769
FW510-R12_contig_1_612	K12263	Not Included in Pathway or Brite	Unclassified: metabolism	Energy	cccB; cytochrome	ko09190	ko09191	ko99982	0.8595262727384458	1.857710256048829	-0.14177	-0.218563	-0.0525463	-0.946672	-1.35769
FW510-R12_contig_1_620	K01652	Metabolism	Carbohydrate metabolism	Butanoate metabolism	E2.2.1.6L, ilvB, ilvG, ilvI; acetolactate synthase I/II/III large subunit	ko09100	ko09101	ko00650	-1.42665	0.10936983757430759	1.0880883064988736	1.3257122843749776	0.6266945900405605	-0.602976	-1.12024
FW510-R12_contig_1_620	K01652	Metabolism	Carbohydrate metabolism	C5-Branched dibasic acid metabolism	E2.2.1.6L, ilvB, ilvG, ilvI; acetolactate synthase I/II/III large subunit	ko09100	ko09101	ko00660	-1.42665	0.10936983757430759	1.0880883064988736	1.3257122843749776	0.6266945900405605	-0.602976	-1.12024
FW510-R12_contig_1_620	K01652	Metabolism	Amino acid metabolism	Valine, leucine and isoleucine biosynthesis	E2.2.1.6L, ilvB, ilvG, ilvI; acetolactate synthase I/II/III large subunit	ko09100	ko09105	ko00290	-1.42665	0.10936983757430759	1.0880883064988736	1.3257122843749776	0.6266945900405605	-0.602976	-1.12024
FW510-R12_contig_1_620	K01652	Metabolism	Metabolism of cofactors and vitamins	Pantothenate and CoA biosynthesis	E2.2.1.6L, ilvB, ilvG, ilvI; acetolactate synthase I/II/III large subunit	ko09100	ko09108	ko00770	-1.42665	0.10936983757430759	1.0880883064988736	1.3257122843749776	0.6266945900405605	-0.602976	-1.12024
FW510-R12_contig_1_621	K00053	Metabolism	Amino acid metabolism	Valine, leucine and isoleucine biosynthesis	ilvC; ketol-acid reductoisomerase	ko09100	ko09105	ko00290	-1.46266	0.5767111527294245	0.989323	0.9951543998003175	0.7706687679631938	-0.604403	-1.26479
FW510-R12_contig_1_621	K00053	Metabolism	Metabolism of cofactors and vitamins	Pantothenate and CoA biosynthesis	ilvC; ketol-acid reductoisomerase	ko09100	ko09108	ko00770	-1.46266	0.5767111527294245	0.989323	0.9951543998003175	0.7706687679631938	-0.604403	-1.26479
FW510-R12_contig_1_622	K01687	Metabolism	Amino acid metabolism	Valine, leucine and isoleucine biosynthesis	ilvD; dihydroxy-acid dehydratase	ko09100	ko09105	ko00290	-2.12989	-0.294033	0.17369918057162048	0.884053	1.0083461790017578	0.6711513599905766	-0.313323
FW510-R12_contig_1_622	K01687	Metabolism	Metabolism of cofactors and vitamins	Pantothenate and CoA biosynthesis	ilvD; dihydroxy-acid dehydratase	ko09100	ko09108	ko00770	-2.12989	-0.294033	0.17369918057162048	0.884053	1.0083461790017578	0.6711513599905766	-0.313323
FW510-R12_contig_1_623	K00052	Metabolism	Carbohydrate metabolism	C5-Branched dibasic acid metabolism	leuB, IMDH; 3-isopropylmalate dehydrogenase	ko09100	ko09101	ko00660	0.5130377429237412	2.196522418708729	-0.186156	-0.613883	-0.647557	-0.253511	-1.00845
FW510-R12_contig_1_623	K00052	Metabolism	Amino acid metabolism	Valine, leucine and isoleucine biosynthesis	leuB, IMDH; 3-isopropylmalate dehydrogenase	ko09100	ko09105	ko00290	0.5130377429237412	2.196522418708729	-0.186156	-0.613883	-0.647557	-0.253511	-1.00845
FW510-R12_contig_1_624	K01704	Metabolism	Carbohydrate metabolism	C5-Branched dibasic acid metabolism	leuD, IPMI-S; 3-isopropylmalate/(R)-2-methylmalate dehydratase small subunit [EC:4.2.1.33	ko09100	ko09101	ko00660	-1.10677	1.1099743474161923	1.026798155357396	0.7485740087877896	0.48647910126236227	-0.881094	-1.38396
FW510-R12_contig_1_624	K01704	Metabolism	Amino acid metabolism	Valine, leucine and isoleucine biosynthesis	leuD, IPMI-S; 3-isopropylmalate/(R)-2-methylmalate dehydratase small subunit [EC:4.2.1.33	ko09100	ko09105	ko00290	-1.10677	1.1099743474161923	1.026798155357396	0.7485740087877896	0.48647910126236227	-0.881094	-1.38396
FW510-R12_contig_1_625	K01703	Metabolism	Carbohydrate metabolism	C5-Branched dibasic acid metabolism	leuC, IPMI-L; 3-isopropylmalate/(R)-2-methylmalate dehydratase large subunit [EC:4.2.1.33	ko09100	ko09101	ko00660	-0.802791	1.200449482545093	1.171807205467804	0.6991150662301348	0.18194572729161373	-1.13331	-1.31721
FW510-R12_contig_1_625	K01703	Metabolism	Amino acid metabolism	Valine, leucine and isoleucine biosynthesis	leuC, IPMI-L; 3-isopropylmalate/(R)-2-methylmalate dehydratase large subunit [EC:4.2.1.33	ko09100	ko09105	ko00290	-0.802791	1.200449482545093	1.171807205467804	0.6991150662301348	0.18194572729161373	-1.13331	-1.31721
FW510-R12_contig_1_625	K01703	Metabolism	Biosynthesis of other secondary metabolites	Glucosinolate biosynthesis	leuC, IPMI-L; 3-isopropylmalate/(R)-2-methylmalate dehydratase large subunit [EC:4.2.1.33	ko09100	ko09110	ko00966	-0.802791	1.200449482545093	1.171807205467804	0.6991150662301348	0.18194572729161373	-1.13331	-1.31721
FW510-R12_contig_1_626	K00824	Metabolism	Amino acid metabolism	Lysine degradation	dat; D-alanine transaminase	ko09100	ko09105	ko00310	-0.665255	1.4642636006828507	1.1570167583887272	0.4311106565556336	-0.00194388	-1.04385	-1.34134
FW510-R12_contig_1_626	K00824	Metabolism	Amino acid metabolism	Arginine and proline metabolism	dat; D-alanine transaminase	ko09100	ko09105	ko00330	-0.665255	1.4642636006828507	1.1570167583887272	0.4311106565556336	-0.00194388	-1.04385	-1.34134
FW510-R12_contig_1_626	K00824	Metabolism	Amino acid metabolism	Phenylalanine metabolism	dat; D-alanine transaminase	ko09100	ko09105	ko00360	-0.665255	1.4642636006828507	1.1570167583887272	0.4311106565556336	-0.00194388	-1.04385	-1.34134
FW510-R12_contig_1_626	K00824	Metabolism	Metabolism of other amino acids	D-Amino acid metabolism	dat; D-alanine transaminase	ko09100	ko09106	ko00470	-0.665255	1.4642636006828507	1.1570167583887272	0.4311106565556336	-0.00194388	-1.04385	-1.34134
FW510-R12_contig_1_626	K00824	Brite Hierarchies	Protein families: metabolism	Amino acid related enzymes	dat; D-alanine transaminase	ko09180	ko09181	ko01007	-0.665255	1.4642636006828507	1.1570167583887272	0.4311106565556336	-0.00194388	-1.04385	-1.34134
FW510-R12_contig_1_626	K00826	Metabolism	Amino acid metabolism	Cysteine and methionine metabolism	E2.6.1.42, ilvE; branched-chain amino acid aminotransferase	ko09100	ko09105	ko00270	-0.665255	1.4642636006828507	1.1570167583887272	0.4311106565556336	-0.00194388	-1.04385	-1.34134
FW510-R12_contig_1_626	K00826	Metabolism	Amino acid metabolism	Valine, leucine and isoleucine degradation	E2.6.1.42, ilvE; branched-chain amino acid aminotransferase	ko09100	ko09105	ko00280	-0.665255	1.4642636006828507	1.1570167583887272	0.4311106565556336	-0.00194388	-1.04385	-1.34134
FW510-R12_contig_1_626	K00826	Metabolism	Amino acid metabolism	Valine, leucine and isoleucine biosynthesis	E2.6.1.42, ilvE; branched-chain amino acid aminotransferase	ko09100	ko09105	ko00290	-0.665255	1.4642636006828507	1.1570167583887272	0.4311106565556336	-0.00194388	-1.04385	-1.34134
FW510-R12_contig_1_626	K00826	Metabolism	Metabolism of cofactors and vitamins	Pantothenate and CoA biosynthesis	E2.6.1.42, ilvE; branched-chain amino acid aminotransferase	ko09100	ko09108	ko00770	-0.665255	1.4642636006828507	1.1570167583887272	0.4311106565556336	-0.00194388	-1.04385	-1.34134
FW510-R12_contig_1_626	K00826	Metabolism	Biosynthesis of other secondary metabolites	Glucosinolate biosynthesis	E2.6.1.42, ilvE; branched-chain amino acid aminotransferase	ko09100	ko09110	ko00966	-0.665255	1.4642636006828507	1.1570167583887272	0.4311106565556336	-0.00194388	-1.04385	-1.34134
FW510-R12_contig_1_626	K00826	Brite Hierarchies	Protein families: metabolism	Amino acid related enzymes	E2.6.1.42, ilvE; branched-chain amino acid aminotransferase	ko09180	ko09181	ko01007	-0.665255	1.4642636006828507	1.1570167583887272	0.4311106565556336	-0.00194388	-1.04385	-1.34134
FW510-R12_contig_1_627	K01649	Metabolism	Carbohydrate metabolism	Pyruvate metabolism	leuA, IMS; 2-isopropylmalate synthase	ko09100	ko09101	ko00620	-0.916937	1.5452014275912769	0.9930387712845248	0.3757249034004376	0.24094713879989627	-0.916551	-1.32142
FW510-R12_contig_1_627	K01649	Metabolism	Amino acid metabolism	Valine, leucine and isoleucine biosynthesis	leuA, IMS; 2-isopropylmalate synthase	ko09100	ko09105	ko00290	-0.916937	1.5452014275912769	0.9930387712845248	0.3757249034004376	0.24094713879989627	-0.916551	-1.32142
FW510-R12_contig_1_634	K01733	Metabolism	Amino acid metabolism	Glycine, serine and threonine metabolism	thrC; threonine synthase	ko09100	ko09105	ko00260	-2.28214	0.6971691686647847	-0.164741	0.0818458	0.26238529692356977	1.0309285941410857	0.3745527209607568
FW510-R12_contig_1_634	K01733	Metabolism	Metabolism of cofactors and vitamins	Vitamin B6 metabolism	thrC; threonine synthase	ko09100	ko09108	ko00750	-2.28214	0.6971691686647847	-0.164741	0.0818458	0.26238529692356977	1.0309285941410857	0.3745527209607568
FW510-R12_contig_1_640	K07173	Metabolism	Amino acid metabolism	Cysteine and methionine metabolism	luxS; S-ribosylhomocysteine lyase	ko09100	ko09105	ko00270	0.528313	1.531833805607314	0.6983900026695865	0.17784599342485552	-0.219804	-1.11665	-1.59993
FW510-R12_contig_1_640	K07173	Cellular Processes	Cellular community - prokaryotes	Quorum sensing	luxS; S-ribosylhomocysteine lyase	ko09140	ko09145	ko02024	0.528313	1.531833805607314	0.6983900026695865	0.17784599342485552	-0.219804	-1.11665	-1.59993
FW510-R12_contig_1_640	K07173	Cellular Processes	Cellular community - prokaryotes	Biofilm formation - Vibrio cholerae	luxS; S-ribosylhomocysteine lyase	ko09140	ko09145	ko05111	0.528313	1.531833805607314	0.6983900026695865	0.17784599342485552	-0.219804	-1.11665	-1.59993
FW510-R12_contig_1_640	K07173	Cellular Processes	Cellular community - prokaryotes	Biofilm formation - Escherichia coli	luxS; S-ribosylhomocysteine lyase	ko09140	ko09145	ko02026	0.528313	1.531833805607314	0.6983900026695865	0.17784599342485552	-0.219804	-1.11665	-1.59993
FW510-R12_contig_1_642	K00568	Metabolism	Metabolism of cofactors and vitamins	Ubiquinone and other terpenoid-quinone biosynthesis	ubiG; 2-polyprenyl-6-hydroxyphenyl methylase / 3-demethylubiquinone-9 3-methyltransferase [EC:2.1.1.222	ko09100	ko09108	ko00130	-0.00357581	1.3644007147907362	0.7877321353360796	-0.0628113	-0.0932612	0.12630745307545996	-2.11879
FW510-R12_contig_1_643	K03179	Metabolism	Metabolism of cofactors and vitamins	Ubiquinone and other terpenoid-quinone biosynthesis	ubiA; 4-hydroxybenzoate polyprenyltransferase	ko09100	ko09108	ko00130	-1.73492	0.38576989600000244	0.821276	1.3939007269114612	0.0672284	0.15938180483046976	-1.09263
FW510-R12_contig_1_643	K03179	Brite Hierarchies	Protein families: metabolism	Prenyltransferases	ubiA; 4-hydroxybenzoate polyprenyltransferase	ko09180	ko09181	ko01006	-1.73492	0.38576989600000244	0.821276	1.3939007269114612	0.0672284	0.15938180483046976	-1.09263
FW510-R12_contig_1_647	K01119	Metabolism	Nucleotide metabolism	Purine metabolism	cpdB; 2',3'-cyclic-nucleotide 2'-phosphodiesterase / 3'-nucleotidase [EC:3.1.4.16	ko09100	ko09104	ko00230	-0.312836	1.818959876849192	-0.855374	-1.26221	-0.0620545	1.057180372223826	-0.383667
FW510-R12_contig_1_647	K01119	Metabolism	Nucleotide metabolism	Pyrimidine metabolism	cpdB; 2',3'-cyclic-nucleotide 2'-phosphodiesterase / 3'-nucleotidase [EC:3.1.4.16	ko09100	ko09104	ko00240	-0.312836	1.818959876849192	-0.855374	-1.26221	-0.0620545	1.057180372223826	-0.383667
FW510-R12_contig_1_675	K04751	Environmental Information Processing	Signal transduction	Two-component system	glnB; nitrogen regulatory protein P-II	ko09130	ko09132	ko02020	-1.25529	-1.03431	-0.513066	-0.3011	0.7650667137466339	1.7526454904307422	0.5860537661187849
FW510-R12_contig_1_675	K04752	Not Included in Pathway or Brite	Unclassified: genetic information processing		glnK; nitrogen regulatory protein P-II	ko09190	ko09192	ko99973	-1.25529	-1.03431	-0.513066	-0.3011	0.7650667137466339	1.7526454904307422	0.5860537661187849
FW510-R12_contig_1_684	K03688	Not Included in Pathway or Brite	Unclassified: metabolism	Cofactor	ubiB, aarF; ubiquinone biosynthesis	ko09190	ko09191	ko99987	-0.594533	1.6414760215238187	-1.44401	-0.521096	0.3492009804784971	1.094287964854784	-0.525322
FW510-R12_contig_1_688	K07263	Brite Hierarchies	Protein families: metabolism	Peptidases and inhibitors	pqqL; zinc protease	ko09180	ko09181	ko01002	-1.19484	1.0557785511469668	-0.703131	-0.573141	0.11859638070112477	1.8273467653797708	-0.530612
FW510-R12_contig_1_698	K00813	Metabolism	Amino acid metabolism	Alanine, aspartate and glutamate metabolism	aspC; aspartate aminotransferase	ko09100	ko09105	ko00250	1.6620103224760607	1.2437501286016408	-0.0587794	-0.737799	-0.484995	-0.26951	-1.35468
FW510-R12_contig_1_698	K00813	Metabolism	Amino acid metabolism	Cysteine and methionine metabolism	aspC; aspartate aminotransferase	ko09100	ko09105	ko00270	1.6620103224760607	1.2437501286016408	-0.0587794	-0.737799	-0.484995	-0.26951	-1.35468
FW510-R12_contig_1_698	K00813	Metabolism	Amino acid metabolism	Arginine biosynthesis	aspC; aspartate aminotransferase	ko09100	ko09105	ko00220	1.6620103224760607	1.2437501286016408	-0.0587794	-0.737799	-0.484995	-0.26951	-1.35468
FW510-R12_contig_1_698	K00813	Metabolism	Amino acid metabolism	Arginine and proline metabolism	aspC; aspartate aminotransferase	ko09100	ko09105	ko00330	1.6620103224760607	1.2437501286016408	-0.0587794	-0.737799	-0.484995	-0.26951	-1.35468
FW510-R12_contig_1_698	K00813	Metabolism	Amino acid metabolism	Tyrosine metabolism	aspC; aspartate aminotransferase	ko09100	ko09105	ko00350	1.6620103224760607	1.2437501286016408	-0.0587794	-0.737799	-0.484995	-0.26951	-1.35468
FW510-R12_contig_1_698	K00813	Metabolism	Amino acid metabolism	Phenylalanine metabolism	aspC; aspartate aminotransferase	ko09100	ko09105	ko00360	1.6620103224760607	1.2437501286016408	-0.0587794	-0.737799	-0.484995	-0.26951	-1.35468
FW510-R12_contig_1_698	K00813	Metabolism	Amino acid metabolism	Phenylalanine, tyrosine and tryptophan biosynthesis	aspC; aspartate aminotransferase	ko09100	ko09105	ko00400	1.6620103224760607	1.2437501286016408	-0.0587794	-0.737799	-0.484995	-0.26951	-1.35468
FW510-R12_contig_1_698	K00813	Metabolism	Biosynthesis of other secondary metabolites	Isoquinoline alkaloid biosynthesis	aspC; aspartate aminotransferase	ko09100	ko09110	ko00950	1.6620103224760607	1.2437501286016408	-0.0587794	-0.737799	-0.484995	-0.26951	-1.35468
FW510-R12_contig_1_698	K00813	Metabolism	Biosynthesis of other secondary metabolites	Tropane, piperidine and pyridine alkaloid biosynthesis	aspC; aspartate aminotransferase	ko09100	ko09110	ko00960	1.6620103224760607	1.2437501286016408	-0.0587794	-0.737799	-0.484995	-0.26951	-1.35468
FW510-R12_contig_1_698	K00813	Metabolism	Biosynthesis of other secondary metabolites	Novobiocin biosynthesis	aspC; aspartate aminotransferase	ko09100	ko09110	ko00401	1.6620103224760607	1.2437501286016408	-0.0587794	-0.737799	-0.484995	-0.26951	-1.35468
FW510-R12_contig_1_698	K00813	Brite Hierarchies	Protein families: metabolism	Amino acid related enzymes	aspC; aspartate aminotransferase	ko09180	ko09181	ko01007	1.6620103224760607	1.2437501286016408	-0.0587794	-0.737799	-0.484995	-0.26951	-1.35468
FW510-R12_contig_1_698	K00832	Metabolism	Amino acid metabolism	Cysteine and methionine metabolism	tyrB; aromatic-amino-acid transaminase	ko09100	ko09105	ko00270	1.6620103224760607	1.2437501286016408	-0.0587794	-0.737799	-0.484995	-0.26951	-1.35468
FW510-R12_contig_1_698	K00832	Metabolism	Amino acid metabolism	Tyrosine metabolism	tyrB; aromatic-amino-acid transaminase	ko09100	ko09105	ko00350	1.6620103224760607	1.2437501286016408	-0.0587794	-0.737799	-0.484995	-0.26951	-1.35468
FW510-R12_contig_1_698	K00832	Metabolism	Amino acid metabolism	Phenylalanine metabolism	tyrB; aromatic-amino-acid transaminase	ko09100	ko09105	ko00360	1.6620103224760607	1.2437501286016408	-0.0587794	-0.737799	-0.484995	-0.26951	-1.35468
FW510-R12_contig_1_698	K00832	Metabolism	Amino acid metabolism	Phenylalanine, tyrosine and tryptophan biosynthesis	tyrB; aromatic-amino-acid transaminase	ko09100	ko09105	ko00400	1.6620103224760607	1.2437501286016408	-0.0587794	-0.737799	-0.484995	-0.26951	-1.35468
FW510-R12_contig_1_698	K00832	Metabolism	Biosynthesis of other secondary metabolites	Isoquinoline alkaloid biosynthesis	tyrB; aromatic-amino-acid transaminase	ko09100	ko09110	ko00950	1.6620103224760607	1.2437501286016408	-0.0587794	-0.737799	-0.484995	-0.26951	-1.35468
FW510-R12_contig_1_698	K00832	Metabolism	Biosynthesis of other secondary metabolites	Tropane, piperidine and pyridine alkaloid biosynthesis	tyrB; aromatic-amino-acid transaminase	ko09100	ko09110	ko00960	1.6620103224760607	1.2437501286016408	-0.0587794	-0.737799	-0.484995	-0.26951	-1.35468
FW510-R12_contig_1_698	K00832	Metabolism	Biosynthesis of other secondary metabolites	Novobiocin biosynthesis	tyrB; aromatic-amino-acid transaminase	ko09100	ko09110	ko00401	1.6620103224760607	1.2437501286016408	-0.0587794	-0.737799	-0.484995	-0.26951	-1.35468
FW510-R12_contig_1_698	K00832	Brite Hierarchies	Protein families: metabolism	Amino acid related enzymes	tyrB; aromatic-amino-acid transaminase	ko09180	ko09181	ko01007	1.6620103224760607	1.2437501286016408	-0.0587794	-0.737799	-0.484995	-0.26951	-1.35468
FW510-R12_contig_1_699	K03554	Brite Hierarchies	Protein families: genetic information processing	DNA repair and recombination proteins	rdgC; recombination associated protein	ko09180	ko09182	ko03400	1.8345195379806185	1.216737681650762	-0.679149	-0.880868	-0.234523	-0.438298	-0.818419
FW510-R12_contig_1_731	K02902	Genetic Information Processing	Translation	Ribosome	RP-L28, MRPL28, rpmB; large subunit ribosomal protein	ko09120	ko09122	ko03010	1.497705589279115	1.6413144425115678	-0.429923	-0.545791	-0.649464	-0.677608	-0.836234
FW510-R12_contig_1_731	K02902	Brite Hierarchies	Protein families: genetic information processing	Ribosome	RP-L28, MRPL28, rpmB; large subunit ribosomal protein	ko09180	ko09182	ko03011	1.497705589279115	1.6413144425115678	-0.429923	-0.545791	-0.649464	-0.677608	-0.836234
FW510-R12_contig_1_740	K01698	Metabolism	Metabolism of cofactors and vitamins	Porphyrin metabolism	hemB, ALAD; porphobilinogen synthase	ko09100	ko09108	ko00860	-0.756832	0.8532951216171898	-0.170494	-1.53385	0.7879854758123205	1.4962944700041334	-0.676402
FW510-R12_contig_1_740	K01698	Brite Hierarchies	Protein families: signaling and cellular processes	Exosome	hemB, ALAD; porphobilinogen synthase	ko09180	ko09183	ko04147	-0.756832	0.8532951216171898	-0.170494	-1.53385	0.7879854758123205	1.4962944700041334	-0.676402
FW510-R12_contig_1_742	K01919	Metabolism	Amino acid metabolism	Cysteine and methionine metabolism	gshA; glutamate--cysteine ligase	ko09100	ko09105	ko00270	-0.00260163	0.6932737897020137	-0.697326	-1.40317	-0.0207294	1.9482697868983399	-0.517717
FW510-R12_contig_1_742	K01919	Metabolism	Metabolism of other amino acids	Glutathione metabolism	gshA; glutamate--cysteine ligase	ko09100	ko09106	ko00480	-0.00260163	0.6932737897020137	-0.697326	-1.40317	-0.0207294	1.9482697868983399	-0.517717
FW510-R12_contig_1_743	K02887	Genetic Information Processing	Translation	Ribosome	RP-L20, MRPL20, rplT; large subunit ribosomal protein	ko09120	ko09122	ko03010	1.1262263658840188	1.8280641964602253	-0.0675862	-0.830999	-0.30068	-0.698344	-1.05668
FW510-R12_contig_1_743	K02887	Brite Hierarchies	Protein families: genetic information processing	Ribosome	RP-L20, MRPL20, rplT; large subunit ribosomal protein	ko09180	ko09182	ko03011	1.1262263658840188	1.8280641964602253	-0.0675862	-0.830999	-0.30068	-0.698344	-1.05668
FW510-R12_contig_1_743	K03628	Genetic Information Processing	Folding, sorting and degradation	RNA degradation	rho; transcription termination factor	ko09120	ko09123	ko03018	1.1262263658840188	1.8280641964602253	-0.0675862	-0.830999	-0.30068	-0.698344	-1.05668
FW510-R12_contig_1_743	K03628	Brite Hierarchies	Protein families: genetic information processing	Transcription machinery	rho; transcription termination factor	ko09180	ko09182	ko03021	1.1262263658840188	1.8280641964602253	-0.0675862	-0.830999	-0.30068	-0.698344	-1.05668
FW510-R12_contig_1_743	K03628	Brite Hierarchies	Protein families: genetic information processing	Messenger RNA biogenesis	rho; transcription termination factor	ko09180	ko09182	ko03019	1.1262263658840188	1.8280641964602253	-0.0675862	-0.830999	-0.30068	-0.698344	-1.05668
FW510-R12_contig_1_744	K03671	Organismal Systems	Immune system	NOD-like receptor signaling pathway	trxA; thioredoxin	ko09150	ko09151	ko04621	1.3676256254731964	0.8878752404664411	-1.23957	-1.26884	-0.312719	0.967297	-0.401672
FW510-R12_contig_1_744	K03671	Human Diseases	Infectious disease: bacterial	Salmonella infection	trxA; thioredoxin	ko09160	ko09171	ko05132	1.3676256254731964	0.8878752404664411	-1.23957	-1.26884	-0.312719	0.967297	-0.401672
FW510-R12_contig_1_744	K03671	Human Diseases	Neurodegenerative disease	Parkinson disease	trxA; thioredoxin	ko09160	ko09164	ko05012	1.3676256254731964	0.8878752404664411	-1.23957	-1.26884	-0.312719	0.967297	-0.401672
FW510-R12_contig_1_744	K03671	Human Diseases	Cardiovascular disease	Fluid shear stress and atherosclerosis	trxA; thioredoxin	ko09160	ko09166	ko05418	1.3676256254731964	0.8878752404664411	-1.23957	-1.26884	-0.312719	0.967297	-0.401672
FW510-R12_contig_1_744	K03671	Brite Hierarchies	Protein families: genetic information processing	Chaperones and folding catalysts	trxA; thioredoxin	ko09180	ko09182	ko03110	1.3676256254731964	0.8878752404664411	-1.23957	-1.26884	-0.312719	0.967297	-0.401672
FW510-R12_contig_1_745	K03732	Genetic Information Processing	Folding, sorting and degradation	RNA degradation	rhlB; ATP-dependent RNA helicase RhlB	ko09120	ko09123	ko03018	1.7355347727376826	1.0607693219473673	0.3852866580022145	-0.484143	-0.708674	-0.991428	-0.997346
FW510-R12_contig_1_745	K03732	Brite Hierarchies	Protein families: genetic information processing	Messenger RNA biogenesis	rhlB; ATP-dependent RNA helicase RhlB	ko09180	ko09182	ko03019	1.7355347727376826	1.0607693219473673	0.3852866580022145	-0.484143	-0.708674	-0.991428	-0.997346
FW510-R12_contig_1_748	K03413	Environmental Information Processing	Signal transduction	Two-component system	cheY; two-component system, chemotaxis family, chemotaxis protein	ko09130	ko09132	ko02020	-1.17337	0.0854475	-1.33755	-0.216737	1.3389815869572288	1.405871983571361	-0.102643
FW510-R12_contig_1_748	K03413	Cellular Processes	Cell motility	Bacterial chemotaxis	cheY; two-component system, chemotaxis family, chemotaxis protein	ko09140	ko09142	ko02030	-1.17337	0.0854475	-1.33755	-0.216737	1.3389815869572288	1.405871983571361	-0.102643
FW510-R12_contig_1_748	K03413	Brite Hierarchies	Protein families: signaling and cellular processes	Two-component system	cheY; two-component system, chemotaxis family, chemotaxis protein	ko09180	ko09183	ko02022	-1.17337	0.0854475	-1.33755	-0.216737	1.3389815869572288	1.405871983571361	-0.102643
FW510-R12_contig_1_748	K03413	Brite Hierarchies	Protein families: signaling and cellular processes	Bacterial motility proteins	cheY; two-component system, chemotaxis family, chemotaxis protein	ko09180	ko09183	ko02035	-1.17337	0.0854475	-1.33755	-0.216737	1.3389815869572288	1.405871983571361	-0.102643
FW510-R12_contig_1_748	K10916	Environmental Information Processing	Signal transduction	Two-component system	cqsS; two-component system, CAI-1 autoinducer sensor kinase/phosphatase CqsS [EC:2.7.13.3	ko09130	ko09132	ko02020	-1.17337	0.0854475	-1.33755	-0.216737	1.3389815869572288	1.405871983571361	-0.102643
FW510-R12_contig_1_748	K10916	Cellular Processes	Cellular community - prokaryotes	Quorum sensing	cqsS; two-component system, CAI-1 autoinducer sensor kinase/phosphatase CqsS [EC:2.7.13.3	ko09140	ko09145	ko02024	-1.17337	0.0854475	-1.33755	-0.216737	1.3389815869572288	1.405871983571361	-0.102643
FW510-R12_contig_1_748	K10916	Cellular Processes	Cellular community - prokaryotes	Biofilm formation - Vibrio cholerae	cqsS; two-component system, CAI-1 autoinducer sensor kinase/phosphatase CqsS [EC:2.7.13.3	ko09140	ko09145	ko05111	-1.17337	0.0854475	-1.33755	-0.216737	1.3389815869572288	1.405871983571361	-0.102643
FW510-R12_contig_1_748	K10916	Brite Hierarchies	Protein families: metabolism	Protein kinases	cqsS; two-component system, CAI-1 autoinducer sensor kinase/phosphatase CqsS [EC:2.7.13.3	ko09180	ko09181	ko01001	-1.17337	0.0854475	-1.33755	-0.216737	1.3389815869572288	1.405871983571361	-0.102643
FW510-R12_contig_1_748	K10916	Brite Hierarchies	Protein families: signaling and cellular processes	Two-component system	cqsS; two-component system, CAI-1 autoinducer sensor kinase/phosphatase CqsS [EC:2.7.13.3	ko09180	ko09183	ko02022	-1.17337	0.0854475	-1.33755	-0.216737	1.3389815869572288	1.405871983571361	-0.102643
FW510-R12_contig_1_751	K03797	Brite Hierarchies	Protein families: metabolism	Peptidases and inhibitors	E3.4.21.102, prc, ctpA; carboxyl-terminal processing protease	ko09180	ko09181	ko01002	-1.07791	-0.681778	-1.0569	-0.323876	0.5754491503500614	1.7975603078930937	0.7674555195770185
FW510-R12_contig_1_784	K09983	Not Included in Pathway or Brite	Unclassified	Unclassified	K09983; uncharacterized	ko09190	ko09194	ko99997	0.694303	1.9774219719687716	-0.042659	-0.550215	-0.238594	-0.3943	-1.44596
FW510-R12_contig_1_788	K01772	Metabolism	Metabolism of cofactors and vitamins	Porphyrin metabolism	hemH, FECH; protoporphyrin/coproporphyrin ferrochelatase [EC:4.98.1.1	ko09100	ko09108	ko00860	-1.9481	0.4540677125500793	-0.701872	-0.00535021	0.5671505025910336	1.4686964390144832	0.16540474408718495
FW510-R12_contig_1_790	K03116	Genetic Information Processing	Folding, sorting and degradation	Protein export	tatA; sec-independent protein translocase protein	ko09120	ko09123	ko03060	-1.19167	-0.79273	-0.878371	-0.295109	0.5195203399963721	1.7330099284306326	0.9053480569308429
FW510-R12_contig_1_790	K03116	Environmental Information Processing	Membrane transport	Bacterial secretion system	tatA; sec-independent protein translocase protein	ko09130	ko09131	ko03070	-1.19167	-0.79273	-0.878371	-0.295109	0.5195203399963721	1.7330099284306326	0.9053480569308429
FW510-R12_contig_1_790	K03116	Brite Hierarchies	Protein families: signaling and cellular processes	Secretion system	tatA; sec-independent protein translocase protein	ko09180	ko09183	ko02044	-1.19167	-0.79273	-0.878371	-0.295109	0.5195203399963721	1.7330099284306326	0.9053480569308429
FW510-R12_contig_1_790	K03425	Genetic Information Processing	Folding, sorting and degradation	Protein export	tatE; sec-independent protein translocase protein	ko09120	ko09123	ko03060	-1.19167	-0.79273	-0.878371	-0.295109	0.5195203399963721	1.7330099284306326	0.9053480569308429
FW510-R12_contig_1_790	K03425	Environmental Information Processing	Membrane transport	Bacterial secretion system	tatE; sec-independent protein translocase protein	ko09130	ko09131	ko03070	-1.19167	-0.79273	-0.878371	-0.295109	0.5195203399963721	1.7330099284306326	0.9053480569308429
FW510-R12_contig_1_790	K03425	Brite Hierarchies	Protein families: signaling and cellular processes	Secretion system	tatE; sec-independent protein translocase protein	ko09180	ko09183	ko02044	-1.19167	-0.79273	-0.878371	-0.295109	0.5195203399963721	1.7330099284306326	0.9053480569308429
FW510-R12_contig_1_802	K07030	Not Included in Pathway or Brite	Unclassified: metabolism	Enzymes with EC	fakA; fatty acid kinase	ko09190	ko09191	ko99980	-1.52603	-0.922736	-0.70907	0.172668	0.7207176966144799	1.4515275618304693	0.8129201166105275
FW510-R12_contig_1_803	K00757	Metabolism	Nucleotide metabolism	Pyrimidine metabolism	udp, UPP; uridine phosphorylase	ko09100	ko09104	ko00240	-0.357446	1.7518562254763144	-0.422137	0.42197196483151417	0.36277874706017055	0.0627097	-1.81973
FW510-R12_contig_1_803	K00757	Metabolism	Xenobiotics biodegradation and metabolism	Drug metabolism - other enzymes	udp, UPP; uridine phosphorylase	ko09100	ko09111	ko00983	-0.357446	1.7518562254763144	-0.422137	0.42197196483151417	0.36277874706017055	0.0627097	-1.81973
FW510-R12_contig_1_803	K01241	Metabolism	Nucleotide metabolism	Purine metabolism	amn; AMP nucleosidase	ko09100	ko09104	ko00230	-0.357446	1.7518562254763144	-0.422137	0.42197196483151417	0.36277874706017055	0.0627097	-1.81973
FW510-R12_contig_1_809	K07390	Brite Hierarchies	Protein families: genetic information processing	Chaperones and folding catalysts	grxD, GLRX5; monothiol	ko09180	ko09182	ko03110	1.546158832300755	0.4033584772395036	-0.633159	-0.847248	-0.177387	1.129669495081463	-1.42139
FW510-R12_contig_1_809	K07390	Brite Hierarchies	Protein families: genetic information processing	Mitochondrial biogenesis	grxD, GLRX5; monothiol	ko09180	ko09182	ko03029	1.546158832300755	0.4033584772395036	-0.633159	-0.847248	-0.177387	1.129669495081463	-1.42139
FW510-R12_contig_1_809	K13628	Brite Hierarchies	Protein families: genetic information processing	Transfer RNA biogenesis	iscA; iron-sulfur cluster assembly	ko09180	ko09182	ko03016	1.546158832300755	0.4033584772395036	-0.633159	-0.847248	-0.177387	1.129669495081463	-1.42139
FW510-R12_contig_1_812	K00814	Metabolism	Energy metabolism	Carbon fixation in photosynthetic organisms	GPT, ALT; alanine transaminase	ko09100	ko09102	ko00710	1.5966322055429139	1.4433848992563998	0.00399186	-0.60032	-0.710352	-0.876076	-0.857261
FW510-R12_contig_1_812	K00814	Metabolism	Amino acid metabolism	Alanine, aspartate and glutamate metabolism	GPT, ALT; alanine transaminase	ko09100	ko09105	ko00250	1.5966322055429139	1.4433848992563998	0.00399186	-0.60032	-0.710352	-0.876076	-0.857261
FW510-R12_contig_1_812	K00814	Metabolism	Amino acid metabolism	Arginine biosynthesis	GPT, ALT; alanine transaminase	ko09100	ko09105	ko00220	1.5966322055429139	1.4433848992563998	0.00399186	-0.60032	-0.710352	-0.876076	-0.857261
FW510-R12_contig_1_812	K00814	Brite Hierarchies	Protein families: metabolism	Amino acid related enzymes	GPT, ALT; alanine transaminase	ko09180	ko09181	ko01007	1.5966322055429139	1.4433848992563998	0.00399186	-0.60032	-0.710352	-0.876076	-0.857261
FW510-R12_contig_1_812	K14260	Metabolism	Amino acid metabolism	Alanine, aspartate and glutamate metabolism	alaA; alanine-synthesizing transaminase [EC:2.6.1.66	ko09100	ko09105	ko00250	1.5966322055429139	1.4433848992563998	0.00399186	-0.60032	-0.710352	-0.876076	-0.857261
FW510-R12_contig_1_812	K14260	Metabolism	Amino acid metabolism	Valine, leucine and isoleucine biosynthesis	alaA; alanine-synthesizing transaminase [EC:2.6.1.66	ko09100	ko09105	ko00290	1.5966322055429139	1.4433848992563998	0.00399186	-0.60032	-0.710352	-0.876076	-0.857261
FW510-R12_contig_1_812	K14260	Metabolism	Amino acid metabolism	Arginine biosynthesis	alaA; alanine-synthesizing transaminase [EC:2.6.1.66	ko09100	ko09105	ko00220	1.5966322055429139	1.4433848992563998	0.00399186	-0.60032	-0.710352	-0.876076	-0.857261
FW510-R12_contig_1_812	K14260	Brite Hierarchies	Protein families: metabolism	Amino acid related enzymes	alaA; alanine-synthesizing transaminase [EC:2.6.1.66	ko09180	ko09181	ko01007	1.5966322055429139	1.4433848992563998	0.00399186	-0.60032	-0.710352	-0.876076	-0.857261
FW510-R12_contig_1_815	K00027	Metabolism	Carbohydrate metabolism	Pyruvate metabolism	ME2, sfcA, maeA; malate dehydrogenase (oxaloacetate-decarboxylating)	ko09100	ko09101	ko00620	0.5389489880095407	-0.472937	1.0808028553318048	1.5746360995440571	-0.650825	-0.667256	-1.40337
FW510-R12_contig_1_815	K00027	Environmental Information Processing	Signal transduction	Two-component system	ME2, sfcA, maeA; malate dehydrogenase (oxaloacetate-decarboxylating)	ko09130	ko09132	ko02020	0.5389489880095407	-0.472937	1.0808028553318048	1.5746360995440571	-0.650825	-0.667256	-1.40337
FW510-R12_contig_1_815	K00029	Metabolism	Carbohydrate metabolism	Pyruvate metabolism	E1.1.1.40, maeB; malate dehydrogenase (oxaloacetate-decarboxylating)(NADP+)	ko09100	ko09101	ko00620	0.5389489880095407	-0.472937	1.0808028553318048	1.5746360995440571	-0.650825	-0.667256	-1.40337
FW510-R12_contig_1_815	K00029	Metabolism	Energy metabolism	Carbon fixation in photosynthetic organisms	E1.1.1.40, maeB; malate dehydrogenase (oxaloacetate-decarboxylating)(NADP+)	ko09100	ko09102	ko00710	0.5389489880095407	-0.472937	1.0808028553318048	1.5746360995440571	-0.650825	-0.667256	-1.40337
FW510-R12_contig_1_815	K00029	Organismal Systems	Endocrine system	PPAR signaling pathway	E1.1.1.40, maeB; malate dehydrogenase (oxaloacetate-decarboxylating)(NADP+)	ko09150	ko09152	ko03320	0.5389489880095407	-0.472937	1.0808028553318048	1.5746360995440571	-0.650825	-0.667256	-1.40337
FW510-R12_contig_1_815	K00625	Metabolism	Carbohydrate metabolism	Pyruvate metabolism	E2.3.1.8, pta; phosphate acetyltransferase	ko09100	ko09101	ko00620	0.5389489880095407	-0.472937	1.0808028553318048	1.5746360995440571	-0.650825	-0.667256	-1.40337
FW510-R12_contig_1_815	K00625	Metabolism	Carbohydrate metabolism	Propanoate metabolism	E2.3.1.8, pta; phosphate acetyltransferase	ko09100	ko09101	ko00640	0.5389489880095407	-0.472937	1.0808028553318048	1.5746360995440571	-0.650825	-0.667256	-1.40337
FW510-R12_contig_1_815	K00625	Metabolism	Energy metabolism	Carbon fixation pathways in prokaryotes	E2.3.1.8, pta; phosphate acetyltransferase	ko09100	ko09102	ko00720	0.5389489880095407	-0.472937	1.0808028553318048	1.5746360995440571	-0.650825	-0.667256	-1.40337
FW510-R12_contig_1_815	K00625	Metabolism	Energy metabolism	Methane metabolism	E2.3.1.8, pta; phosphate acetyltransferase	ko09100	ko09102	ko00680	0.5389489880095407	-0.472937	1.0808028553318048	1.5746360995440571	-0.650825	-0.667256	-1.40337
FW510-R12_contig_1_815	K00625	Metabolism	Metabolism of other amino acids	Taurine and hypotaurine metabolism	E2.3.1.8, pta; phosphate acetyltransferase	ko09100	ko09106	ko00430	0.5389489880095407	-0.472937	1.0808028553318048	1.5746360995440571	-0.650825	-0.667256	-1.40337
FW510-R12_contig_1_815	K13788	Metabolism	Carbohydrate metabolism	Pyruvate metabolism	pta; phosphate acetyltransferase	ko09100	ko09101	ko00620	0.5389489880095407	-0.472937	1.0808028553318048	1.5746360995440571	-0.650825	-0.667256	-1.40337
FW510-R12_contig_1_815	K13788	Metabolism	Carbohydrate metabolism	Propanoate metabolism	pta; phosphate acetyltransferase	ko09100	ko09101	ko00640	0.5389489880095407	-0.472937	1.0808028553318048	1.5746360995440571	-0.650825	-0.667256	-1.40337
FW510-R12_contig_1_815	K13788	Metabolism	Energy metabolism	Carbon fixation pathways in prokaryotes	pta; phosphate acetyltransferase	ko09100	ko09102	ko00720	0.5389489880095407	-0.472937	1.0808028553318048	1.5746360995440571	-0.650825	-0.667256	-1.40337
FW510-R12_contig_1_815	K13788	Metabolism	Energy metabolism	Methane metabolism	pta; phosphate acetyltransferase	ko09100	ko09102	ko00680	0.5389489880095407	-0.472937	1.0808028553318048	1.5746360995440571	-0.650825	-0.667256	-1.40337
FW510-R12_contig_1_815	K13788	Metabolism	Metabolism of other amino acids	Taurine and hypotaurine metabolism	pta; phosphate acetyltransferase	ko09100	ko09106	ko00430	0.5389489880095407	-0.472937	1.0808028553318048	1.5746360995440571	-0.650825	-0.667256	-1.40337
FW510-R12_contig_1_816	K00163	Metabolism	Carbohydrate metabolism	Glycolysis / Gluconeogenesis	aceE; pyruvate dehydrogenase E1 component	ko09100	ko09101	ko00010	0.7519105775971903	0.2385819157114552	1.2204318360784838	0.5923636277877342	-0.495218	-0.25167	-2.0564
FW510-R12_contig_1_816	K00163	Metabolism	Carbohydrate metabolism	Citrate cycle (TCA cycle)	aceE; pyruvate dehydrogenase E1 component	ko09100	ko09101	ko00020	0.7519105775971903	0.2385819157114552	1.2204318360784838	0.5923636277877342	-0.495218	-0.25167	-2.0564
FW510-R12_contig_1_816	K00163	Metabolism	Carbohydrate metabolism	Pyruvate metabolism	aceE; pyruvate dehydrogenase E1 component	ko09100	ko09101	ko00620	0.7519105775971903	0.2385819157114552	1.2204318360784838	0.5923636277877342	-0.495218	-0.25167	-2.0564
FW510-R12_contig_1_826	K03594	Metabolism	Metabolism of cofactors and vitamins	Porphyrin metabolism	bfr; bacterioferritin	ko09100	ko09108	ko00860	-0.975724	-0.13363	-1.11486	-0.733083	0.328773	1.9004059556241206	0.7281156729574801
FW510-R12_contig_1_826	K03921	Metabolism	Lipid metabolism	Fatty acid biosynthesis	FAB2, SSI2, desA1; acyl-[acyl-carrier-protein] desaturase [EC:1.14.19.2 1.14.19.11	ko09100	ko09103	ko00061	-0.975724	-0.13363	-1.11486	-0.733083	0.328773	1.9004059556241206	0.7281156729574801
FW510-R12_contig_1_826	K03921	Metabolism	Lipid metabolism	Biosynthesis of unsaturated fatty acids	FAB2, SSI2, desA1; acyl-[acyl-carrier-protein] desaturase [EC:1.14.19.2 1.14.19.11	ko09100	ko09103	ko01040	-0.975724	-0.13363	-1.11486	-0.733083	0.328773	1.9004059556241206	0.7281156729574801
FW510-R12_contig_1_826	K03921	Brite Hierarchies	Protein families: metabolism	Lipid biosynthesis proteins	FAB2, SSI2, desA1; acyl-[acyl-carrier-protein] desaturase [EC:1.14.19.2 1.14.19.11	ko09180	ko09181	ko01004	-0.975724	-0.13363	-1.11486	-0.733083	0.328773	1.9004059556241206	0.7281156729574801
FW510-R12_contig_1_838	K00627	Metabolism	Carbohydrate metabolism	Glycolysis / Gluconeogenesis	DLAT, aceF, pdhC; pyruvate dehydrogenase E2 component (dihydrolipoamide acetyltransferase)	ko09100	ko09101	ko00010	0.6977581939861004	1.60767	-0.787822	-1.0333	-0.117417	0.8555609184135662	-1.22245
FW510-R12_contig_1_838	K00627	Metabolism	Carbohydrate metabolism	Citrate cycle (TCA cycle)	DLAT, aceF, pdhC; pyruvate dehydrogenase E2 component (dihydrolipoamide acetyltransferase)	ko09100	ko09101	ko00020	0.6977581939861004	1.60767	-0.787822	-1.0333	-0.117417	0.8555609184135662	-1.22245
FW510-R12_contig_1_838	K00627	Metabolism	Carbohydrate metabolism	Pyruvate metabolism	DLAT, aceF, pdhC; pyruvate dehydrogenase E2 component (dihydrolipoamide acetyltransferase)	ko09100	ko09101	ko00620	0.6977581939861004	1.60767	-0.787822	-1.0333	-0.117417	0.8555609184135662	-1.22245
FW510-R12_contig_1_839	K00382	Metabolism	Carbohydrate metabolism	Glycolysis / Gluconeogenesis	DLD, lpd, pdhD; dihydrolipoamide dehydrogenase	ko09100	ko09101	ko00010	0.8118929509860793	1.0476368102411595	-0.805655	-1.0313	-0.0987287	1.3643459105841704	-1.28819
FW510-R12_contig_1_839	K00382	Metabolism	Carbohydrate metabolism	Citrate cycle (TCA cycle)	DLD, lpd, pdhD; dihydrolipoamide dehydrogenase	ko09100	ko09101	ko00020	0.8118929509860793	1.0476368102411595	-0.805655	-1.0313	-0.0987287	1.3643459105841704	-1.28819
FW510-R12_contig_1_839	K00382	Metabolism	Carbohydrate metabolism	Pyruvate metabolism	DLD, lpd, pdhD; dihydrolipoamide dehydrogenase	ko09100	ko09101	ko00620	0.8118929509860793	1.0476368102411595	-0.805655	-1.0313	-0.0987287	1.3643459105841704	-1.28819
FW510-R12_contig_1_839	K00382	Metabolism	Carbohydrate metabolism	Glyoxylate and dicarboxylate metabolism	DLD, lpd, pdhD; dihydrolipoamide dehydrogenase	ko09100	ko09101	ko00630	0.8118929509860793	1.0476368102411595	-0.805655	-1.0313	-0.0987287	1.3643459105841704	-1.28819
FW510-R12_contig_1_839	K00382	Metabolism	Carbohydrate metabolism	Propanoate metabolism	DLD, lpd, pdhD; dihydrolipoamide dehydrogenase	ko09100	ko09101	ko00640	0.8118929509860793	1.0476368102411595	-0.805655	-1.0313	-0.0987287	1.3643459105841704	-1.28819
FW510-R12_contig_1_839	K00382	Metabolism	Amino acid metabolism	Glycine, serine and threonine metabolism	DLD, lpd, pdhD; dihydrolipoamide dehydrogenase	ko09100	ko09105	ko00260	0.8118929509860793	1.0476368102411595	-0.805655	-1.0313	-0.0987287	1.3643459105841704	-1.28819
FW510-R12_contig_1_839	K00382	Metabolism	Amino acid metabolism	Valine, leucine and isoleucine degradation	DLD, lpd, pdhD; dihydrolipoamide dehydrogenase	ko09100	ko09105	ko00280	0.8118929509860793	1.0476368102411595	-0.805655	-1.0313	-0.0987287	1.3643459105841704	-1.28819
FW510-R12_contig_1_839	K00382	Metabolism	Amino acid metabolism	Lysine degradation	DLD, lpd, pdhD; dihydrolipoamide dehydrogenase	ko09100	ko09105	ko00310	0.8118929509860793	1.0476368102411595	-0.805655	-1.0313	-0.0987287	1.3643459105841704	-1.28819
FW510-R12_contig_1_839	K00382	Metabolism	Amino acid metabolism	Tryptophan metabolism	DLD, lpd, pdhD; dihydrolipoamide dehydrogenase	ko09100	ko09105	ko00380	0.8118929509860793	1.0476368102411595	-0.805655	-1.0313	-0.0987287	1.3643459105841704	-1.28819
FW510-R12_contig_1_839	K00382	Brite Hierarchies	Protein families: signaling and cellular processes	Exosome	DLD, lpd, pdhD; dihydrolipoamide dehydrogenase	ko09180	ko09183	ko04147	0.8118929509860793	1.0476368102411595	-0.805655	-1.0313	-0.0987287	1.3643459105841704	-1.28819
FW510-R12_contig_1_854	K01923	Metabolism	Nucleotide metabolism	Purine metabolism	purC; phosphoribosylaminoimidazole-succinocarboxamide synthase	ko09100	ko09104	ko00230	-0.446241	0.42616780800657805	-1.39067	-0.990611	0.2216251382535209	1.889626432064708	0.2901058670552384
FW510-R12_contig_1_854	K01945	Metabolism	Nucleotide metabolism	Purine metabolism	purD; phosphoribosylamine---glycine ligase	ko09100	ko09104	ko00230	-0.446241	0.42616780800657805	-1.39067	-0.990611	0.2216251382535209	1.889626432064708	0.2901058670552384
FW510-R12_contig_1_854	K03566	Cellular Processes	Cellular community - prokaryotes	Biofilm formation - Escherichia coli	gcvA; LysR family transcriptional regulator, glycine cleavage system transcriptional	ko09140	ko09145	ko02026	-0.446241	0.42616780800657805	-1.39067	-0.990611	0.2216251382535209	1.889626432064708	0.2901058670552384
FW510-R12_contig_1_854	K03566	Brite Hierarchies	Protein families: genetic information processing	Transcription factors	gcvA; LysR family transcriptional regulator, glycine cleavage system transcriptional	ko09180	ko09182	ko03000	-0.446241	0.42616780800657805	-1.39067	-0.990611	0.2216251382535209	1.889626432064708	0.2901058670552384
FW510-R12_contig_1_858	K00927	Metabolism	Carbohydrate metabolism	Glycolysis / Gluconeogenesis	PGK, pgk; phosphoglycerate kinase	ko09100	ko09101	ko00010	0.8469484442139142	1.330050338364249	-1.40806	-1.01003	-0.175313	1.0428933789037347	-0.626487
FW510-R12_contig_1_858	K00927	Metabolism	Energy metabolism	Carbon fixation in photosynthetic organisms	PGK, pgk; phosphoglycerate kinase	ko09100	ko09102	ko00710	0.8469484442139142	1.330050338364249	-1.40806	-1.01003	-0.175313	1.0428933789037347	-0.626487
FW510-R12_contig_1_858	K00927	Environmental Information Processing	Signal transduction	HIF-1 signaling pathway	PGK, pgk; phosphoglycerate kinase	ko09130	ko09132	ko04066	0.8469484442139142	1.330050338364249	-1.40806	-1.01003	-0.175313	1.0428933789037347	-0.626487
FW510-R12_contig_1_858	K00927	Brite Hierarchies	Protein families: signaling and cellular processes	Exosome	PGK, pgk; phosphoglycerate kinase	ko09180	ko09183	ko04147	0.8469484442139142	1.330050338364249	-1.40806	-1.01003	-0.175313	1.0428933789037347	-0.626487
FW510-R12_contig_1_858	K01803	Metabolism	Carbohydrate metabolism	Glycolysis / Gluconeogenesis	TPI, tpiA; triosephosphate isomerase (TIM)	ko09100	ko09101	ko00010	0.8469484442139142	1.330050338364249	-1.40806	-1.01003	-0.175313	1.0428933789037347	-0.626487
FW510-R12_contig_1_858	K01803	Metabolism	Carbohydrate metabolism	Fructose and mannose metabolism	TPI, tpiA; triosephosphate isomerase (TIM)	ko09100	ko09101	ko00051	0.8469484442139142	1.330050338364249	-1.40806	-1.01003	-0.175313	1.0428933789037347	-0.626487
FW510-R12_contig_1_858	K01803	Metabolism	Carbohydrate metabolism	Inositol phosphate metabolism	TPI, tpiA; triosephosphate isomerase (TIM)	ko09100	ko09101	ko00562	0.8469484442139142	1.330050338364249	-1.40806	-1.01003	-0.175313	1.0428933789037347	-0.626487
FW510-R12_contig_1_858	K01803	Metabolism	Energy metabolism	Carbon fixation in photosynthetic organisms	TPI, tpiA; triosephosphate isomerase (TIM)	ko09100	ko09102	ko00710	0.8469484442139142	1.330050338364249	-1.40806	-1.01003	-0.175313	1.0428933789037347	-0.626487
FW510-R12_contig_1_858	K01803	Brite Hierarchies	Protein families: signaling and cellular processes	Exosome	TPI, tpiA; triosephosphate isomerase (TIM)	ko09180	ko09183	ko04147	0.8469484442139142	1.330050338364249	-1.40806	-1.01003	-0.175313	1.0428933789037347	-0.626487
FW510-R12_contig_1_862	K03286	Brite Hierarchies	Protein families: signaling and cellular processes	Transporters	TC.OOP; OmpA-OmpF porin, OOP	ko09180	ko09183	ko02000	-0.56351	0.9467541706827272	-0.496388	-1.2651	-0.479475	1.9247955669951424	-0.0670767
FW510-R12_contig_1_864	K01697	Metabolism	Amino acid metabolism	Glycine, serine and threonine metabolism	CBS; cystathionine beta-synthase	ko09100	ko09105	ko00260	-0.955714	0.33340515840011037	-1.50903	0.41436319244990294	1.0647982515050511	1.370147945352617	-0.71797
FW510-R12_contig_1_864	K01697	Metabolism	Amino acid metabolism	Cysteine and methionine metabolism	CBS; cystathionine beta-synthase	ko09100	ko09105	ko00270	-0.955714	0.33340515840011037	-1.50903	0.41436319244990294	1.0647982515050511	1.370147945352617	-0.71797
FW510-R12_contig_1_864	K01738	Metabolism	Energy metabolism	Sulfur metabolism	cysK; cysteine synthase	ko09100	ko09102	ko00920	-0.955714	0.33340515840011037	-1.50903	0.41436319244990294	1.0647982515050511	1.370147945352617	-0.71797
FW510-R12_contig_1_864	K01738	Metabolism	Amino acid metabolism	Cysteine and methionine metabolism	cysK; cysteine synthase	ko09100	ko09105	ko00270	-0.955714	0.33340515840011037	-1.50903	0.41436319244990294	1.0647982515050511	1.370147945352617	-0.71797
FW510-R12_contig_1_864	K12339	Metabolism	Amino acid metabolism	Cysteine and methionine metabolism	cysM; S-sulfo-L-cysteine synthase (O-acetyl-L-serine-dependent)	ko09100	ko09105	ko00270	-0.955714	0.33340515840011037	-1.50903	0.41436319244990294	1.0647982515050511	1.370147945352617	-0.71797
FW510-R12_contig_1_864	K18926	Brite Hierarchies	Protein families: signaling and cellular processes	Transporters	lmrB; MFS transporter, DHA2 family, lincomycin resistance	ko09180	ko09183	ko02000	-0.955714	0.33340515840011037	-1.50903	0.41436319244990294	1.0647982515050511	1.370147945352617	-0.71797
FW510-R12_contig_1_865	K00820	Metabolism	Carbohydrate metabolism	Amino sugar and nucleotide sugar metabolism	glmS, GFPT; glutamine---fructose-6-phosphate transaminase (isomerizing)	ko09100	ko09101	ko00520	1.872103931970521	-0.561151	0.3689832188141481	-0.205219	-0.736541	0.6766480278209909	-1.41482
FW510-R12_contig_1_865	K00820	Metabolism	Amino acid metabolism	Alanine, aspartate and glutamate metabolism	glmS, GFPT; glutamine---fructose-6-phosphate transaminase (isomerizing)	ko09100	ko09105	ko00250	1.872103931970521	-0.561151	0.3689832188141481	-0.205219	-0.736541	0.6766480278209909	-1.41482
FW510-R12_contig_1_865	K00820	Human Diseases	Cardiovascular disease	Diabetic cardiomyopathy	glmS, GFPT; glutamine---fructose-6-phosphate transaminase (isomerizing)	ko09160	ko09166	ko05415	1.872103931970521	-0.561151	0.3689832188141481	-0.205219	-0.736541	0.6766480278209909	-1.41482
FW510-R12_contig_1_865	K00820	Human Diseases	Endocrine and metabolic disease	Insulin resistance	glmS, GFPT; glutamine---fructose-6-phosphate transaminase (isomerizing)	ko09160	ko09167	ko04931	1.872103931970521	-0.561151	0.3689832188141481	-0.205219	-0.736541	0.6766480278209909	-1.41482
FW510-R12_contig_1_865	K00820	Brite Hierarchies	Protein families: metabolism	Peptidases and inhibitors	glmS, GFPT; glutamine---fructose-6-phosphate transaminase (isomerizing)	ko09180	ko09181	ko01002	1.872103931970521	-0.561151	0.3689832188141481	-0.205219	-0.736541	0.6766480278209909	-1.41482
FW510-R12_contig_1_871	K00971	Metabolism	Carbohydrate metabolism	Fructose and mannose metabolism	manC, cpsB; mannose-1-phosphate guanylyltransferase	ko09100	ko09101	ko00051	-1.33599	-0.624563	-0.800699	-0.0436417	0.3834237251020132	1.9534568443421305	0.4680087988981882
FW510-R12_contig_1_871	K00971	Metabolism	Carbohydrate metabolism	Amino sugar and nucleotide sugar metabolism	manC, cpsB; mannose-1-phosphate guanylyltransferase	ko09100	ko09101	ko00520	-1.33599	-0.624563	-0.800699	-0.0436417	0.3834237251020132	1.9534568443421305	0.4680087988981882
FW510-R12_contig_1_871	K00971	Metabolism	Glycan biosynthesis and metabolism	O-Antigen nucleotide sugar biosynthesis	manC, cpsB; mannose-1-phosphate guanylyltransferase	ko09100	ko09107	ko00541	-1.33599	-0.624563	-0.800699	-0.0436417	0.3834237251020132	1.9534568443421305	0.4680087988981882
FW510-R12_contig_1_871	K16011	Metabolism	Carbohydrate metabolism	Fructose and mannose metabolism	algA, xanB, rfbA, wbpW, pslB; mannose-1-phosphate guanylyltransferase / mannose-6-phosphate isomerase [EC:2.7.7.13	ko09100	ko09101	ko00051	-1.33599	-0.624563	-0.800699	-0.0436417	0.3834237251020132	1.9534568443421305	0.4680087988981882
FW510-R12_contig_1_871	K16011	Metabolism	Carbohydrate metabolism	Amino sugar and nucleotide sugar metabolism	algA, xanB, rfbA, wbpW, pslB; mannose-1-phosphate guanylyltransferase / mannose-6-phosphate isomerase [EC:2.7.7.13	ko09100	ko09101	ko00520	-1.33599	-0.624563	-0.800699	-0.0436417	0.3834237251020132	1.9534568443421305	0.4680087988981882
FW510-R12_contig_1_871	K16011	Metabolism	Glycan biosynthesis and metabolism	O-Antigen nucleotide sugar biosynthesis	algA, xanB, rfbA, wbpW, pslB; mannose-1-phosphate guanylyltransferase / mannose-6-phosphate isomerase [EC:2.7.7.13	ko09100	ko09107	ko00541	-1.33599	-0.624563	-0.800699	-0.0436417	0.3834237251020132	1.9534568443421305	0.4680087988981882
FW510-R12_contig_1_871	K16011	Cellular Processes	Cellular community - prokaryotes	Biofilm formation - Pseudomonas aeruginosa	algA, xanB, rfbA, wbpW, pslB; mannose-1-phosphate guanylyltransferase / mannose-6-phosphate isomerase [EC:2.7.7.13	ko09140	ko09145	ko02025	-1.33599	-0.624563	-0.800699	-0.0436417	0.3834237251020132	1.9534568443421305	0.4680087988981882
FW510-R12_contig_1_873	K01790	Metabolism	Glycan biosynthesis and metabolism	O-Antigen nucleotide sugar biosynthesis	rfbC, rmlC; dTDP-4-dehydrorhamnose 3,5-epimerase	ko09100	ko09107	ko00541	0.39131885254930626	1.3737091717437853	-1.61165	-0.530538	0.3058710187616444	1.031839097300236	-0.96055
FW510-R12_contig_1_873	K01790	Metabolism	Metabolism of terpenoids and polyketides	Polyketide sugar unit biosynthesis	rfbC, rmlC; dTDP-4-dehydrorhamnose 3,5-epimerase	ko09100	ko09109	ko00523	0.39131885254930626	1.3737091717437853	-1.61165	-0.530538	0.3058710187616444	1.031839097300236	-0.96055
FW510-R12_contig_1_873	K01790	Metabolism	Biosynthesis of other secondary metabolites	Streptomycin biosynthesis	rfbC, rmlC; dTDP-4-dehydrorhamnose 3,5-epimerase	ko09100	ko09110	ko00521	0.39131885254930626	1.3737091717437853	-1.61165	-0.530538	0.3058710187616444	1.031839097300236	-0.96055
FW510-R12_contig_1_874	K00973	Metabolism	Glycan biosynthesis and metabolism	O-Antigen nucleotide sugar biosynthesis	rfbA, rmlA, rffH; glucose-1-phosphate thymidylyltransferase	ko09100	ko09107	ko00541	0.14179283157797384	1.9494434173724315	-0.969006	-1.25247	-0.0934965	0.6767311355521244	-0.452995
FW510-R12_contig_1_874	K00973	Metabolism	Metabolism of terpenoids and polyketides	Polyketide sugar unit biosynthesis	rfbA, rmlA, rffH; glucose-1-phosphate thymidylyltransferase	ko09100	ko09109	ko00523	0.14179283157797384	1.9494434173724315	-0.969006	-1.25247	-0.0934965	0.6767311355521244	-0.452995
FW510-R12_contig_1_874	K00973	Metabolism	Biosynthesis of other secondary metabolites	Streptomycin biosynthesis	rfbA, rmlA, rffH; glucose-1-phosphate thymidylyltransferase	ko09100	ko09110	ko00521	0.14179283157797384	1.9494434173724315	-0.969006	-1.25247	-0.0934965	0.6767311355521244	-0.452995
FW510-R12_contig_1_874	K00973	Metabolism	Biosynthesis of other secondary metabolites	Acarbose and validamycin biosynthesis	rfbA, rmlA, rffH; glucose-1-phosphate thymidylyltransferase	ko09100	ko09110	ko00525	0.14179283157797384	1.9494434173724315	-0.969006	-1.25247	-0.0934965	0.6767311355521244	-0.452995
FW510-R12_contig_1_875	K01710	Metabolism	Glycan biosynthesis and metabolism	O-Antigen nucleotide sugar biosynthesis	rfbB, rmlB, rffG; dTDP-glucose 4,6-dehydratase	ko09100	ko09107	ko00541	1.69433	0.7362743460011207	0.30395902779767364	-0.342715	-0.427209	-0.187056	-1.77758
FW510-R12_contig_1_875	K01710	Metabolism	Metabolism of terpenoids and polyketides	Polyketide sugar unit biosynthesis	rfbB, rmlB, rffG; dTDP-glucose 4,6-dehydratase	ko09100	ko09109	ko00523	1.69433	0.7362743460011207	0.30395902779767364	-0.342715	-0.427209	-0.187056	-1.77758
FW510-R12_contig_1_875	K01710	Metabolism	Metabolism of terpenoids and polyketides	Biosynthesis of vancomycin group antibiotics	rfbB, rmlB, rffG; dTDP-glucose 4,6-dehydratase	ko09100	ko09109	ko01055	1.69433	0.7362743460011207	0.30395902779767364	-0.342715	-0.427209	-0.187056	-1.77758
FW510-R12_contig_1_875	K01710	Metabolism	Biosynthesis of other secondary metabolites	Streptomycin biosynthesis	rfbB, rmlB, rffG; dTDP-glucose 4,6-dehydratase	ko09100	ko09110	ko00521	1.69433	0.7362743460011207	0.30395902779767364	-0.342715	-0.427209	-0.187056	-1.77758
FW510-R12_contig_1_875	K01710	Metabolism	Biosynthesis of other secondary metabolites	Acarbose and validamycin biosynthesis	rfbB, rmlB, rffG; dTDP-glucose 4,6-dehydratase	ko09100	ko09110	ko00525	1.69433	0.7362743460011207	0.30395902779767364	-0.342715	-0.427209	-0.187056	-1.77758
FW510-R12_contig_1_877	K01739	Metabolism	Energy metabolism	Sulfur metabolism	metB; cystathionine gamma-synthase	ko09100	ko09102	ko00920	0.42457398884376146	0.7343842940693013	-0.517511	-0.786397	-1.36964	1.8461658514426424	-0.331579
FW510-R12_contig_1_877	K01739	Metabolism	Amino acid metabolism	Cysteine and methionine metabolism	metB; cystathionine gamma-synthase	ko09100	ko09105	ko00270	0.42457398884376146	0.7343842940693013	-0.517511	-0.786397	-1.36964	1.8461658514426424	-0.331579
FW510-R12_contig_1_877	K01739	Metabolism	Metabolism of other amino acids	Selenocompound metabolism	metB; cystathionine gamma-synthase	ko09100	ko09106	ko00450	0.42457398884376146	0.7343842940693013	-0.517511	-0.786397	-1.36964	1.8461658514426424	-0.331579
FW510-R12_contig_1_877	K01758	Metabolism	Amino acid metabolism	Glycine, serine and threonine metabolism	CTH; cystathionine gamma-lyase	ko09100	ko09105	ko00260	0.42457398884376146	0.7343842940693013	-0.517511	-0.786397	-1.36964	1.8461658514426424	-0.331579
FW510-R12_contig_1_877	K01758	Metabolism	Amino acid metabolism	Cysteine and methionine metabolism	CTH; cystathionine gamma-lyase	ko09100	ko09105	ko00270	0.42457398884376146	0.7343842940693013	-0.517511	-0.786397	-1.36964	1.8461658514426424	-0.331579
FW510-R12_contig_1_877	K01758	Metabolism	Metabolism of other amino acids	Selenocompound metabolism	CTH; cystathionine gamma-lyase	ko09100	ko09106	ko00450	0.42457398884376146	0.7343842940693013	-0.517511	-0.786397	-1.36964	1.8461658514426424	-0.331579
FW510-R12_contig_1_877	K01758	Brite Hierarchies	Protein families: signaling and cellular processes	Exosome	CTH; cystathionine gamma-lyase	ko09180	ko09183	ko04147	0.42457398884376146	0.7343842940693013	-0.517511	-0.786397	-1.36964	1.8461658514426424	-0.331579
FW510-R12_contig_1_877	K01760	Metabolism	Amino acid metabolism	Cysteine and methionine metabolism	metC; cysteine-S-conjugate beta-lyase	ko09100	ko09105	ko00270	0.42457398884376146	0.7343842940693013	-0.517511	-0.786397	-1.36964	1.8461658514426424	-0.331579
FW510-R12_contig_1_877	K01760	Metabolism	Metabolism of other amino acids	Selenocompound metabolism	metC; cysteine-S-conjugate beta-lyase	ko09100	ko09106	ko00450	0.42457398884376146	0.7343842940693013	-0.517511	-0.786397	-1.36964	1.8461658514426424	-0.331579
FW510-R12_contig_1_879	K09689	Environmental Information Processing	Membrane transport	ABC transporters	kpsT; capsular polysaccharide transport system ATP-binding protein	ko09130	ko09131	ko02010	1.3623854215713347	1.235076698331338	0.711144	-0.524439	-0.534417	-1.02134	-1.22841
FW510-R12_contig_1_879	K09689	Brite Hierarchies	Protein families: signaling and cellular processes	Transporters	kpsT; capsular polysaccharide transport system ATP-binding protein	ko09180	ko09183	ko02000	1.3623854215713347	1.235076698331338	0.711144	-0.524439	-0.534417	-1.02134	-1.22841
FW510-R12_contig_1_879	K09691	Environmental Information Processing	Membrane transport	ABC transporters	wzt, rbfB; lipopolysaccharide transport system ATP-binding	ko09130	ko09131	ko02010	1.3623854215713347	1.235076698331338	0.711144	-0.524439	-0.534417	-1.02134	-1.22841
FW510-R12_contig_1_879	K09691	Brite Hierarchies	Protein families: signaling and cellular processes	Transporters	wzt, rbfB; lipopolysaccharide transport system ATP-binding	ko09180	ko09183	ko02000	1.3623854215713347	1.235076698331338	0.711144	-0.524439	-0.534417	-1.02134	-1.22841
FW510-R12_contig_1_886	K01791	Metabolism	Carbohydrate metabolism	Amino sugar and nucleotide sugar metabolism	wecB; UDP-N-acetylglucosamine 2-epimerase (non-hydrolysing)	ko09100	ko09101	ko00520	1.036350657595477	1.7407256469784358	-0.170388	-1.03997	-0.566525	0.1942155373760422	-1.19441
FW510-R12_contig_1_886	K01791	Metabolism	Glycan biosynthesis and metabolism	O-Antigen nucleotide sugar biosynthesis	wecB; UDP-N-acetylglucosamine 2-epimerase (non-hydrolysing)	ko09100	ko09107	ko00541	1.036350657595477	1.7407256469784358	-0.170388	-1.03997	-0.566525	0.1942155373760422	-1.19441
FW510-R12_contig_1_886	K01791	Environmental Information Processing	Signal transduction	Two-component system	wecB; UDP-N-acetylglucosamine 2-epimerase (non-hydrolysing)	ko09130	ko09132	ko02020	1.036350657595477	1.7407256469784358	-0.170388	-1.03997	-0.566525	0.1942155373760422	-1.19441
FW510-R12_contig_1_886	K01791	Cellular Processes	Cellular community - prokaryotes	Biofilm formation - Vibrio cholerae	wecB; UDP-N-acetylglucosamine 2-epimerase (non-hydrolysing)	ko09140	ko09145	ko05111	1.036350657595477	1.7407256469784358	-0.170388	-1.03997	-0.566525	0.1942155373760422	-1.19441
FW510-R12_contig_1_887	K15894	Metabolism	Carbohydrate metabolism	Amino sugar and nucleotide sugar metabolism	pseB, wbjB; UDP-N-acetylglucosamine 4,6-dehydratase/5-epimerase [EC:4.2.1.115	ko09100	ko09101	ko00520	1.79251	1.0359255748067997	0.15475719176172292	-0.718618	-0.355567	-0.619234	-1.28978
FW510-R12_contig_1_887	K15894	Metabolism	Glycan biosynthesis and metabolism	O-Antigen nucleotide sugar biosynthesis	pseB, wbjB; UDP-N-acetylglucosamine 4,6-dehydratase/5-epimerase [EC:4.2.1.115	ko09100	ko09107	ko00541	1.79251	1.0359255748067997	0.15475719176172292	-0.718618	-0.355567	-0.619234	-1.28978
FW510-R12_contig_1_887	K17716	Metabolism	Carbohydrate metabolism	Galactose metabolism	capD; UDP-glucose 4-epimerase	ko09100	ko09101	ko00052	1.79251	1.0359255748067997	0.15475719176172292	-0.718618	-0.355567	-0.619234	-1.28978
FW510-R12_contig_1_887	K17716	Metabolism	Carbohydrate metabolism	Amino sugar and nucleotide sugar metabolism	capD; UDP-glucose 4-epimerase	ko09100	ko09101	ko00520	1.79251	1.0359255748067997	0.15475719176172292	-0.718618	-0.355567	-0.619234	-1.28978
FW510-R12_contig_1_887	K17716	Metabolism	Glycan biosynthesis and metabolism	O-Antigen nucleotide sugar biosynthesis	capD; UDP-glucose 4-epimerase	ko09100	ko09107	ko00541	1.79251	1.0359255748067997	0.15475719176172292	-0.718618	-0.355567	-0.619234	-1.28978
FW510-R12_contig_1_888	K00067	Metabolism	Glycan biosynthesis and metabolism	O-Antigen nucleotide sugar biosynthesis	rfbD, rmlD; dTDP-4-dehydrorhamnose reductase	ko09100	ko09107	ko00541	-0.728483	0.9505337549235804	0.6149204675560184	-0.268454	0.534626	0.9012389149982014	-2.00438
FW510-R12_contig_1_888	K00067	Metabolism	Metabolism of terpenoids and polyketides	Polyketide sugar unit biosynthesis	rfbD, rmlD; dTDP-4-dehydrorhamnose reductase	ko09100	ko09109	ko00523	-0.728483	0.9505337549235804	0.6149204675560184	-0.268454	0.534626	0.9012389149982014	-2.00438
FW510-R12_contig_1_888	K00067	Metabolism	Biosynthesis of other secondary metabolites	Streptomycin biosynthesis	rfbD, rmlD; dTDP-4-dehydrorhamnose reductase	ko09100	ko09110	ko00521	-0.728483	0.9505337549235804	0.6149204675560184	-0.268454	0.534626	0.9012389149982014	-2.00438
FW510-R12_contig_1_890	K03522	Brite Hierarchies	Protein families: signaling and cellular processes	Exosome	fixB, etfA; electron transfer flavoprotein alpha	ko09180	ko09183	ko04147	1.097392254244997	0.36024119472835414	-0.954902	-1.35694	0.7199805619056965	1.159234059315914	-1.02501
FW510-R12_contig_1_891	K03521	Not Included in Pathway or Brite	Unclassified: metabolism	Energy	fixA, etfB; electron transfer flavoprotein beta	ko09190	ko09191	ko99982	0.13964690816003072	-0.241354	-0.696502	-0.927058	0.2547683746484425	2.223806532993306	-0.753308
FW510-R12_contig_1_898	K00311	Not Included in Pathway or Brite	Unclassified: metabolism	Enzymes with EC	ETFDH; electron-transferring-flavoprotein dehydrogenase	ko09190	ko09191	ko99980	-1.03781	0.0384275	-1.26249	-0.81607	1.0652261551513953	1.5070478567486547	0.5056750776982192
FW510-R12_contig_1_902	K00605	Metabolism	Carbohydrate metabolism	Glyoxylate and dicarboxylate metabolism	gcvT, AMT; aminomethyltransferase	ko09100	ko09101	ko00630	1.2125889321749226	1.2680526264783034	0.4837316697708484	-0.578362	-0.316594	-0.289156	-1.78026
FW510-R12_contig_1_902	K00605	Metabolism	Amino acid metabolism	Glycine, serine and threonine metabolism	gcvT, AMT; aminomethyltransferase	ko09100	ko09105	ko00260	1.2125889321749226	1.2680526264783034	0.4837316697708484	-0.578362	-0.316594	-0.289156	-1.78026
FW510-R12_contig_1_902	K00605	Metabolism	Metabolism of cofactors and vitamins	One carbon pool by folate	gcvT, AMT; aminomethyltransferase	ko09100	ko09108	ko00670	1.2125889321749226	1.2680526264783034	0.4837316697708484	-0.578362	-0.316594	-0.289156	-1.78026
FW510-R12_contig_1_903	K02437	Metabolism	Carbohydrate metabolism	Glyoxylate and dicarboxylate metabolism	gcvH, GCSH; glycine cleavage system H	ko09100	ko09101	ko00630	0.2920992202964205	1.185718590897169	1.422322186537433	-0.160465	-0.304259	-0.769488	-1.66593
FW510-R12_contig_1_903	K02437	Metabolism	Amino acid metabolism	Glycine, serine and threonine metabolism	gcvH, GCSH; glycine cleavage system H	ko09100	ko09105	ko00260	0.2920992202964205	1.185718590897169	1.422322186537433	-0.160465	-0.304259	-0.769488	-1.66593
FW510-R12_contig_1_904	K03764	Brite Hierarchies	Protein families: genetic information processing	Transcription factors	metJ; MetJ family transcriptional regulator, methionine regulon	ko09180	ko09182	ko03000	-1.86277	-0.426128	-0.467295	-0.036954	0.6475817830153272	1.5242714264265351	0.6212942848350721
FW510-R12_contig_1_905	K03832	Brite Hierarchies	Protein families: signaling and cellular processes	Transporters	tonB; periplasmic protein	ko09180	ko09183	ko02000	-1.80977	0.29774845099724606	0.0482397	1.0778025817209465	1.3197646335469395	-0.0832618	-0.850528
FW510-R12_contig_1_907	K03744	Not Included in Pathway or Brite	Unclassified	General function prediction	lemA; LemA	ko09190	ko09194	ko99996	-1.46444	0.3712607847682525	-1.36539	0.0863551	1.45839	0.0687097	0.8451144004288683
FW510-R12_contig_1_909	K00108	Metabolism	Amino acid metabolism	Glycine, serine and threonine metabolism	betA, CHDH; choline dehydrogenase	ko09100	ko09105	ko00260	-1.61126	-0.786784	0.34882592210167296	-0.121782	0.15564569222060937	1.9002128689496123	0.11514402975230614
FW510-R12_contig_1_914	K04083	Brite Hierarchies	Protein families: genetic information processing	Chaperones and folding catalysts	hslO; molecular chaperone	ko09180	ko09182	ko03110	1.5310211253556703	0.5435766801360333	-1.43101	-1.1283	-0.386242	0.941033	-0.0700737
FW510-R12_contig_1_923	K06445	Metabolism	Lipid metabolism	Fatty acid degradation	fadE; acyl-CoA dehydrogenase	ko09100	ko09103	ko00071	-1.57111	-0.672125	-0.459186	0.7847126763501188	0.5579696680698354	1.6842266476022725	-0.324491
FW510-R12_contig_1_935	K02014	Brite Hierarchies	Protein families: signaling and cellular processes	Transporters	TC.FEV.OM; iron complex outermembrane recepter	ko09180	ko09183	ko02000	-1.52176	-0.546784	-0.801667	0.13767747189250912	1.2051900606276154	1.5069041109469972	0.020435817884588932
FW510-R12_contig_1_936	K02355	Brite Hierarchies	Protein families: genetic information processing	Translation factors	fusA, GFM, EFG; elongation factor	ko09180	ko09182	ko03012	1.4666318060614674	0.7441551663288382	-1.24108	-1.14066	-0.702053	0.9749762231780909	-0.101977
FW510-R12_contig_1_936	K02355	Brite Hierarchies	Protein families: genetic information processing	Mitochondrial biogenesis	fusA, GFM, EFG; elongation factor	ko09180	ko09182	ko03029	1.4666318060614674	0.7441551663288382	-1.24108	-1.14066	-0.702053	0.9749762231780909	-0.101977
FW510-R12_contig_1_941	K01738	Metabolism	Energy metabolism	Sulfur metabolism	cysK; cysteine synthase	ko09100	ko09102	ko00920	-0.702911	0.7787563202709759	-1.34012	-0.405408	0.8539697971148692	1.6072772241289779	-0.791566
FW510-R12_contig_1_941	K01738	Metabolism	Amino acid metabolism	Cysteine and methionine metabolism	cysK; cysteine synthase	ko09100	ko09105	ko00270	-0.702911	0.7787563202709759	-1.34012	-0.405408	0.8539697971148692	1.6072772241289779	-0.791566
FW510-R12_contig_1_943	K01739	Metabolism	Energy metabolism	Sulfur metabolism	metB; cystathionine gamma-synthase	ko09100	ko09102	ko00920	0.2532144054037979	2.3107725785108206	-0.0587894	-0.582533	-0.52498	-0.675966	-0.721718
FW510-R12_contig_1_943	K01739	Metabolism	Amino acid metabolism	Cysteine and methionine metabolism	metB; cystathionine gamma-synthase	ko09100	ko09105	ko00270	0.2532144054037979	2.3107725785108206	-0.0587894	-0.582533	-0.52498	-0.675966	-0.721718
FW510-R12_contig_1_943	K01739	Metabolism	Metabolism of other amino acids	Selenocompound metabolism	metB; cystathionine gamma-synthase	ko09100	ko09106	ko00450	0.2532144054037979	2.3107725785108206	-0.0587894	-0.582533	-0.52498	-0.675966	-0.721718
FW510-R12_contig_1_943	K01760	Metabolism	Amino acid metabolism	Cysteine and methionine metabolism	metC; cysteine-S-conjugate beta-lyase	ko09100	ko09105	ko00270	0.2532144054037979	2.3107725785108206	-0.0587894	-0.582533	-0.52498	-0.675966	-0.721718
FW510-R12_contig_1_943	K01760	Metabolism	Metabolism of other amino acids	Selenocompound metabolism	metC; cysteine-S-conjugate beta-lyase	ko09100	ko09106	ko00450	0.2532144054037979	2.3107725785108206	-0.0587894	-0.582533	-0.52498	-0.675966	-0.721718
FW510-R12_contig_1_953	K01752	Metabolism	Amino acid metabolism	Glycine, serine and threonine metabolism	E4.3.1.17, sdaA, sdaB, tdcG; L-serine dehydratase	ko09100	ko09105	ko00260	1.0692481398483837	1.2388579562716253	0.46336109011043153	-0.169972	0.22493973957458147	-1.28403	-1.54241
FW510-R12_contig_1_953	K01752	Metabolism	Amino acid metabolism	Cysteine and methionine metabolism	E4.3.1.17, sdaA, sdaB, tdcG; L-serine dehydratase	ko09100	ko09105	ko00270	1.0692481398483837	1.2388579562716253	0.46336109011043153	-0.169972	0.22493973957458147	-1.28403	-1.54241
FW510-R12_contig_1_957	K12262	Not Included in Pathway or Brite	Unclassified: metabolism	Enzymes with EC	cybB; superoxide oxidase	ko09190	ko09191	ko99980	-1.33293	-0.0647296	-0.733094	-0.959413	0.44464609522088366	1.501813630415552	1.1437044550264381
FW510-R12_contig_1_963	K20150	Not Included in Pathway or Brite	Unclassified: metabolism	Enzymes with EC	cyc2; iron:rusticyanin reductase	ko09190	ko09191	ko99980	0.8272011654780533	1.2756468144781323	1.0264051036890327	-0.323014	-0.197381	-1.09397	-1.51489
FW510-R12_contig_1_971	K03111	Genetic Information Processing	Replication and repair	DNA replication	ssb; single-strand DNA-binding	ko09120	ko09124	ko03030	0.32401748248523504	-0.257183	-0.246653	0.6122652061450072	0.7040210550899332	1.052219758229795	-2.18869
FW510-R12_contig_1_971	K03111	Genetic Information Processing	Replication and repair	Mismatch repair	ssb; single-strand DNA-binding	ko09120	ko09124	ko03430	0.32401748248523504	-0.257183	-0.246653	0.6122652061450072	0.7040210550899332	1.052219758229795	-2.18869
FW510-R12_contig_1_971	K03111	Genetic Information Processing	Replication and repair	Homologous recombination	ssb; single-strand DNA-binding	ko09120	ko09124	ko03440	0.32401748248523504	-0.257183	-0.246653	0.6122652061450072	0.7040210550899332	1.052219758229795	-2.18869
FW510-R12_contig_1_971	K03111	Brite Hierarchies	Protein families: genetic information processing	DNA replication proteins	ssb; single-strand DNA-binding	ko09180	ko09182	ko03032	0.32401748248523504	-0.257183	-0.246653	0.6122652061450072	0.7040210550899332	1.052219758229795	-2.18869
FW510-R12_contig_1_971	K03111	Brite Hierarchies	Protein families: genetic information processing	DNA repair and recombination proteins	ssb; single-strand DNA-binding	ko09180	ko09182	ko03400	0.32401748248523504	-0.257183	-0.246653	0.6122652061450072	0.7040210550899332	1.052219758229795	-2.18869
FW510-R12_contig_1_971	K03111	Brite Hierarchies	Protein families: genetic information processing	Mitochondrial biogenesis	ssb; single-strand DNA-binding	ko09180	ko09182	ko03029	0.32401748248523504	-0.257183	-0.246653	0.6122652061450072	0.7040210550899332	1.052219758229795	-2.18869
FW510-R12_contig_1_1000	K02667	Environmental Information Processing	Signal transduction	Two-component system	pilR, pehR; two-component system, NtrC family, response regulator	ko09130	ko09132	ko02020	0.10834698623583698	-0.286584	-0.162552	-0.182857	0.44985904911543506	1.8591415779787561	-1.78535
FW510-R12_contig_1_1000	K02667	Brite Hierarchies	Protein families: signaling and cellular processes	Two-component system	pilR, pehR; two-component system, NtrC family, response regulator	ko09180	ko09183	ko02022	0.10834698623583698	-0.286584	-0.162552	-0.182857	0.44985904911543506	1.8591415779787561	-1.78535
FW510-R12_contig_1_1000	K02667	Brite Hierarchies	Protein families: signaling and cellular processes	Bacterial motility proteins	pilR, pehR; two-component system, NtrC family, response regulator	ko09180	ko09183	ko02035	0.10834698623583698	-0.286584	-0.162552	-0.182857	0.44985904911543506	1.8591415779787561	-1.78535
FW510-R12_contig_1_1007	K01903	Metabolism	Carbohydrate metabolism	Citrate cycle (TCA cycle)	sucC; succinyl-CoA synthetase beta subunit	ko09100	ko09101	ko00020	1.6522651213807356	1.0247223739640776	0.3864296495335417	-0.60628	-0.541383	-0.42173	-1.49402
FW510-R12_contig_1_1007	K01903	Metabolism	Carbohydrate metabolism	Propanoate metabolism	sucC; succinyl-CoA synthetase beta subunit	ko09100	ko09101	ko00640	1.6522651213807356	1.0247223739640776	0.3864296495335417	-0.60628	-0.541383	-0.42173	-1.49402
FW510-R12_contig_1_1007	K01903	Metabolism	Carbohydrate metabolism	C5-Branched dibasic acid metabolism	sucC; succinyl-CoA synthetase beta subunit	ko09100	ko09101	ko00660	1.6522651213807356	1.0247223739640776	0.3864296495335417	-0.60628	-0.541383	-0.42173	-1.49402
FW510-R12_contig_1_1007	K01903	Metabolism	Energy metabolism	Carbon fixation pathways in prokaryotes	sucC; succinyl-CoA synthetase beta subunit	ko09100	ko09102	ko00720	1.6522651213807356	1.0247223739640776	0.3864296495335417	-0.60628	-0.541383	-0.42173	-1.49402
FW510-R12_contig_1_1008	K01902	Metabolism	Carbohydrate metabolism	Citrate cycle (TCA cycle)	sucD; succinyl-CoA synthetase alpha subunit	ko09100	ko09101	ko00020	0.6571619853407393	1.6272904870936757	0.890661	-0.243183	-0.727367	-0.869324	-1.33524
FW510-R12_contig_1_1008	K01902	Metabolism	Carbohydrate metabolism	Propanoate metabolism	sucD; succinyl-CoA synthetase alpha subunit	ko09100	ko09101	ko00640	0.6571619853407393	1.6272904870936757	0.890661	-0.243183	-0.727367	-0.869324	-1.33524
FW510-R12_contig_1_1008	K01902	Metabolism	Carbohydrate metabolism	C5-Branched dibasic acid metabolism	sucD; succinyl-CoA synthetase alpha subunit	ko09100	ko09101	ko00660	0.6571619853407393	1.6272904870936757	0.890661	-0.243183	-0.727367	-0.869324	-1.33524
FW510-R12_contig_1_1008	K01902	Metabolism	Energy metabolism	Carbon fixation pathways in prokaryotes	sucD; succinyl-CoA synthetase alpha subunit	ko09100	ko09102	ko00720	0.6571619853407393	1.6272904870936757	0.890661	-0.243183	-0.727367	-0.869324	-1.33524
FW510-R12_contig_1_1010	K05807	Brite Hierarchies	Protein families: signaling and cellular processes	Transporters	bamD; outer membrane protein assembly factor	ko09180	ko09183	ko02000	1.4767054359747394	0.941178	-1.11269	-1.12735	-0.619516	0.9075616319559568	-0.465884
FW510-R12_contig_1_1010	K08309	Brite Hierarchies	Protein families: metabolism	Peptidoglycan biosynthesis and degradation proteins	slt; soluble lytic murein transglycosylase	ko09180	ko09181	ko01011	1.4767054359747394	0.941178	-1.11269	-1.12735	-0.619516	0.9075616319559568	-0.465884
FW510-R12_contig_1_1013	K03694	Brite Hierarchies	Protein families: genetic information processing	Chaperones and folding catalysts	clpA; ATP-dependent Clp protease ATP-binding subunit	ko09180	ko09182	ko03110	-0.346442	-0.59971	-1.02918	-0.761684	-0.208969	1.9719185210460854	0.9740704794675451
FW510-R12_contig_1_1013	K03695	Organismal Systems	Aging	Longevity regulating pathway - multiple species	clpB; ATP-dependent Clp protease ATP-binding subunit	ko09150	ko09149	ko04213	-0.346442	-0.59971	-1.02918	-0.761684	-0.208969	1.9719185210460854	0.9740704794675451
FW510-R12_contig_1_1013	K03695	Brite Hierarchies	Protein families: genetic information processing	Chaperones and folding catalysts	clpB; ATP-dependent Clp protease ATP-binding subunit	ko09180	ko09182	ko03110	-0.346442	-0.59971	-1.02918	-0.761684	-0.208969	1.9719185210460854	0.9740704794675451
FW510-R12_contig_1_1018	K02014	Brite Hierarchies	Protein families: signaling and cellular processes	Transporters	TC.FEV.OM; iron complex outermembrane recepter	ko09180	ko09183	ko02000	-1.72659	-0.800009	-0.480854	0.38255244319153414	0.6223943669816784	1.5530292333618312	0.44947716625295203
FW510-R12_contig_1_1021	K01876	Genetic Information Processing	Translation	Aminoacyl-tRNA biosynthesis	DARS2, aspS; aspartyl-tRNA synthetase	ko09120	ko09122	ko00970	0.7985052025304674	0.9264400223286539	-1.03439	-1.27884	0.0933243	1.4023614997617475	-0.907404
FW510-R12_contig_1_1021	K01876	Brite Hierarchies	Protein families: metabolism	Amino acid related enzymes	DARS2, aspS; aspartyl-tRNA synthetase	ko09180	ko09181	ko01007	0.7985052025304674	0.9264400223286539	-1.03439	-1.27884	0.0933243	1.4023614997617475	-0.907404
FW510-R12_contig_1_1021	K01876	Brite Hierarchies	Protein families: genetic information processing	Transfer RNA biogenesis	DARS2, aspS; aspartyl-tRNA synthetase	ko09180	ko09182	ko03016	0.7985052025304674	0.9264400223286539	-1.03439	-1.27884	0.0933243	1.4023614997617475	-0.907404
FW510-R12_contig_1_1021	K01876	Brite Hierarchies	Protein families: genetic information processing	Mitochondrial biogenesis	DARS2, aspS; aspartyl-tRNA synthetase	ko09180	ko09182	ko03029	0.7985052025304674	0.9264400223286539	-1.03439	-1.27884	0.0933243	1.4023614997617475	-0.907404
FW510-R12_contig_1_1026	K03549	Brite Hierarchies	Protein families: signaling and cellular processes	Transporters	kup; KUP system potassium uptake	ko09180	ko09183	ko02000	-1.57059	0.9749497745525045	-0.828738	-0.456397	0.055728329770951414	1.6263542088368583	0.19869346366715723
FW510-R12_contig_1_1029	K03562	Brite Hierarchies	Protein families: signaling and cellular processes	Transporters	tolQ; biopolymer transport protein	ko09180	ko09183	ko02000	0.1414370456176235	-0.589668	-0.664105	-0.991797	-0.391493	2.232762611536515	0.26286212777690793
FW510-R12_contig_1_1030	K03560	Brite Hierarchies	Protein families: signaling and cellular processes	Transporters	tolR; biopolymer transport protein	ko09180	ko09183	ko02000	-0.842697	-0.0492415	-1.3369	-0.431088	0.4760606569652214	2.0147116946073185	0.16915050808660861
FW510-R12_contig_1_1032	K03641	Brite Hierarchies	Protein families: signaling and cellular processes	Transporters	tolB; TolB	ko09180	ko09183	ko02000	-0.270134	-0.268943	-0.968208	-0.902837	-0.0112166	2.2524443840592268	0.1688941289574416
FW510-R12_contig_1_1033	K03640	Brite Hierarchies	Protein families: signaling and cellular processes	Transporters	pal; peptidoglycan-associated	ko09180	ko09183	ko02000	-0.648689	-1.24009	0.14072342869225743	0.7125600816167065	0.615775	1.6322830011746026	-1.21257
FW510-R12_contig_1_1045	K01886	Genetic Information Processing	Translation	Aminoacyl-tRNA biosynthesis	QARS, glnS; glutaminyl-tRNA synthetase	ko09120	ko09122	ko00970	1.2288381787666556	1.7310193587281286	-0.286851	-1.29943	-0.685641	-0.433385	-0.254548
FW510-R12_contig_1_1045	K01886	Brite Hierarchies	Protein families: metabolism	Amino acid related enzymes	QARS, glnS; glutaminyl-tRNA synthetase	ko09180	ko09181	ko01007	1.2288381787666556	1.7310193587281286	-0.286851	-1.29943	-0.685641	-0.433385	-0.254548
FW510-R12_contig_1_1045	K01886	Brite Hierarchies	Protein families: genetic information processing	Transfer RNA biogenesis	QARS, glnS; glutaminyl-tRNA synthetase	ko09180	ko09182	ko03016	1.2288381787666556	1.7310193587281286	-0.286851	-1.29943	-0.685641	-0.433385	-0.254548
FW510-R12_contig_1_1054	K05973	Metabolism	Carbohydrate metabolism	Butanoate metabolism	phaZ; poly(3-hydroxybutyrate) depolymerase	ko09100	ko09101	ko00650	0.5014648657118598	1.350362707193373	-0.452423	-2.05994	-0.059777	0.6872662939052246	0.0330494
FW510-R12_contig_1_1059	K01952	Metabolism	Nucleotide metabolism	Purine metabolism	PFAS, purL; phosphoribosylformylglycinamidine synthase	ko09100	ko09104	ko00230	-0.726473	0.5019769214009899	0.44325214703500077	0.2686734063324011	-0.895711	1.7956734031617183	-1.38739
FW510-R12_contig_1_1076	K06020	Brite Hierarchies	Protein families: genetic information processing	Transfer RNA biogenesis	ettA; energy-dependent translational throttle protein	ko09180	ko09182	ko03016	1.7346615844871902	0.7420099314346661	0.6302394383026324	-0.53031	-0.536779	-0.576419	-1.4634
FW510-R12_contig_1_1077	K00600	Metabolism	Carbohydrate metabolism	Glyoxylate and dicarboxylate metabolism	glyA, SHMT; glycine hydroxymethyltransferase	ko09100	ko09101	ko00630	0.8669035706957812	1.463731498209939	-0.262245	-1.35832	-0.339202	0.8166471852186696	-1.18752
FW510-R12_contig_1_1077	K00600	Metabolism	Energy metabolism	Methane metabolism	glyA, SHMT; glycine hydroxymethyltransferase	ko09100	ko09102	ko00680	0.8669035706957812	1.463731498209939	-0.262245	-1.35832	-0.339202	0.8166471852186696	-1.18752
FW510-R12_contig_1_1077	K00600	Metabolism	Amino acid metabolism	Glycine, serine and threonine metabolism	glyA, SHMT; glycine hydroxymethyltransferase	ko09100	ko09105	ko00260	0.8669035706957812	1.463731498209939	-0.262245	-1.35832	-0.339202	0.8166471852186696	-1.18752
FW510-R12_contig_1_1077	K00600	Metabolism	Metabolism of other amino acids	Cyanoamino acid metabolism	glyA, SHMT; glycine hydroxymethyltransferase	ko09100	ko09106	ko00460	0.8669035706957812	1.463731498209939	-0.262245	-1.35832	-0.339202	0.8166471852186696	-1.18752
FW510-R12_contig_1_1077	K00600	Metabolism	Metabolism of cofactors and vitamins	One carbon pool by folate	glyA, SHMT; glycine hydroxymethyltransferase	ko09100	ko09108	ko00670	0.8669035706957812	1.463731498209939	-0.262245	-1.35832	-0.339202	0.8166471852186696	-1.18752
FW510-R12_contig_1_1077	K00600	Human Diseases	Drug resistance: antineoplastic	Antifolate resistance	glyA, SHMT; glycine hydroxymethyltransferase	ko09160	ko09176	ko01523	0.8669035706957812	1.463731498209939	-0.262245	-1.35832	-0.339202	0.8166471852186696	-1.18752
FW510-R12_contig_1_1081	K02858	Metabolism	Metabolism of cofactors and vitamins	Riboflavin metabolism	ribB, RIB3; 3,4-dihydroxy 2-butanone 4-phosphate synthase	ko09100	ko09108	ko00740	-0.576872	-0.472375	-1.17492	-0.913619	0.44796442658431546	1.7980678039641305	0.891753
FW510-R12_contig_1_1081	K14652	Metabolism	Metabolism of cofactors and vitamins	Riboflavin metabolism	ribBA; 3,4-dihydroxy 2-butanone 4-phosphate synthase / GTP cyclohydrolase II [EC:4.1.99.12	ko09100	ko09108	ko00740	-0.576872	-0.472375	-1.17492	-0.913619	0.44796442658431546	1.7980678039641305	0.891753
FW510-R12_contig_1_1081	K14652	Metabolism	Metabolism of cofactors and vitamins	Folate biosynthesis	ribBA; 3,4-dihydroxy 2-butanone 4-phosphate synthase / GTP cyclohydrolase II [EC:4.1.99.12	ko09100	ko09108	ko00790	-0.576872	-0.472375	-1.17492	-0.913619	0.44796442658431546	1.7980678039641305	0.891753
FW510-R12_contig_1_1084	K00794	Metabolism	Metabolism of cofactors and vitamins	Riboflavin metabolism	ribH, RIB4; 6,7-dimethyl-8-ribityllumazine synthase	ko09100	ko09108	ko00740	-1.02115	-0.217389	-1.32551	-0.128334	0.6096751055323117	1.9346625172789345	0.14804910484797268
FW510-R12_contig_1_1090	K12957	Metabolism	Carbohydrate metabolism	Glycolysis / Gluconeogenesis	ahr; alcohol/geraniol dehydrogenase (NADP+) [EC:1.1.1.2	ko09100	ko09101	ko00010	-1.39828	-0.758193	-0.743399	-0.0388476	0.5018602210100914	1.807835988926767	0.6290233561157207
FW510-R12_contig_1_1090	K12957	Metabolism	Carbohydrate metabolism	Pyruvate metabolism	ahr; alcohol/geraniol dehydrogenase (NADP+) [EC:1.1.1.2	ko09100	ko09101	ko00620	-1.39828	-0.758193	-0.743399	-0.0388476	0.5018602210100914	1.807835988926767	0.6290233561157207
FW510-R12_contig_1_1090	K12957	Metabolism	Metabolism of terpenoids and polyketides	Geraniol degradation	ahr; alcohol/geraniol dehydrogenase (NADP+) [EC:1.1.1.2	ko09100	ko09109	ko00281	-1.39828	-0.758193	-0.743399	-0.0388476	0.5018602210100914	1.807835988926767	0.6290233561157207
FW510-R12_contig_1_1090	K13953	Metabolism	Carbohydrate metabolism	Glycolysis / Gluconeogenesis	adhP; alcohol dehydrogenase, propanol-preferring	ko09100	ko09101	ko00010	-1.39828	-0.758193	-0.743399	-0.0388476	0.5018602210100914	1.807835988926767	0.6290233561157207
FW510-R12_contig_1_1090	K13953	Metabolism	Carbohydrate metabolism	Pyruvate metabolism	adhP; alcohol dehydrogenase, propanol-preferring	ko09100	ko09101	ko00620	-1.39828	-0.758193	-0.743399	-0.0388476	0.5018602210100914	1.807835988926767	0.6290233561157207
FW510-R12_contig_1_1090	K13953	Metabolism	Lipid metabolism	Fatty acid degradation	adhP; alcohol dehydrogenase, propanol-preferring	ko09100	ko09103	ko00071	-1.39828	-0.758193	-0.743399	-0.0388476	0.5018602210100914	1.807835988926767	0.6290233561157207
FW510-R12_contig_1_1090	K13953	Metabolism	Amino acid metabolism	Tyrosine metabolism	adhP; alcohol dehydrogenase, propanol-preferring	ko09100	ko09105	ko00350	-1.39828	-0.758193	-0.743399	-0.0388476	0.5018602210100914	1.807835988926767	0.6290233561157207
FW510-R12_contig_1_1090	K13953	Metabolism	Metabolism of cofactors and vitamins	Retinol metabolism	adhP; alcohol dehydrogenase, propanol-preferring	ko09100	ko09108	ko00830	-1.39828	-0.758193	-0.743399	-0.0388476	0.5018602210100914	1.807835988926767	0.6290233561157207
FW510-R12_contig_1_1090	K13953	Metabolism	Xenobiotics biodegradation and metabolism	Chloroalkane and chloroalkene degradation	adhP; alcohol dehydrogenase, propanol-preferring	ko09100	ko09111	ko00625	-1.39828	-0.758193	-0.743399	-0.0388476	0.5018602210100914	1.807835988926767	0.6290233561157207
FW510-R12_contig_1_1090	K13953	Metabolism	Xenobiotics biodegradation and metabolism	Naphthalene degradation	adhP; alcohol dehydrogenase, propanol-preferring	ko09100	ko09111	ko00626	-1.39828	-0.758193	-0.743399	-0.0388476	0.5018602210100914	1.807835988926767	0.6290233561157207
FW510-R12_contig_1_1090	K13953	Metabolism	Xenobiotics biodegradation and metabolism	Metabolism of xenobiotics by cytochrome P450	adhP; alcohol dehydrogenase, propanol-preferring	ko09100	ko09111	ko00980	-1.39828	-0.758193	-0.743399	-0.0388476	0.5018602210100914	1.807835988926767	0.6290233561157207
FW510-R12_contig_1_1090	K13953	Metabolism	Xenobiotics biodegradation and metabolism	Drug metabolism - cytochrome P450	adhP; alcohol dehydrogenase, propanol-preferring	ko09100	ko09111	ko00982	-1.39828	-0.758193	-0.743399	-0.0388476	0.5018602210100914	1.807835988926767	0.6290233561157207
FW510-R12_contig_1_1096	K00499	Metabolism	Amino acid metabolism	Glycine, serine and threonine metabolism	CMO; choline monooxygenase	ko09100	ko09105	ko00260	-2.24	0.330094	-0.411627	0.4308380411427407	0.9831979104400903	0.7182613636427817	0.1892338190217041
FW510-R12_contig_1_1112	K03746	Brite Hierarchies	Protein families: genetic information processing	Chromosome and associated proteins	hns; DNA-binding protein	ko09180	ko09182	ko03036	-1.71619	-0.781972	-0.1107	0.10354733265413008	0.7078992937018115	1.7061034508124844	0.0913087
FW510-R12_contig_1_1112	K03746	Brite Hierarchies	Protein families: genetic information processing	DNA repair and recombination proteins	hns; DNA-binding protein	ko09180	ko09182	ko03400	-1.71619	-0.781972	-0.1107	0.10354733265413008	0.7078992937018115	1.7061034508124844	0.0913087
FW510-R12_contig_1_1113	K01881	Genetic Information Processing	Translation	Aminoacyl-tRNA biosynthesis	PARS, proS; prolyl-tRNA synthetase	ko09120	ko09122	ko00970	0.9045447192152642	1.5064649349231727	-1.05036	-0.341612	-0.730973	0.884704	-1.17277
FW510-R12_contig_1_1113	K01881	Brite Hierarchies	Protein families: metabolism	Amino acid related enzymes	PARS, proS; prolyl-tRNA synthetase	ko09180	ko09181	ko01007	0.9045447192152642	1.5064649349231727	-1.05036	-0.341612	-0.730973	0.884704	-1.17277
FW510-R12_contig_1_1113	K01881	Brite Hierarchies	Protein families: genetic information processing	Transfer RNA biogenesis	PARS, proS; prolyl-tRNA synthetase	ko09180	ko09182	ko03016	0.9045447192152642	1.5064649349231727	-1.05036	-0.341612	-0.730973	0.884704	-1.17277
FW510-R12_contig_1_1119	K01873	Genetic Information Processing	Translation	Aminoacyl-tRNA biosynthesis	VARS, valS; valyl-tRNA synthetase	ko09120	ko09122	ko00970	1.1181545004607147	1.7706065541631748	-0.594227	-1.00171	-0.186406	-0.000340474	-1.10608
FW510-R12_contig_1_1119	K01873	Brite Hierarchies	Protein families: metabolism	Amino acid related enzymes	VARS, valS; valyl-tRNA synthetase	ko09180	ko09181	ko01007	1.1181545004607147	1.7706065541631748	-0.594227	-1.00171	-0.186406	-0.000340474	-1.10608
FW510-R12_contig_1_1119	K01873	Brite Hierarchies	Protein families: genetic information processing	Transfer RNA biogenesis	VARS, valS; valyl-tRNA synthetase	ko09180	ko09182	ko03016	1.1181545004607147	1.7706065541631748	-0.594227	-1.00171	-0.186406	-0.000340474	-1.10608
FW510-R12_contig_1_1121	K01599	Metabolism	Metabolism of cofactors and vitamins	Porphyrin metabolism	hemE, UROD; uroporphyrinogen decarboxylase	ko09100	ko09108	ko00860	-0.154464	0.4852707853681856	-1.5505	-0.0834732	0.13495205835275528	1.9311524575644126	-0.762938
FW510-R12_contig_1_1123	K01735	Metabolism	Amino acid metabolism	Phenylalanine, tyrosine and tryptophan biosynthesis	aroB; 3-dehydroquinate synthase	ko09100	ko09105	ko00400	-1.41928	0.2305476236436961	-0.931705	-0.295057	0.9136004452142862	1.7546508777356504	-0.252754
FW510-R12_contig_1_1123	K13829	Metabolism	Amino acid metabolism	Phenylalanine, tyrosine and tryptophan biosynthesis	aroKB; shikimate kinase / 3-dehydroquinate synthase [EC:2.7.1.71	ko09100	ko09105	ko00400	-1.41928	0.2305476236436961	-0.931705	-0.295057	0.9136004452142862	1.7546508777356504	-0.252754
FW510-R12_contig_1_1129	K00275	Metabolism	Metabolism of cofactors and vitamins	Vitamin B6 metabolism	pdxH, PNPO; pyridoxamine 5'-phosphate oxidase	ko09100	ko09108	ko00750	0.146769	1.4020067188893621	-1.07359	-0.916988	-0.267891	1.515832504913221	-0.806139
FW510-R12_contig_1_1134	K00286	Metabolism	Amino acid metabolism	Arginine and proline metabolism	proC; pyrroline-5-carboxylate reductase	ko09100	ko09105	ko00330	-1.65278	0.5161766653702006	-0.862388	-0.454273	0.8788396134120595	1.5083293472808779	0.0661008
FW510-R12_contig_1_1135	K02669	Brite Hierarchies	Protein families: signaling and cellular processes	Secretion system	pilT; twitching motility protein	ko09180	ko09183	ko02044	-1.92413	-0.32457	0.122872	0.323468	0.7666126620367157	1.5049288145098028	-0.469178
FW510-R12_contig_1_1135	K02669	Brite Hierarchies	Protein families: signaling and cellular processes	Bacterial motility proteins	pilT; twitching motility protein	ko09180	ko09183	ko02035	-1.92413	-0.32457	0.122872	0.323468	0.7666126620367157	1.5049288145098028	-0.469178
FW510-R12_contig_1_1136	K02670	Brite Hierarchies	Protein families: signaling and cellular processes	Secretion system	pilU; twitching motility protein	ko09180	ko09183	ko02044	-0.683767	1.740639053467594	-0.743327	0.8538907717384944	0.6894957478341718	-0.824851	-1.03208
FW510-R12_contig_1_1136	K02670	Brite Hierarchies	Protein families: signaling and cellular processes	Bacterial motility proteins	pilU; twitching motility protein	ko09180	ko09183	ko02035	-0.683767	1.740639053467594	-0.743327	0.8538907717384944	0.6894957478341718	-0.824851	-1.03208
FW510-R12_contig_1_1139	K00608	Metabolism	Nucleotide metabolism	Pyrimidine metabolism	pyrBI; aspartate carbamoyltransferase	ko09100	ko09104	ko00240	-0.765468	0.5254428020507622	-1.69471	-0.418667	0.21666838936553584	1.685174556006568	0.451555
FW510-R12_contig_1_1139	K00608	Metabolism	Amino acid metabolism	Alanine, aspartate and glutamate metabolism	pyrBI; aspartate carbamoyltransferase	ko09100	ko09105	ko00250	-0.765468	0.5254428020507622	-1.69471	-0.418667	0.21666838936553584	1.685174556006568	0.451555
FW510-R12_contig_1_1139	K00609	Metabolism	Nucleotide metabolism	Pyrimidine metabolism	pyrB, PYR2; aspartate carbamoyltransferase catalytic subunit	ko09100	ko09104	ko00240	-0.765468	0.5254428020507622	-1.69471	-0.418667	0.21666838936553584	1.685174556006568	0.451555
FW510-R12_contig_1_1139	K00609	Metabolism	Amino acid metabolism	Alanine, aspartate and glutamate metabolism	pyrB, PYR2; aspartate carbamoyltransferase catalytic subunit	ko09100	ko09105	ko00250	-0.765468	0.5254428020507622	-1.69471	-0.418667	0.21666838936553584	1.685174556006568	0.451555
FW510-R12_contig_1_1143	K01919	Metabolism	Amino acid metabolism	Cysteine and methionine metabolism	gshA; glutamate--cysteine ligase	ko09100	ko09105	ko00270	-0.752155	-0.520345	-1.24746	-0.581645	0.2655559406711902	1.7154679783230533	1.120577675905188
FW510-R12_contig_1_1143	K01919	Metabolism	Metabolism of other amino acids	Glutathione metabolism	gshA; glutamate--cysteine ligase	ko09100	ko09106	ko00480	-0.752155	-0.520345	-1.24746	-0.581645	0.2655559406711902	1.7154679783230533	1.120577675905188
FW510-R12_contig_1_1143	K01920	Metabolism	Amino acid metabolism	Cysteine and methionine metabolism	gshB; glutathione synthase	ko09100	ko09105	ko00270	-0.752155	-0.520345	-1.24746	-0.581645	0.2655559406711902	1.7154679783230533	1.120577675905188
FW510-R12_contig_1_1143	K01920	Metabolism	Metabolism of other amino acids	Glutathione metabolism	gshB; glutathione synthase	ko09100	ko09106	ko00480	-0.752155	-0.520345	-1.24746	-0.581645	0.2655559406711902	1.7154679783230533	1.120577675905188
FW510-R12_contig_1_1143	K05844	Brite Hierarchies	Protein families: genetic information processing	Ribosome biogenesis	rimK; ribosomal protein S6--L-glutamate ligase	ko09180	ko09182	ko03009	-0.752155	-0.520345	-1.24746	-0.581645	0.2655559406711902	1.7154679783230533	1.120577675905188
FW510-R12_contig_1_1147	K02660	Environmental Information Processing	Signal transduction	Two-component system	pilJ; twitching motility protein	ko09130	ko09132	ko02020	-0.554287	0.8453641787749131	0.47648824293866016	0.7077168518453274	1.2422015450985509	-1.27273	-1.44476
FW510-R12_contig_1_1147	K02660	Cellular Processes	Cellular community - prokaryotes	Biofilm formation - Pseudomonas aeruginosa	pilJ; twitching motility protein	ko09140	ko09145	ko02025	-0.554287	0.8453641787749131	0.47648824293866016	0.7077168518453274	1.2422015450985509	-1.27273	-1.44476
FW510-R12_contig_1_1147	K02660	Brite Hierarchies	Protein families: signaling and cellular processes	Secretion system	pilJ; twitching motility protein	ko09180	ko09183	ko02044	-0.554287	0.8453641787749131	0.47648824293866016	0.7077168518453274	1.2422015450985509	-1.27273	-1.44476
FW510-R12_contig_1_1147	K02660	Brite Hierarchies	Protein families: signaling and cellular processes	Bacterial motility proteins	pilJ; twitching motility protein	ko09180	ko09183	ko02035	-0.554287	0.8453641787749131	0.47648824293866016	0.7077168518453274	1.2422015450985509	-1.27273	-1.44476
FW510-R12_contig_1_1148	K06596	Environmental Information Processing	Signal transduction	Two-component system	chpA; chemosensory pili system protein ChpA (sensor histidine kinase/response	ko09130	ko09132	ko02020	-0.382709	0.8217897396599472	0.7652357266732286	0.7559523197598631	0.9251275282641517	-1.40714	-1.47826
FW510-R12_contig_1_1148	K06596	Cellular Processes	Cellular community - prokaryotes	Biofilm formation - Pseudomonas aeruginosa	chpA; chemosensory pili system protein ChpA (sensor histidine kinase/response	ko09140	ko09145	ko02025	-0.382709	0.8217897396599472	0.7652357266732286	0.7559523197598631	0.9251275282641517	-1.40714	-1.47826
FW510-R12_contig_1_1148	K06596	Brite Hierarchies	Protein families: metabolism	Protein kinases	chpA; chemosensory pili system protein ChpA (sensor histidine kinase/response	ko09180	ko09181	ko01001	-0.382709	0.8217897396599472	0.7652357266732286	0.7559523197598631	0.9251275282641517	-1.40714	-1.47826
FW510-R12_contig_1_1148	K06596	Brite Hierarchies	Protein families: signaling and cellular processes	Two-component system	chpA; chemosensory pili system protein ChpA (sensor histidine kinase/response	ko09180	ko09183	ko02022	-0.382709	0.8217897396599472	0.7652357266732286	0.7559523197598631	0.9251275282641517	-1.40714	-1.47826
FW510-R12_contig_1_1148	K06596	Brite Hierarchies	Protein families: signaling and cellular processes	Bacterial motility proteins	chpA; chemosensory pili system protein ChpA (sensor histidine kinase/response	ko09180	ko09183	ko02035	-0.382709	0.8217897396599472	0.7652357266732286	0.7559523197598631	0.9251275282641517	-1.40714	-1.47826
FW510-R12_contig_1_1148	K11526	Environmental Information Processing	Signal transduction	Two-component system	pixL; two-component system, chemotaxis family, sensor histidine kinase and response regulator	ko09130	ko09132	ko02020	-0.382709	0.8217897396599472	0.7652357266732286	0.7559523197598631	0.9251275282641517	-1.40714	-1.47826
FW510-R12_contig_1_1148	K11526	Brite Hierarchies	Protein families: metabolism	Protein kinases	pixL; two-component system, chemotaxis family, sensor histidine kinase and response regulator	ko09180	ko09181	ko01001	-0.382709	0.8217897396599472	0.7652357266732286	0.7559523197598631	0.9251275282641517	-1.40714	-1.47826
FW510-R12_contig_1_1148	K11526	Brite Hierarchies	Protein families: signaling and cellular processes	Two-component system	pixL; two-component system, chemotaxis family, sensor histidine kinase and response regulator	ko09180	ko09183	ko02022	-0.382709	0.8217897396599472	0.7652357266732286	0.7559523197598631	0.9251275282641517	-1.40714	-1.47826
FW510-R12_contig_1_1148	K11526	Brite Hierarchies	Protein families: signaling and cellular processes	Bacterial motility proteins	pixL; two-component system, chemotaxis family, sensor histidine kinase and response regulator	ko09180	ko09183	ko02035	-0.382709	0.8217897396599472	0.7652357266732286	0.7559523197598631	0.9251275282641517	-1.40714	-1.47826
FW510-R12_contig_1_1150	K03408	Environmental Information Processing	Signal transduction	Two-component system	cheW; purine-binding chemotaxis protein	ko09130	ko09132	ko02020	-0.769345	0.24812517788780966	0.7647852966151008	1.1588609009714115	1.1123077927175644	-1.15859	-1.35615
FW510-R12_contig_1_1150	K03408	Cellular Processes	Cell motility	Bacterial chemotaxis	cheW; purine-binding chemotaxis protein	ko09140	ko09142	ko02030	-0.769345	0.24812517788780966	0.7647852966151008	1.1588609009714115	1.1123077927175644	-1.15859	-1.35615
FW510-R12_contig_1_1150	K03408	Brite Hierarchies	Protein families: signaling and cellular processes	Bacterial motility proteins	cheW; purine-binding chemotaxis protein	ko09180	ko09183	ko02035	-0.769345	0.24812517788780966	0.7647852966151008	1.1588609009714115	1.1123077927175644	-1.15859	-1.35615
FW510-R12_contig_1_1150	K06598	Environmental Information Processing	Signal transduction	Two-component system	chpC; chemosensory pili system protein	ko09130	ko09132	ko02020	-0.769345	0.24812517788780966	0.7647852966151008	1.1588609009714115	1.1123077927175644	-1.15859	-1.35615
FW510-R12_contig_1_1150	K06598	Cellular Processes	Cellular community - prokaryotes	Biofilm formation - Pseudomonas aeruginosa	chpC; chemosensory pili system protein	ko09140	ko09145	ko02025	-0.769345	0.24812517788780966	0.7647852966151008	1.1588609009714115	1.1123077927175644	-1.15859	-1.35615
FW510-R12_contig_1_1150	K06598	Brite Hierarchies	Protein families: signaling and cellular processes	Bacterial motility proteins	chpC; chemosensory pili system protein	ko09180	ko09183	ko02035	-0.769345	0.24812517788780966	0.7647852966151008	1.1588609009714115	1.1123077927175644	-1.15859	-1.35615
FW510-R12_contig_1_1155	K01092	Metabolism	Carbohydrate metabolism	Inositol phosphate metabolism	E3.1.3.25, IMPA, suhB; myo-inositol-1(or 4)-monophosphatase	ko09100	ko09101	ko00562	-1.37385	1.0730551229998515	-0.447226	-0.78645	1.1231070509899523	1.1534686256681808	-0.742108
FW510-R12_contig_1_1155	K01092	Metabolism	Biosynthesis of other secondary metabolites	Streptomycin biosynthesis	E3.1.3.25, IMPA, suhB; myo-inositol-1(or 4)-monophosphatase	ko09100	ko09110	ko00521	-1.37385	1.0730551229998515	-0.447226	-0.78645	1.1231070509899523	1.1534686256681808	-0.742108
FW510-R12_contig_1_1155	K01092	Environmental Information Processing	Signal transduction	Phosphatidylinositol signaling system	E3.1.3.25, IMPA, suhB; myo-inositol-1(or 4)-monophosphatase	ko09130	ko09132	ko04070	-1.37385	1.0730551229998515	-0.447226	-0.78645	1.1231070509899523	1.1534686256681808	-0.742108
FW510-R12_contig_1_1155	K05602	Metabolism	Amino acid metabolism	Histidine metabolism	hisN; histidinol-phosphatase	ko09100	ko09105	ko00340	-1.37385	1.0730551229998515	-0.447226	-0.78645	1.1231070509899523	1.1534686256681808	-0.742108
FW510-R12_contig_1_1155	K18649	Metabolism	Carbohydrate metabolism	Ascorbate and aldarate metabolism	IMPL2; inositol-phosphate phosphatase / L-galactose 1-phosphate phosphatase / histidinol-phosphatase [EC:3.1.3.25 3.1.3.93	ko09100	ko09101	ko00053	-1.37385	1.0730551229998515	-0.447226	-0.78645	1.1231070509899523	1.1534686256681808	-0.742108
FW510-R12_contig_1_1155	K18649	Metabolism	Carbohydrate metabolism	Inositol phosphate metabolism	IMPL2; inositol-phosphate phosphatase / L-galactose 1-phosphate phosphatase / histidinol-phosphatase [EC:3.1.3.25 3.1.3.93	ko09100	ko09101	ko00562	-1.37385	1.0730551229998515	-0.447226	-0.78645	1.1231070509899523	1.1534686256681808	-0.742108
FW510-R12_contig_1_1155	K18649	Metabolism	Amino acid metabolism	Histidine metabolism	IMPL2; inositol-phosphate phosphatase / L-galactose 1-phosphate phosphatase / histidinol-phosphatase [EC:3.1.3.25 3.1.3.93	ko09100	ko09105	ko00340	-1.37385	1.0730551229998515	-0.447226	-0.78645	1.1231070509899523	1.1534686256681808	-0.742108
FW510-R12_contig_1_1155	K18649	Environmental Information Processing	Signal transduction	Phosphatidylinositol signaling system	IMPL2; inositol-phosphate phosphatase / L-galactose 1-phosphate phosphatase / histidinol-phosphatase [EC:3.1.3.25 3.1.3.93	ko09130	ko09132	ko04070	-1.37385	1.0730551229998515	-0.447226	-0.78645	1.1231070509899523	1.1534686256681808	-0.742108
FW510-R12_contig_1_1167	K01027	Metabolism	Carbohydrate metabolism	Butanoate metabolism	OXCT; 3-oxoacid CoA-transferase	ko09100	ko09101	ko00650	-1.36635	0.1299537294700445	-1.05534	0.019541595165027983	0.25511367162137505	1.983904041893786	0.0331836
FW510-R12_contig_1_1167	K01027	Metabolism	Amino acid metabolism	Valine, leucine and isoleucine degradation	OXCT; 3-oxoacid CoA-transferase	ko09100	ko09105	ko00280	-1.36635	0.1299537294700445	-1.05534	0.019541595165027983	0.25511367162137505	1.983904041893786	0.0331836
FW510-R12_contig_1_1167	K01028	Metabolism	Carbohydrate metabolism	Butanoate metabolism	scoA; 3-oxoacid CoA-transferase subunit A	ko09100	ko09101	ko00650	-1.36635	0.1299537294700445	-1.05534	0.019541595165027983	0.25511367162137505	1.983904041893786	0.0331836
FW510-R12_contig_1_1167	K01028	Metabolism	Amino acid metabolism	Valine, leucine and isoleucine degradation	scoA; 3-oxoacid CoA-transferase subunit A	ko09100	ko09105	ko00280	-1.36635	0.1299537294700445	-1.05534	0.019541595165027983	0.25511367162137505	1.983904041893786	0.0331836
FW510-R12_contig_1_1167	K01029	Metabolism	Carbohydrate metabolism	Butanoate metabolism	scoB; 3-oxoacid CoA-transferase subunit B	ko09100	ko09101	ko00650	-1.36635	0.1299537294700445	-1.05534	0.019541595165027983	0.25511367162137505	1.983904041893786	0.0331836
FW510-R12_contig_1_1167	K01029	Metabolism	Amino acid metabolism	Valine, leucine and isoleucine degradation	scoB; 3-oxoacid CoA-transferase subunit B	ko09100	ko09105	ko00280	-1.36635	0.1299537294700445	-1.05534	0.019541595165027983	0.25511367162137505	1.983904041893786	0.0331836
FW510-R12_contig_1_1168	K01424	Metabolism	Amino acid metabolism	Alanine, aspartate and glutamate metabolism	E3.5.1.1, ansA, ansB; L-asparaginase	ko09100	ko09105	ko00250	-1.21337	-0.830492	-0.998922	-0.120181	0.8020183386459989	1.6251453643190468	0.7357995716886815
FW510-R12_contig_1_1168	K01424	Metabolism	Metabolism of other amino acids	Cyanoamino acid metabolism	E3.5.1.1, ansA, ansB; L-asparaginase	ko09100	ko09106	ko00460	-1.21337	-0.830492	-0.998922	-0.120181	0.8020183386459989	1.6251453643190468	0.7357995716886815
FW510-R12_contig_1_1168	K01444	Metabolism	Glycan biosynthesis and metabolism	Other glycan degradation	AGA, aspG; N4-(beta-N-acetylglucosaminyl)-L-asparaginase	ko09100	ko09107	ko00511	-1.21337	-0.830492	-0.998922	-0.120181	0.8020183386459989	1.6251453643190468	0.7357995716886815
FW510-R12_contig_1_1168	K01444	Cellular Processes	Transport and catabolism	Lysosome	AGA, aspG; N4-(beta-N-acetylglucosaminyl)-L-asparaginase	ko09140	ko09141	ko04142	-1.21337	-0.830492	-0.998922	-0.120181	0.8020183386459989	1.6251453643190468	0.7357995716886815
FW510-R12_contig_1_1168	K13051	Metabolism	Amino acid metabolism	Alanine, aspartate and glutamate metabolism	ASRGL1, iaaA; L-asparaginase / beta-aspartyl-peptidase [EC:3.5.1.1	ko09100	ko09105	ko00250	-1.21337	-0.830492	-0.998922	-0.120181	0.8020183386459989	1.6251453643190468	0.7357995716886815
FW510-R12_contig_1_1168	K13051	Metabolism	Metabolism of other amino acids	Cyanoamino acid metabolism	ASRGL1, iaaA; L-asparaginase / beta-aspartyl-peptidase [EC:3.5.1.1	ko09100	ko09106	ko00460	-1.21337	-0.830492	-0.998922	-0.120181	0.8020183386459989	1.6251453643190468	0.7357995716886815
FW510-R12_contig_1_1168	K13051	Brite Hierarchies	Protein families: metabolism	Peptidases and inhibitors	ASRGL1, iaaA; L-asparaginase / beta-aspartyl-peptidase [EC:3.5.1.1	ko09180	ko09181	ko01002	-1.21337	-0.830492	-0.998922	-0.120181	0.8020183386459989	1.6251453643190468	0.7357995716886815
FW510-R12_contig_1_1170	K15012	Environmental Information Processing	Signal transduction	Two-component system	regA, regR, actR; two-component system, response regulator	ko09130	ko09132	ko02020	-1.57488	-0.305539	-0.671901	-0.0509497	0.6068049289244737	1.8957840184905033	0.10068261785511586
FW510-R12_contig_1_1170	K15012	Brite Hierarchies	Protein families: signaling and cellular processes	Two-component system	regA, regR, actR; two-component system, response regulator	ko09180	ko09183	ko02022	-1.57488	-0.305539	-0.671901	-0.0509497	0.6068049289244737	1.8957840184905033	0.10068261785511586
FW510-R12_contig_1_1174	K03744	Not Included in Pathway or Brite	Unclassified	General function prediction	lemA; LemA	ko09190	ko09194	ko99996	-1.86049	-0.29855	-0.108696	-0.23439	0.7121010523447289	1.6929816738710637	0.0970425
FW510-R12_contig_1_1176	K08988	Not Included in Pathway or Brite	Unclassified	General function prediction	K08988; putative membrane	ko09190	ko09194	ko99996	-0.60158	-1.61574	-0.258355	0.4423204878014272	1.5624297327056218	1.0142499027210639	-0.543325
FW510-R12_contig_1_1179	K00287	Metabolism	Metabolism of cofactors and vitamins	Folate biosynthesis	DHFR, folA; dihydrofolate reductase	ko09100	ko09108	ko00790	-1.65113	-0.309402	-0.176784	-0.729871	0.5434271363796078	1.7181401296664363	0.6056159560209108
FW510-R12_contig_1_1179	K00287	Metabolism	Metabolism of cofactors and vitamins	One carbon pool by folate	DHFR, folA; dihydrofolate reductase	ko09100	ko09108	ko00670	-1.65113	-0.309402	-0.176784	-0.729871	0.5434271363796078	1.7181401296664363	0.6056159560209108
FW510-R12_contig_1_1179	K00287	Human Diseases	Drug resistance: antineoplastic	Antifolate resistance	DHFR, folA; dihydrofolate reductase	ko09160	ko09176	ko01523	-1.65113	-0.309402	-0.176784	-0.729871	0.5434271363796078	1.7181401296664363	0.6056159560209108
FW510-R12_contig_1_1179	K18589	Metabolism	Metabolism of cofactors and vitamins	Folate biosynthesis	dfrA1, dhfr; dihydrofolate reductase (trimethoprim resistance protein)	ko09100	ko09108	ko00790	-1.65113	-0.309402	-0.176784	-0.729871	0.5434271363796078	1.7181401296664363	0.6056159560209108
FW510-R12_contig_1_1179	K18589	Metabolism	Metabolism of cofactors and vitamins	One carbon pool by folate	dfrA1, dhfr; dihydrofolate reductase (trimethoprim resistance protein)	ko09100	ko09108	ko00670	-1.65113	-0.309402	-0.176784	-0.729871	0.5434271363796078	1.7181401296664363	0.6056159560209108
FW510-R12_contig_1_1179	K18589	Brite Hierarchies	Protein families: signaling and cellular processes	Antimicrobial resistance genes	dfrA1, dhfr; dihydrofolate reductase (trimethoprim resistance protein)	ko09180	ko09183	ko01504	-1.65113	-0.309402	-0.176784	-0.729871	0.5434271363796078	1.7181401296664363	0.6056159560209108
FW510-R12_contig_1_1198	K02650	Environmental Information Processing	Signal transduction	Two-component system	pilA; type IV pilus assembly protein	ko09130	ko09132	ko02020	-1.62644	-1.13374	-0.240157	0.7716255886553944	1.246960147226616	0.9264313233235993	0.055319700093508034
FW510-R12_contig_1_1198	K02650	Brite Hierarchies	Protein families: signaling and cellular processes	Secretion system	pilA; type IV pilus assembly protein	ko09180	ko09183	ko02044	-1.62644	-1.13374	-0.240157	0.7716255886553944	1.246960147226616	0.9264313233235993	0.055319700093508034
FW510-R12_contig_1_1198	K02650	Brite Hierarchies	Protein families: signaling and cellular processes	Bacterial motility proteins	pilA; type IV pilus assembly protein	ko09180	ko09183	ko02035	-1.62644	-1.13374	-0.240157	0.7716255886553944	1.246960147226616	0.9264313233235993	0.055319700093508034
FW510-R12_contig_1_1214	K00324	Metabolism	Metabolism of cofactors and vitamins	Nicotinate and nicotinamide metabolism	pntA; H+-translocating NAD(P) transhydrogenase subunit alpha [EC:1.6.1.2	ko09100	ko09108	ko00760	-1.3799	-0.426889	-0.872073	-0.17707	0.6699293994604969	1.8941506029684254	0.2918478771260859
FW510-R12_contig_1_1219	K00325	Metabolism	Metabolism of cofactors and vitamins	Nicotinate and nicotinamide metabolism	pntB; H+-translocating NAD(P) transhydrogenase subunit beta [EC:1.6.1.2	ko09100	ko09108	ko00760	-1.6466	0.1893605225655264	-1.18798	0.0313527	1.079344456787027	1.2663587295095196	0.2681670466297956
FW510-R12_contig_1_1223	K01424	Metabolism	Amino acid metabolism	Alanine, aspartate and glutamate metabolism	E3.5.1.1, ansA, ansB; L-asparaginase	ko09100	ko09105	ko00250	-1.24752	-0.594542	-0.973311	-0.0244626	0.33479634294596705	1.9205653654309607	0.5844771779209696
FW510-R12_contig_1_1223	K01424	Metabolism	Metabolism of other amino acids	Cyanoamino acid metabolism	E3.5.1.1, ansA, ansB; L-asparaginase	ko09100	ko09106	ko00460	-1.24752	-0.594542	-0.973311	-0.0244626	0.33479634294596705	1.9205653654309607	0.5844771779209696
FW510-R12_contig_1_1224	K09456	Not Included in Pathway or Brite	Unclassified: metabolism	Lipid	aidB; putative acyl-CoA	ko09190	ko09191	ko99983	-1.29588	-0.877574	-0.756474	-0.0374866	0.2805003527960655	1.7232318996501446	0.9636842691257558
FW510-R12_contig_1_1243	K00948	Metabolism	Carbohydrate metabolism	Pentose phosphate pathway	PRPS, prsA; ribose-phosphate pyrophosphokinase	ko09100	ko09101	ko00030	1.3679984537825487	0.9740824701183428	-1.16438	-1.41245	0.26630467647511424	0.5996644734412968	-0.631226
FW510-R12_contig_1_1243	K00948	Metabolism	Nucleotide metabolism	Purine metabolism	PRPS, prsA; ribose-phosphate pyrophosphokinase	ko09100	ko09104	ko00230	1.3679984537825487	0.9740824701183428	-1.16438	-1.41245	0.26630467647511424	0.5996644734412968	-0.631226
FW510-R12_contig_1_1244	K02897	Genetic Information Processing	Translation	Ribosome	RP-L25, rplY; large subunit ribosomal protein	ko09120	ko09122	ko03010	1.9195414813990468	0.9073995978503255	0.17039201417132602	-0.550081	-0.539993	-0.795591	-1.11167
FW510-R12_contig_1_1244	K02897	Brite Hierarchies	Protein families: genetic information processing	Ribosome	RP-L25, rplY; large subunit ribosomal protein	ko09180	ko09182	ko03011	1.9195414813990468	0.9073995978503255	0.17039201417132602	-0.550081	-0.539993	-0.795591	-1.11167
FW510-R12_contig_1_1245	K01056	Brite Hierarchies	Protein families: genetic information processing	Translation factors	PTH1, pth, spoVC; peptidyl-tRNA hydrolase, PTH1 family	ko09180	ko09182	ko03012	-0.61644	0.9538236227927948	-1.19744	-0.161487	0.9478637364590626	1.3308880223729473	-1.25721
FW510-R12_contig_1_1246	K06942	Brite Hierarchies	Protein families: genetic information processing	Ribosome biogenesis	ychF; ribosome-binding	ko09180	ko09182	ko03009	1.6025506881571254	1.5014213520971424	-0.624158	-0.371858	-0.540933	-0.529223	-1.0378
FW510-R12_contig_1_1252	K02601	Brite Hierarchies	Protein families: genetic information processing	Transcription machinery	nusG; transcription termination/antitermination protein	ko09180	ko09182	ko03021	1.6093324990898195	1.307821500926886	0.14420469987249837	-0.504098	-0.674354	-0.627351	-1.25556
FW510-R12_contig_1_1252	K02601	Brite Hierarchies	Protein families: genetic information processing	Ribosome biogenesis	nusG; transcription termination/antitermination protein	ko09180	ko09182	ko03009	1.6093324990898195	1.307821500926886	0.14420469987249837	-0.504098	-0.674354	-0.627351	-1.25556
FW510-R12_contig_1_1253	K02867	Genetic Information Processing	Translation	Ribosome	RP-L11, MRPL11, rplK; large subunit ribosomal protein	ko09120	ko09122	ko03010	1.8791867186901525	0.9836744019637567	0.1470874218051568	-0.526581	-0.548006	-0.847272	-1.08809
FW510-R12_contig_1_1253	K02867	Brite Hierarchies	Protein families: genetic information processing	Ribosome	RP-L11, MRPL11, rplK; large subunit ribosomal protein	ko09180	ko09182	ko03011	1.8791867186901525	0.9836744019637567	0.1470874218051568	-0.526581	-0.548006	-0.847272	-1.08809
FW510-R12_contig_1_1254	K02863	Genetic Information Processing	Translation	Ribosome	RP-L1, MRPL1, rplA; large subunit ribosomal protein	ko09120	ko09122	ko03010	1.853115702225549	1.0131254842827147	0.16260404190085517	-0.487729	-0.657809	-0.7558	-1.12751
FW510-R12_contig_1_1254	K02863	Brite Hierarchies	Protein families: genetic information processing	Ribosome	RP-L1, MRPL1, rplA; large subunit ribosomal protein	ko09180	ko09182	ko03011	1.853115702225549	1.0131254842827147	0.16260404190085517	-0.487729	-0.657809	-0.7558	-1.12751
FW510-R12_contig_1_1255	K02864	Genetic Information Processing	Translation	Ribosome	RP-L10, MRPL10, rplJ; large subunit ribosomal protein	ko09120	ko09122	ko03010	1.9779548726209082	0.9318807538931809	-0.0955874	-0.625293	-0.446461	-0.645755	-1.09674
FW510-R12_contig_1_1255	K02864	Brite Hierarchies	Protein families: genetic information processing	Ribosome	RP-L10, MRPL10, rplJ; large subunit ribosomal protein	ko09180	ko09182	ko03011	1.9779548726209082	0.9318807538931809	-0.0955874	-0.625293	-0.446461	-0.645755	-1.09674
FW510-R12_contig_1_1255	K02935	Genetic Information Processing	Translation	Ribosome	RP-L7, MRPL12, rplL; large subunit ribosomal protein	ko09120	ko09122	ko03010	1.9779548726209082	0.9318807538931809	-0.0955874	-0.625293	-0.446461	-0.645755	-1.09674
FW510-R12_contig_1_1255	K02935	Brite Hierarchies	Protein families: genetic information processing	Ribosome	RP-L7, MRPL12, rplL; large subunit ribosomal protein	ko09180	ko09182	ko03011	1.9779548726209082	0.9318807538931809	-0.0955874	-0.625293	-0.446461	-0.645755	-1.09674
FW510-R12_contig_1_1256	K02935	Genetic Information Processing	Translation	Ribosome	RP-L7, MRPL12, rplL; large subunit ribosomal protein	ko09120	ko09122	ko03010	1.9809945139331582	0.9628888880889884	-0.354114	-0.598683	-0.292786	-0.587566	-1.11073
FW510-R12_contig_1_1256	K02935	Brite Hierarchies	Protein families: genetic information processing	Ribosome	RP-L7, MRPL12, rplL; large subunit ribosomal protein	ko09180	ko09182	ko03011	1.9809945139331582	0.9628888880889884	-0.354114	-0.598683	-0.292786	-0.587566	-1.11073
FW510-R12_contig_1_1257	K03043	Genetic Information Processing	Transcription	RNA polymerase	rpoB; DNA-directed RNA polymerase subunit beta	ko09120	ko09121	ko03020	1.9105133243637549	0.9842089287096114	-0.0515649	-0.447156	-0.491945	-0.703092	-1.20096
FW510-R12_contig_1_1257	K03043	Brite Hierarchies	Protein families: genetic information processing	Transcription machinery	rpoB; DNA-directed RNA polymerase subunit beta	ko09180	ko09182	ko03021	1.9105133243637549	0.9842089287096114	-0.0515649	-0.447156	-0.491945	-0.703092	-1.20096
FW510-R12_contig_1_1257	K03043	Brite Hierarchies	Protein families: genetic information processing	DNA repair and recombination proteins	rpoB; DNA-directed RNA polymerase subunit beta	ko09180	ko09182	ko03400	1.9105133243637549	0.9842089287096114	-0.0515649	-0.447156	-0.491945	-0.703092	-1.20096
FW510-R12_contig_1_1257	K13797	Genetic Information Processing	Transcription	RNA polymerase	rpoBC; DNA-directed RNA polymerase subunit beta-beta'	ko09120	ko09121	ko03020	1.9105133243637549	0.9842089287096114	-0.0515649	-0.447156	-0.491945	-0.703092	-1.20096
FW510-R12_contig_1_1257	K13797	Brite Hierarchies	Protein families: genetic information processing	Transcription machinery	rpoBC; DNA-directed RNA polymerase subunit beta-beta'	ko09180	ko09182	ko03021	1.9105133243637549	0.9842089287096114	-0.0515649	-0.447156	-0.491945	-0.703092	-1.20096
FW510-R12_contig_1_1257	K13797	Brite Hierarchies	Protein families: genetic information processing	DNA repair and recombination proteins	rpoBC; DNA-directed RNA polymerase subunit beta-beta'	ko09180	ko09182	ko03400	1.9105133243637549	0.9842089287096114	-0.0515649	-0.447156	-0.491945	-0.703092	-1.20096
FW510-R12_contig_1_1258	K03046	Genetic Information Processing	Transcription	RNA polymerase	rpoC; DNA-directed RNA polymerase subunit beta'	ko09120	ko09121	ko03020	1.8297400036564913	0.9010436813912462	0.12273977893454148	-0.155461	-0.516049	-0.813482	-1.36853
FW510-R12_contig_1_1258	K03046	Brite Hierarchies	Protein families: genetic information processing	Transcription machinery	rpoC; DNA-directed RNA polymerase subunit beta'	ko09180	ko09182	ko03021	1.8297400036564913	0.9010436813912462	0.12273977893454148	-0.155461	-0.516049	-0.813482	-1.36853
FW510-R12_contig_1_1258	K03046	Brite Hierarchies	Protein families: genetic information processing	DNA repair and recombination proteins	rpoC; DNA-directed RNA polymerase subunit beta'	ko09180	ko09182	ko03400	1.8297400036564913	0.9010436813912462	0.12273977893454148	-0.155461	-0.516049	-0.813482	-1.36853
FW510-R12_contig_1_1258	K13797	Genetic Information Processing	Transcription	RNA polymerase	rpoBC; DNA-directed RNA polymerase subunit beta-beta'	ko09120	ko09121	ko03020	1.8297400036564913	0.9010436813912462	0.12273977893454148	-0.155461	-0.516049	-0.813482	-1.36853
FW510-R12_contig_1_1258	K13797	Brite Hierarchies	Protein families: genetic information processing	Transcription machinery	rpoBC; DNA-directed RNA polymerase subunit beta-beta'	ko09180	ko09182	ko03021	1.8297400036564913	0.9010436813912462	0.12273977893454148	-0.155461	-0.516049	-0.813482	-1.36853
FW510-R12_contig_1_1258	K13797	Brite Hierarchies	Protein families: genetic information processing	DNA repair and recombination proteins	rpoBC; DNA-directed RNA polymerase subunit beta-beta'	ko09180	ko09182	ko03400	1.8297400036564913	0.9010436813912462	0.12273977893454148	-0.155461	-0.516049	-0.813482	-1.36853
FW510-R12_contig_1_1259	K02950	Genetic Information Processing	Translation	Ribosome	RP-S12, MRPS12, rpsL; small subunit ribosomal protein	ko09120	ko09122	ko03010	1.8402543286600577	0.8266003231794874	0.38846942454646355	-0.297876	-0.629482	-0.941121	-1.18685
FW510-R12_contig_1_1259	K02950	Brite Hierarchies	Protein families: genetic information processing	Ribosome	RP-S12, MRPS12, rpsL; small subunit ribosomal protein	ko09180	ko09182	ko03011	1.8402543286600577	0.8266003231794874	0.38846942454646355	-0.297876	-0.629482	-0.941121	-1.18685
FW510-R12_contig_1_1260	K02992	Genetic Information Processing	Translation	Ribosome	RP-S7, MRPS7, rpsG; small subunit ribosomal protein	ko09120	ko09122	ko03010	1.8469479840481695	0.9933965714386352	0.19052360139987343	-0.508397	-0.547031	-0.819264	-1.15618
FW510-R12_contig_1_1260	K02992	Brite Hierarchies	Protein families: genetic information processing	Ribosome	RP-S7, MRPS7, rpsG; small subunit ribosomal protein	ko09180	ko09182	ko03011	1.8469479840481695	0.9933965714386352	0.19052360139987343	-0.508397	-0.547031	-0.819264	-1.15618
FW510-R12_contig_1_1261	K02355	Brite Hierarchies	Protein families: genetic information processing	Translation factors	fusA, GFM, EFG; elongation factor	ko09180	ko09182	ko03012	1.888543619884189	0.8899481764732297	0.2226774041025683	-0.444867	-0.617924	-0.710908	-1.22747
FW510-R12_contig_1_1261	K02355	Brite Hierarchies	Protein families: genetic information processing	Mitochondrial biogenesis	fusA, GFM, EFG; elongation factor	ko09180	ko09182	ko03029	1.888543619884189	0.8899481764732297	0.2226774041025683	-0.444867	-0.617924	-0.710908	-1.22747
FW510-R12_contig_1_1262	K02358	Organismal Systems	Environmental adaptation	Plant-pathogen interaction	tuf, TUFM; elongation factor	ko09150	ko09159	ko04626	2.0469414480490546	0.6375783082353812	0.13675144287920657	-0.408003	-0.534686	-0.649522	-1.22906
FW510-R12_contig_1_1262	K02358	Brite Hierarchies	Protein families: genetic information processing	Translation factors	tuf, TUFM; elongation factor	ko09180	ko09182	ko03012	2.0469414480490546	0.6375783082353812	0.13675144287920657	-0.408003	-0.534686	-0.649522	-1.22906
FW510-R12_contig_1_1262	K02358	Brite Hierarchies	Protein families: genetic information processing	Mitochondrial biogenesis	tuf, TUFM; elongation factor	ko09180	ko09182	ko03029	2.0469414480490546	0.6375783082353812	0.13675144287920657	-0.408003	-0.534686	-0.649522	-1.22906
FW510-R12_contig_1_1262	K02358	Brite Hierarchies	Protein families: signaling and cellular processes	Exosome	tuf, TUFM; elongation factor	ko09180	ko09183	ko04147	2.0469414480490546	0.6375783082353812	0.13675144287920657	-0.408003	-0.534686	-0.649522	-1.22906
FW510-R12_contig_1_1263	K02946	Genetic Information Processing	Translation	Ribosome	RP-S10, MRPS10, rpsJ; small subunit ribosomal protein	ko09120	ko09122	ko03010	1.7372172082508288	1.1917314703718513	0.12530780728064342	-0.513535	-0.665921	-0.735481	-1.13932
FW510-R12_contig_1_1263	K02946	Brite Hierarchies	Protein families: genetic information processing	Ribosome	RP-S10, MRPS10, rpsJ; small subunit ribosomal protein	ko09180	ko09182	ko03011	1.7372172082508288	1.1917314703718513	0.12530780728064342	-0.513535	-0.665921	-0.735481	-1.13932
FW510-R12_contig_1_1264	K02906	Genetic Information Processing	Translation	Ribosome	RP-L3, MRPL3, rplC; large subunit ribosomal protein	ko09120	ko09122	ko03010	1.8571065484687768	1.0779665541621397	0.046765	-0.563301	-0.585521	-0.763473	-1.06954
FW510-R12_contig_1_1264	K02906	Brite Hierarchies	Protein families: genetic information processing	Ribosome	RP-L3, MRPL3, rplC; large subunit ribosomal protein	ko09180	ko09182	ko03011	1.8571065484687768	1.0779665541621397	0.046765	-0.563301	-0.585521	-0.763473	-1.06954
FW510-R12_contig_1_1265	K02926	Genetic Information Processing	Translation	Ribosome	RP-L4, MRPL4, rplD; large subunit ribosomal protein	ko09120	ko09122	ko03010	1.9718930143781168	0.8015235628367434	0.17232355869537247	-0.435968	-0.567162	-0.82831	-1.1143
FW510-R12_contig_1_1265	K02926	Brite Hierarchies	Protein families: genetic information processing	Ribosome	RP-L4, MRPL4, rplD; large subunit ribosomal protein	ko09180	ko09182	ko03011	1.9718930143781168	0.8015235628367434	0.17232355869537247	-0.435968	-0.567162	-0.82831	-1.1143
FW510-R12_contig_1_1265	K16193	Not Included in Pathway or Brite	Unclassified: signaling and cellular processes	Structural	arfC; uncharacterized membrane protein	ko09190	ko09193	ko99992	1.9718930143781168	0.8015235628367434	0.17232355869537247	-0.435968	-0.567162	-0.82831	-1.1143
FW510-R12_contig_1_1266	K02892	Genetic Information Processing	Translation	Ribosome	RP-L23, MRPL23, rplW; large subunit ribosomal protein	ko09120	ko09122	ko03010	1.7402362562509852	1.2078328603928568	0.10810406619248329	-0.561841	-0.583596	-0.85707	-1.05367
FW510-R12_contig_1_1266	K02892	Brite Hierarchies	Protein families: genetic information processing	Ribosome	RP-L23, MRPL23, rplW; large subunit ribosomal protein	ko09180	ko09182	ko03011	1.7402362562509852	1.2078328603928568	0.10810406619248329	-0.561841	-0.583596	-0.85707	-1.05367
FW510-R12_contig_1_1267	K02886	Genetic Information Processing	Translation	Ribosome	RP-L2, MRPL2, rplB; large subunit ribosomal protein	ko09120	ko09122	ko03010	1.999754165949522	0.7702999959999612	0.0857429	-0.289272	-0.602554	-0.870341	-1.09363
FW510-R12_contig_1_1267	K02886	Brite Hierarchies	Protein families: genetic information processing	Ribosome	RP-L2, MRPL2, rplB; large subunit ribosomal protein	ko09180	ko09182	ko03011	1.999754165949522	0.7702999959999612	0.0857429	-0.289272	-0.602554	-0.870341	-1.09363
FW510-R12_contig_1_1268	K02965	Genetic Information Processing	Translation	Ribosome	RP-S19, rpsS; small subunit ribosomal protein	ko09120	ko09122	ko03010	1.3762011973618897	1.4632102237193332	0.3426798107913222	-0.457255	-0.636417	-0.881729	-1.20669
FW510-R12_contig_1_1268	K02965	Brite Hierarchies	Protein families: genetic information processing	Ribosome	RP-S19, rpsS; small subunit ribosomal protein	ko09180	ko09182	ko03011	1.3762011973618897	1.4632102237193332	0.3426798107913222	-0.457255	-0.636417	-0.881729	-1.20669
FW510-R12_contig_1_1269	K02890	Genetic Information Processing	Translation	Ribosome	RP-L22, MRPL22, rplV; large subunit ribosomal protein	ko09120	ko09122	ko03010	2.016255439170397	0.8963945849265044	-0.0967723	-0.723898	-0.409872	-0.754282	-0.927827
FW510-R12_contig_1_1269	K02890	Brite Hierarchies	Protein families: genetic information processing	Ribosome	RP-L22, MRPL22, rplV; large subunit ribosomal protein	ko09180	ko09182	ko03011	2.016255439170397	0.8963945849265044	-0.0967723	-0.723898	-0.409872	-0.754282	-0.927827
FW510-R12_contig_1_1270	K02982	Genetic Information Processing	Translation	Ribosome	RP-S3, rpsC; small subunit ribosomal protein	ko09120	ko09122	ko03010	1.873281065316988	0.9617364686572214	0.0991493	-0.364975	-0.52294	-0.856086	-1.19017
FW510-R12_contig_1_1270	K02982	Brite Hierarchies	Protein families: genetic information processing	Ribosome	RP-S3, rpsC; small subunit ribosomal protein	ko09180	ko09182	ko03011	1.873281065316988	0.9617364686572214	0.0991493	-0.364975	-0.52294	-0.856086	-1.19017
FW510-R12_contig_1_1271	K02878	Genetic Information Processing	Translation	Ribosome	RP-L16, MRPL16, rplP; large subunit ribosomal protein	ko09120	ko09122	ko03010	1.998982605100784	0.7973067035393192	0.1088731252475089	-0.419783	-0.59997	-0.796158	-1.08925
FW510-R12_contig_1_1271	K02878	Brite Hierarchies	Protein families: genetic information processing	Ribosome	RP-L16, MRPL16, rplP; large subunit ribosomal protein	ko09180	ko09182	ko03011	1.998982605100784	0.7973067035393192	0.1088731252475089	-0.419783	-0.59997	-0.796158	-1.08925
FW510-R12_contig_1_1272	K02904	Genetic Information Processing	Translation	Ribosome	RP-L29, rpmC; large subunit ribosomal protein	ko09120	ko09122	ko03010	1.9003101471439487	0.9101700500086296	0.0555509	-0.896295	-0.820165	-0.116226	-1.03335
FW510-R12_contig_1_1272	K02904	Brite Hierarchies	Protein families: genetic information processing	Ribosome	RP-L29, rpmC; large subunit ribosomal protein	ko09180	ko09182	ko03011	1.9003101471439487	0.9101700500086296	0.0555509	-0.896295	-0.820165	-0.116226	-1.03335
FW510-R12_contig_1_1273	K02961	Genetic Information Processing	Translation	Ribosome	RP-S17, MRPS17, rpsQ; small subunit ribosomal protein	ko09120	ko09122	ko03010	1.8814562917903095	0.7780106581463125	0.42544888661289615	-0.380333	-0.672954	-0.936639	-1.09499
FW510-R12_contig_1_1273	K02961	Brite Hierarchies	Protein families: genetic information processing	Ribosome	RP-S17, MRPS17, rpsQ; small subunit ribosomal protein	ko09180	ko09182	ko03011	1.8814562917903095	0.7780106581463125	0.42544888661289615	-0.380333	-0.672954	-0.936639	-1.09499
FW510-R12_contig_1_1274	K02874	Genetic Information Processing	Translation	Ribosome	RP-L14, MRPL14, rplN; large subunit ribosomal protein	ko09120	ko09122	ko03010	1.884354481290777	1.0591802767014644	0.013162878602975919	-0.669737	-0.539769	-0.699046	-1.04814
FW510-R12_contig_1_1274	K02874	Brite Hierarchies	Protein families: genetic information processing	Ribosome	RP-L14, MRPL14, rplN; large subunit ribosomal protein	ko09180	ko09182	ko03011	1.884354481290777	1.0591802767014644	0.013162878602975919	-0.669737	-0.539769	-0.699046	-1.04814
FW510-R12_contig_1_1275	K02895	Genetic Information Processing	Translation	Ribosome	RP-L24, MRPL24, rplX; large subunit ribosomal protein	ko09120	ko09122	ko03010	1.899384928138489	1.005776249510219	0.019500737724645275	-0.465654	-0.599285	-0.73607	-1.12365
FW510-R12_contig_1_1275	K02895	Brite Hierarchies	Protein families: genetic information processing	Ribosome	RP-L24, MRPL24, rplX; large subunit ribosomal protein	ko09180	ko09182	ko03011	1.899384928138489	1.005776249510219	0.019500737724645275	-0.465654	-0.599285	-0.73607	-1.12365
FW510-R12_contig_1_1276	K02931	Genetic Information Processing	Translation	Ribosome	RP-L5, MRPL5, rplE; large subunit ribosomal protein	ko09120	ko09122	ko03010	1.906221266917753	0.977641	0.0927012	-0.563266	-0.557002	-0.767664	-1.08863
FW510-R12_contig_1_1276	K02931	Brite Hierarchies	Protein families: genetic information processing	Ribosome	RP-L5, MRPL5, rplE; large subunit ribosomal protein	ko09180	ko09182	ko03011	1.906221266917753	0.977641	0.0927012	-0.563266	-0.557002	-0.767664	-1.08863
FW510-R12_contig_1_1277	K02954	Genetic Information Processing	Translation	Ribosome	RP-S14, MRPS14, rpsN; small subunit ribosomal protein	ko09120	ko09122	ko03010	1.928398836178262	0.7995750823722824	0.26374581680703335	-0.421495	-0.566548	-0.819628	-1.18405
FW510-R12_contig_1_1277	K02954	Brite Hierarchies	Protein families: genetic information processing	Ribosome	RP-S14, MRPS14, rpsN; small subunit ribosomal protein	ko09180	ko09182	ko03011	1.928398836178262	0.7995750823722824	0.26374581680703335	-0.421495	-0.566548	-0.819628	-1.18405
FW510-R12_contig_1_1278	K02994	Genetic Information Processing	Translation	Ribosome	RP-S8, rpsH; small subunit ribosomal protein	ko09120	ko09122	ko03010	1.9063951936464385	0.9304591059368138	0.15891497589529216	-0.515881	-0.545689	-0.825368	-1.10883
FW510-R12_contig_1_1278	K02994	Brite Hierarchies	Protein families: genetic information processing	Ribosome	RP-S8, rpsH; small subunit ribosomal protein	ko09180	ko09182	ko03011	1.9063951936464385	0.9304591059368138	0.15891497589529216	-0.515881	-0.545689	-0.825368	-1.10883
FW510-R12_contig_1_1279	K02933	Genetic Information Processing	Translation	Ribosome	RP-L6, MRPL6, rplF; large subunit ribosomal protein	ko09120	ko09122	ko03010	1.906932364525377	1.0354837079711252	0.00460127	-0.670488	-0.620224	-0.621446	-1.03486
FW510-R12_contig_1_1279	K02933	Brite Hierarchies	Protein families: genetic information processing	Ribosome	RP-L6, MRPL6, rplF; large subunit ribosomal protein	ko09180	ko09182	ko03011	1.906932364525377	1.0354837079711252	0.00460127	-0.670488	-0.620224	-0.621446	-1.03486
FW510-R12_contig_1_1280	K02881	Genetic Information Processing	Translation	Ribosome	RP-L18, MRPL18, rplR; large subunit ribosomal protein	ko09120	ko09122	ko03010	1.9154162528607153	0.9492575002445767	0.0780445	-0.495684	-0.542721	-0.764345	-1.13997
FW510-R12_contig_1_1280	K02881	Brite Hierarchies	Protein families: genetic information processing	Ribosome	RP-L18, MRPL18, rplR; large subunit ribosomal protein	ko09180	ko09182	ko03011	1.9154162528607153	0.9492575002445767	0.0780445	-0.495684	-0.542721	-0.764345	-1.13997
FW510-R12_contig_1_1281	K02988	Genetic Information Processing	Translation	Ribosome	RP-S5, MRPS5, rpsE; small subunit ribosomal protein	ko09120	ko09122	ko03010	1.8985718225190589	0.9506078995623348	0.11858223948748008	-0.495543	-0.540744	-0.772809	-1.15867
FW510-R12_contig_1_1281	K02988	Brite Hierarchies	Protein families: genetic information processing	Ribosome	RP-S5, MRPS5, rpsE; small subunit ribosomal protein	ko09180	ko09182	ko03011	1.8985718225190589	0.9506078995623348	0.11858223948748008	-0.495543	-0.540744	-0.772809	-1.15867
FW510-R12_contig_1_1282	K02907	Genetic Information Processing	Translation	Ribosome	RP-L30, MRPL30, rpmD; large subunit ribosomal protein	ko09120	ko09122	ko03010	2.086495575990421	0.796994	-0.10867	-0.552169	-0.629246	-0.675838	-0.917567
FW510-R12_contig_1_1282	K02907	Brite Hierarchies	Protein families: genetic information processing	Ribosome	RP-L30, MRPL30, rpmD; large subunit ribosomal protein	ko09180	ko09182	ko03011	2.086495575990421	0.796994	-0.10867	-0.552169	-0.629246	-0.675838	-0.917567
FW510-R12_contig_1_1283	K02876	Genetic Information Processing	Translation	Ribosome	RP-L15, MRPL15, rplO; large subunit ribosomal protein	ko09120	ko09122	ko03010	1.840875210068135	0.9158040254484309	0.2576551356502947	-0.288017	-0.679591	-0.840671	-1.20606
FW510-R12_contig_1_1283	K02876	Brite Hierarchies	Protein families: genetic information processing	Ribosome	RP-L15, MRPL15, rplO; large subunit ribosomal protein	ko09180	ko09182	ko03011	1.840875210068135	0.9158040254484309	0.2576551356502947	-0.288017	-0.679591	-0.840671	-1.20606
FW510-R12_contig_1_1284	K03076	Genetic Information Processing	Folding, sorting and degradation	Protein export	secY; preprotein translocase subunit	ko09120	ko09123	ko03060	1.636765449035349	1.1746401580545125	0.3593816484034743	-0.451441	-0.692076	-0.820783	-1.20649
FW510-R12_contig_1_1284	K03076	Environmental Information Processing	Membrane transport	Bacterial secretion system	secY; preprotein translocase subunit	ko09130	ko09131	ko03070	1.636765449035349	1.1746401580545125	0.3593816484034743	-0.451441	-0.692076	-0.820783	-1.20649
FW510-R12_contig_1_1284	K03076	Cellular Processes	Cellular community - prokaryotes	Quorum sensing	secY; preprotein translocase subunit	ko09140	ko09145	ko02024	1.636765449035349	1.1746401580545125	0.3593816484034743	-0.451441	-0.692076	-0.820783	-1.20649
FW510-R12_contig_1_1284	K03076	Brite Hierarchies	Protein families: signaling and cellular processes	Secretion system	secY; preprotein translocase subunit	ko09180	ko09183	ko02044	1.636765449035349	1.1746401580545125	0.3593816484034743	-0.451441	-0.692076	-0.820783	-1.20649
FW510-R12_contig_1_1285	K02952	Genetic Information Processing	Translation	Ribosome	RP-S13, rpsM; small subunit ribosomal protein	ko09120	ko09122	ko03010	1.892729808072008	0.8534752219331487	0.24700403597472415	-0.396475	-0.509729	-0.914407	-1.1726
FW510-R12_contig_1_1285	K02952	Brite Hierarchies	Protein families: genetic information processing	Ribosome	RP-S13, rpsM; small subunit ribosomal protein	ko09180	ko09182	ko03011	1.892729808072008	0.8534752219331487	0.24700403597472415	-0.396475	-0.509729	-0.914407	-1.1726
FW510-R12_contig_1_1286	K02948	Genetic Information Processing	Translation	Ribosome	RP-S11, MRPS11, rpsK; small subunit ribosomal protein	ko09120	ko09122	ko03010	1.7231440625477177	1.1662021905317794	0.2383009640933902	-0.580094	-0.610464	-0.848907	-1.08818
FW510-R12_contig_1_1286	K02948	Brite Hierarchies	Protein families: genetic information processing	Ribosome	RP-S11, MRPS11, rpsK; small subunit ribosomal protein	ko09180	ko09182	ko03011	1.7231440625477177	1.1662021905317794	0.2383009640933902	-0.580094	-0.610464	-0.848907	-1.08818
FW510-R12_contig_1_1287	K02986	Genetic Information Processing	Translation	Ribosome	RP-S4, rpsD; small subunit ribosomal protein	ko09120	ko09122	ko03010	1.8456674667880621	0.8797324057054527	0.3055868098275627	-0.410832	-0.520004	-0.847967	-1.25218
FW510-R12_contig_1_1287	K02986	Brite Hierarchies	Protein families: genetic information processing	Ribosome	RP-S4, rpsD; small subunit ribosomal protein	ko09180	ko09182	ko03011	1.8456674667880621	0.8797324057054527	0.3055868098275627	-0.410832	-0.520004	-0.847967	-1.25218
FW510-R12_contig_1_1288	K03040	Genetic Information Processing	Transcription	RNA polymerase	rpoA; DNA-directed RNA polymerase subunit alpha	ko09120	ko09121	ko03020	1.8353320449202761	0.9348470229382532	0.24425217260275708	-0.604566	-0.434138	-0.677837	-1.29789
FW510-R12_contig_1_1288	K03040	Brite Hierarchies	Protein families: genetic information processing	Transcription machinery	rpoA; DNA-directed RNA polymerase subunit alpha	ko09180	ko09182	ko03021	1.8353320449202761	0.9348470229382532	0.24425217260275708	-0.604566	-0.434138	-0.677837	-1.29789
FW510-R12_contig_1_1288	K03040	Brite Hierarchies	Protein families: genetic information processing	DNA repair and recombination proteins	rpoA; DNA-directed RNA polymerase subunit alpha	ko09180	ko09182	ko03400	1.8353320449202761	0.9348470229382532	0.24425217260275708	-0.604566	-0.434138	-0.677837	-1.29789
FW510-R12_contig_1_1289	K02879	Genetic Information Processing	Translation	Ribosome	RP-L17, MRPL17, rplQ; large subunit ribosomal protein	ko09120	ko09122	ko03010	1.9705158819557396	0.8570202080420722	0.088729	-0.436775	-0.59618	-0.775703	-1.10761
FW510-R12_contig_1_1289	K02879	Brite Hierarchies	Protein families: genetic information processing	Ribosome	RP-L17, MRPL17, rplQ; large subunit ribosomal protein	ko09180	ko09182	ko03011	1.9705158819557396	0.8570202080420722	0.088729	-0.436775	-0.59618	-0.775703	-1.10761
FW510-R12_contig_1_1289	K16193	Not Included in Pathway or Brite	Unclassified: signaling and cellular processes	Structural	arfC; uncharacterized membrane protein	ko09190	ko09193	ko99992	1.9705158819557396	0.8570202080420722	0.088729	-0.436775	-0.59618	-0.775703	-1.10761
FW510-R12_contig_1_1291	K01626	Metabolism	Amino acid metabolism	Phenylalanine, tyrosine and tryptophan biosynthesis	E2.5.1.54, aroF, aroG, aroH; 3-deoxy-7-phosphoheptulonate synthase	ko09100	ko09105	ko00400	0.22323825407254066	1.967771889694771	0.6791170378723557	-0.978566	-0.0803164	-0.826589	-0.984655
FW510-R12_contig_1_1291	K01626	Cellular Processes	Cellular community - prokaryotes	Quorum sensing	E2.5.1.54, aroF, aroG, aroH; 3-deoxy-7-phosphoheptulonate synthase	ko09140	ko09145	ko02024	0.22323825407254066	1.967771889694771	0.6791170378723557	-0.978566	-0.0803164	-0.826589	-0.984655
FW510-R12_contig_1_1298	K08301	Brite Hierarchies	Protein families: genetic information processing	Messenger RNA biogenesis	rng, cafA; ribonuclease G	ko09180	ko09182	ko03019	-0.639762	-0.113337	-1.15536	-0.858546	0.2325332317604546	2.0546587610869422	0.4798085569269707
FW510-R12_contig_1_1298	K08301	Brite Hierarchies	Protein families: genetic information processing	Ribosome biogenesis	rng, cafA; ribonuclease G	ko09180	ko09182	ko03009	-0.639762	-0.113337	-1.15536	-0.858546	0.2325332317604546	2.0546587610869422	0.4798085569269707
FW510-R12_contig_1_1303	K03568	Brite Hierarchies	Protein families: metabolism	Peptidases and inhibitors	tldD; TldD	ko09180	ko09181	ko01002	1.4665521022158083	0.6290348138187716	-1.15103	-1.51158	-0.0845581	0.8845320048401002	-0.232958
FW510-R12_contig_1_1306	K03592	Brite Hierarchies	Protein families: metabolism	Peptidases and inhibitors	pmbA; PmbA	ko09180	ko09181	ko01002	1.425578558071438	1.4172525008400165	-0.871798	-1.10533	-0.031801	0.14368596230979905	-0.97759
FW510-R12_contig_1_1313	K01962	Metabolism	Carbohydrate metabolism	Pyruvate metabolism	accA; acetyl-CoA carboxylase carboxyl transferase subunit alpha [EC:6.4.1.2	ko09100	ko09101	ko00620	0.7516387430379292	1.4697749902193245	-1.34882	-1.20388	-0.290249	0.9144088307759354	-0.292876
FW510-R12_contig_1_1313	K01962	Metabolism	Carbohydrate metabolism	Propanoate metabolism	accA; acetyl-CoA carboxylase carboxyl transferase subunit alpha [EC:6.4.1.2	ko09100	ko09101	ko00640	0.7516387430379292	1.4697749902193245	-1.34882	-1.20388	-0.290249	0.9144088307759354	-0.292876
FW510-R12_contig_1_1313	K01962	Metabolism	Energy metabolism	Carbon fixation pathways in prokaryotes	accA; acetyl-CoA carboxylase carboxyl transferase subunit alpha [EC:6.4.1.2	ko09100	ko09102	ko00720	0.7516387430379292	1.4697749902193245	-1.34882	-1.20388	-0.290249	0.9144088307759354	-0.292876
FW510-R12_contig_1_1313	K01962	Metabolism	Lipid metabolism	Fatty acid biosynthesis	accA; acetyl-CoA carboxylase carboxyl transferase subunit alpha [EC:6.4.1.2	ko09100	ko09103	ko00061	0.7516387430379292	1.4697749902193245	-1.34882	-1.20388	-0.290249	0.9144088307759354	-0.292876
FW510-R12_contig_1_1313	K01963	Metabolism	Carbohydrate metabolism	Pyruvate metabolism	accD; acetyl-CoA carboxylase carboxyl transferase subunit beta [EC:6.4.1.2	ko09100	ko09101	ko00620	0.7516387430379292	1.4697749902193245	-1.34882	-1.20388	-0.290249	0.9144088307759354	-0.292876
FW510-R12_contig_1_1313	K01963	Metabolism	Carbohydrate metabolism	Propanoate metabolism	accD; acetyl-CoA carboxylase carboxyl transferase subunit beta [EC:6.4.1.2	ko09100	ko09101	ko00640	0.7516387430379292	1.4697749902193245	-1.34882	-1.20388	-0.290249	0.9144088307759354	-0.292876
FW510-R12_contig_1_1313	K01963	Metabolism	Energy metabolism	Carbon fixation pathways in prokaryotes	accD; acetyl-CoA carboxylase carboxyl transferase subunit beta [EC:6.4.1.2	ko09100	ko09102	ko00720	0.7516387430379292	1.4697749902193245	-1.34882	-1.20388	-0.290249	0.9144088307759354	-0.292876
FW510-R12_contig_1_1313	K01963	Metabolism	Lipid metabolism	Fatty acid biosynthesis	accD; acetyl-CoA carboxylase carboxyl transferase subunit beta [EC:6.4.1.2	ko09100	ko09103	ko00061	0.7516387430379292	1.4697749902193245	-1.34882	-1.20388	-0.290249	0.9144088307759354	-0.292876
FW510-R12_contig_1_1322	K07277	Brite Hierarchies	Protein families: genetic information processing	Mitochondrial biogenesis	SAM50, TOB55, bamA; outer membrane protein insertion porin	ko09180	ko09182	ko03029	1.4912724486284372	1.3596928410174756	-0.487162	-0.941085	-0.125146	0.039278540933564345	-1.33685
FW510-R12_contig_1_1322	K07277	Brite Hierarchies	Protein families: signaling and cellular processes	Transporters	SAM50, TOB55, bamA; outer membrane protein insertion porin	ko09180	ko09183	ko02000	1.4912724486284372	1.3596928410174756	-0.487162	-0.941085	-0.125146	0.039278540933564345	-1.33685
FW510-R12_contig_1_1327	K02838	Brite Hierarchies	Protein families: genetic information processing	Translation factors	frr, MRRF, RRF; ribosome recycling	ko09180	ko09182	ko03012	1.1716554143367781	1.6918376202653496	0.049082147082333334	-1.14315	-0.461479	-0.213869	-1.09407
FW510-R12_contig_1_1328	K09903	Metabolism	Nucleotide metabolism	Pyrimidine metabolism	pyrH; uridylate kinase	ko09100	ko09104	ko00240	1.45966	1.3639114876680143	-0.668775	-1.14115	-0.434674	0.38249766339639363	-0.961466
FW510-R12_contig_1_1329	K02357	Brite Hierarchies	Protein families: genetic information processing	Translation factors	tsf, TSFM; elongation factor	ko09180	ko09182	ko03012	1.788218201710716	1.0656763984024284	0.2111347715824322	-0.551124	-0.504851	-0.854077	-1.15498
FW510-R12_contig_1_1329	K02357	Brite Hierarchies	Protein families: genetic information processing	Mitochondrial biogenesis	tsf, TSFM; elongation factor	ko09180	ko09182	ko03029	1.788218201710716	1.0656763984024284	0.2111347715824322	-0.551124	-0.504851	-0.854077	-1.15498
FW510-R12_contig_1_1330	K02967	Genetic Information Processing	Translation	Ribosome	RP-S2, MRPS2, rpsB; small subunit ribosomal protein	ko09120	ko09122	ko03010	1.8946368838526755	0.9107639510715224	0.1783860078973547	-0.457883	-0.555145	-0.774133	-1.19663
FW510-R12_contig_1_1330	K02967	Brite Hierarchies	Protein families: genetic information processing	Ribosome	RP-S2, MRPS2, rpsB; small subunit ribosomal protein	ko09180	ko09182	ko03011	1.8946368838526755	0.9107639510715224	0.1783860078973547	-0.457883	-0.555145	-0.774133	-1.19663
FW510-R12_contig_1_1335	K01868	Genetic Information Processing	Translation	Aminoacyl-tRNA biosynthesis	TARS, thrS; threonyl-tRNA synthetase	ko09120	ko09122	ko00970	0.7960992847359222	0.8201048206492298	-0.611655	-1.09418	0.0669847	1.4461679464725312	-1.42352
FW510-R12_contig_1_1335	K01868	Brite Hierarchies	Protein families: metabolism	Amino acid related enzymes	TARS, thrS; threonyl-tRNA synthetase	ko09180	ko09181	ko01007	0.7960992847359222	0.8201048206492298	-0.611655	-1.09418	0.0669847	1.4461679464725312	-1.42352
FW510-R12_contig_1_1335	K01868	Brite Hierarchies	Protein families: genetic information processing	Transfer RNA biogenesis	TARS, thrS; threonyl-tRNA synthetase	ko09180	ko09182	ko03016	0.7960992847359222	0.8201048206492298	-0.611655	-1.09418	0.0669847	1.4461679464725312	-1.42352
FW510-R12_contig_1_1336	K02520	Brite Hierarchies	Protein families: genetic information processing	Translation factors	infC, MTIF3; translation initiation factor	ko09180	ko09182	ko03012	1.8048263157317939	0.9840719566310014	0.0355003	-0.967737	-0.298466	-0.262687	-1.29551
FW510-R12_contig_1_1336	K02520	Brite Hierarchies	Protein families: genetic information processing	Mitochondrial biogenesis	infC, MTIF3; translation initiation factor	ko09180	ko09182	ko03029	1.8048263157317939	0.9840719566310014	0.0355003	-0.967737	-0.298466	-0.262687	-1.29551
FW510-R12_contig_1_1340	K02887	Genetic Information Processing	Translation	Ribosome	RP-L20, MRPL20, rplT; large subunit ribosomal protein	ko09120	ko09122	ko03010	2.007230102780864	0.6363360301586642	0.4049204489223371	-0.608765	-0.63544	-0.907064	-0.897217
FW510-R12_contig_1_1340	K02887	Brite Hierarchies	Protein families: genetic information processing	Ribosome	RP-L20, MRPL20, rplT; large subunit ribosomal protein	ko09180	ko09182	ko03011	2.007230102780864	0.6363360301586642	0.4049204489223371	-0.608765	-0.63544	-0.907064	-0.897217
FW510-R12_contig_1_1341	K01889	Genetic Information Processing	Translation	Aminoacyl-tRNA biosynthesis	FARSA, pheS; phenylalanyl-tRNA synthetase alpha chain	ko09120	ko09122	ko00970	1.6896716799837037	1.3872642148868368	-0.495371	-0.275315	-0.757019	-0.523436	-1.02579
FW510-R12_contig_1_1341	K01889	Brite Hierarchies	Protein families: metabolism	Amino acid related enzymes	FARSA, pheS; phenylalanyl-tRNA synthetase alpha chain	ko09180	ko09181	ko01007	1.6896716799837037	1.3872642148868368	-0.495371	-0.275315	-0.757019	-0.523436	-1.02579
FW510-R12_contig_1_1341	K01889	Brite Hierarchies	Protein families: genetic information processing	Transfer RNA biogenesis	FARSA, pheS; phenylalanyl-tRNA synthetase alpha chain	ko09180	ko09182	ko03016	1.6896716799837037	1.3872642148868368	-0.495371	-0.275315	-0.757019	-0.523436	-1.02579
FW510-R12_contig_1_1342	K01890	Genetic Information Processing	Translation	Aminoacyl-tRNA biosynthesis	FARSB, pheT; phenylalanyl-tRNA synthetase beta chain	ko09120	ko09122	ko00970	1.2758593684935808	1.5227181549314963	-0.185709	-0.902999	-0.184924	-0.0530043	-1.47194
FW510-R12_contig_1_1342	K01890	Brite Hierarchies	Protein families: metabolism	Amino acid related enzymes	FARSB, pheT; phenylalanyl-tRNA synthetase beta chain	ko09180	ko09181	ko01007	1.2758593684935808	1.5227181549314963	-0.185709	-0.902999	-0.184924	-0.0530043	-1.47194
FW510-R12_contig_1_1342	K01890	Brite Hierarchies	Protein families: genetic information processing	Transfer RNA biogenesis	FARSB, pheT; phenylalanyl-tRNA synthetase beta chain	ko09180	ko09182	ko03016	1.2758593684935808	1.5227181549314963	-0.185709	-0.902999	-0.184924	-0.0530043	-1.47194
FW510-R12_contig_1_1343	K04764	Brite Hierarchies	Protein families: genetic information processing	DNA replication proteins	ihfA, himA; integration host factor subunit	ko09180	ko09182	ko03032	-0.361374	2.1196479862842774	-0.299755	-0.757744	0.5371736128815257	-0.045538	-1.19241
FW510-R12_contig_1_1343	K04764	Brite Hierarchies	Protein families: genetic information processing	Chromosome and associated proteins	ihfA, himA; integration host factor subunit	ko09180	ko09182	ko03036	-0.361374	2.1196479862842774	-0.299755	-0.757744	0.5371736128815257	-0.045538	-1.19241
FW510-R12_contig_1_1343	K04764	Brite Hierarchies	Protein families: genetic information processing	DNA repair and recombination proteins	ihfA, himA; integration host factor subunit	ko09180	ko09182	ko03400	-0.361374	2.1196479862842774	-0.299755	-0.757744	0.5371736128815257	-0.045538	-1.19241
FW510-R12_contig_1_1347	K00058	Metabolism	Energy metabolism	Methane metabolism	serA, PHGDH; D-3-phosphoglycerate dehydrogenase / 2-oxoglutarate reductase [EC:1.1.1.95	ko09100	ko09102	ko00680	-1.70606	-0.9006	-0.423099	0.3086951292175841	0.5370838194902771	1.4985778896986124	0.6854027766167688
FW510-R12_contig_1_1347	K00058	Metabolism	Amino acid metabolism	Glycine, serine and threonine metabolism	serA, PHGDH; D-3-phosphoglycerate dehydrogenase / 2-oxoglutarate reductase [EC:1.1.1.95	ko09100	ko09105	ko00260	-1.70606	-0.9006	-0.423099	0.3086951292175841	0.5370838194902771	1.4985778896986124	0.6854027766167688
FW510-R12_contig_1_1347	K00058	Metabolism	Amino acid metabolism	Cysteine and methionine metabolism	serA, PHGDH; D-3-phosphoglycerate dehydrogenase / 2-oxoglutarate reductase [EC:1.1.1.95	ko09100	ko09105	ko00270	-1.70606	-0.9006	-0.423099	0.3086951292175841	0.5370838194902771	1.4985778896986124	0.6854027766167688
FW510-R12_contig_1_1347	K00058	Brite Hierarchies	Protein families: signaling and cellular processes	Exosome	serA, PHGDH; D-3-phosphoglycerate dehydrogenase / 2-oxoglutarate reductase [EC:1.1.1.95	ko09180	ko09183	ko04147	-1.70606	-0.9006	-0.423099	0.3086951292175841	0.5370838194902771	1.4985778896986124	0.6854027766167688
FW510-R12_contig_1_1349	K01259	Metabolism	Amino acid metabolism	Arginine and proline metabolism	pip; proline iminopeptidase	ko09100	ko09105	ko00330	1.3390812220852395	1.3298502167767412	-0.189199	-1.16519	-1.04213	0.5426738399994678	-0.815085
FW510-R12_contig_1_1349	K01259	Brite Hierarchies	Protein families: metabolism	Peptidases and inhibitors	pip; proline iminopeptidase	ko09180	ko09181	ko01002	1.3390812220852395	1.3298502167767412	-0.189199	-1.16519	-1.04213	0.5426738399994678	-0.815085
FW510-R12_contig_1_1352	K00821	Metabolism	Amino acid metabolism	Lysine biosynthesis	argD; acetylornithine/N-succinyldiaminopimelate aminotransferase [EC:2.6.1.11	ko09100	ko09105	ko00300	1.4396987073685232	1.2661695809319524	0.5417335991757628	-0.403437	-0.614266	-1.06859	-1.16131
FW510-R12_contig_1_1352	K00821	Metabolism	Amino acid metabolism	Arginine biosynthesis	argD; acetylornithine/N-succinyldiaminopimelate aminotransferase [EC:2.6.1.11	ko09100	ko09105	ko00220	1.4396987073685232	1.2661695809319524	0.5417335991757628	-0.403437	-0.614266	-1.06859	-1.16131
FW510-R12_contig_1_1352	K00821	Brite Hierarchies	Protein families: metabolism	Amino acid related enzymes	argD; acetylornithine/N-succinyldiaminopimelate aminotransferase [EC:2.6.1.11	ko09180	ko09181	ko01007	1.4396987073685232	1.2661695809319524	0.5417335991757628	-0.403437	-0.614266	-1.06859	-1.16131
FW510-R12_contig_1_1356	K03210	Genetic Information Processing	Folding, sorting and degradation	Protein export	yajC; preprotein translocase subunit	ko09120	ko09123	ko03060	2.042500968958673	0.8281415224841993	-0.102051	-0.804689	-0.478008	-0.467267	-1.01863
FW510-R12_contig_1_1356	K03210	Environmental Information Processing	Membrane transport	Bacterial secretion system	yajC; preprotein translocase subunit	ko09130	ko09131	ko03070	2.042500968958673	0.8281415224841993	-0.102051	-0.804689	-0.478008	-0.467267	-1.01863
FW510-R12_contig_1_1356	K03210	Cellular Processes	Cellular community - prokaryotes	Quorum sensing	yajC; preprotein translocase subunit	ko09140	ko09145	ko02024	2.042500968958673	0.8281415224841993	-0.102051	-0.804689	-0.478008	-0.467267	-1.01863
FW510-R12_contig_1_1356	K03210	Brite Hierarchies	Protein families: signaling and cellular processes	Secretion system	yajC; preprotein translocase subunit	ko09180	ko09183	ko02044	2.042500968958673	0.8281415224841993	-0.102051	-0.804689	-0.478008	-0.467267	-1.01863
FW510-R12_contig_1_1357	K03072	Genetic Information Processing	Folding, sorting and degradation	Protein export	secD; preprotein translocase subunit	ko09120	ko09123	ko03060	1.3023198676888141	1.4293941441357751	-0.0803713	-0.553348	-0.44036	0.00194998	-1.65958
FW510-R12_contig_1_1357	K03072	Environmental Information Processing	Membrane transport	Bacterial secretion system	secD; preprotein translocase subunit	ko09130	ko09131	ko03070	1.3023198676888141	1.4293941441357751	-0.0803713	-0.553348	-0.44036	0.00194998	-1.65958
FW510-R12_contig_1_1357	K03072	Brite Hierarchies	Protein families: signaling and cellular processes	Secretion system	secD; preprotein translocase subunit	ko09180	ko09183	ko02044	1.3023198676888141	1.4293941441357751	-0.0803713	-0.553348	-0.44036	0.00194998	-1.65958
FW510-R12_contig_1_1358	K03072	Genetic Information Processing	Folding, sorting and degradation	Protein export	secD; preprotein translocase subunit	ko09120	ko09123	ko03060	0.9942863015679716	1.686640343824373	0.0924077	-1.3123	-0.16513	-0.114559	-1.18134
FW510-R12_contig_1_1358	K03072	Environmental Information Processing	Membrane transport	Bacterial secretion system	secD; preprotein translocase subunit	ko09130	ko09131	ko03070	0.9942863015679716	1.686640343824373	0.0924077	-1.3123	-0.16513	-0.114559	-1.18134
FW510-R12_contig_1_1358	K03072	Brite Hierarchies	Protein families: signaling and cellular processes	Secretion system	secD; preprotein translocase subunit	ko09180	ko09183	ko02044	0.9942863015679716	1.686640343824373	0.0924077	-1.3123	-0.16513	-0.114559	-1.18134
FW510-R12_contig_1_1358	K03074	Genetic Information Processing	Folding, sorting and degradation	Protein export	secF; preprotein translocase subunit	ko09120	ko09123	ko03060	0.9942863015679716	1.686640343824373	0.0924077	-1.3123	-0.16513	-0.114559	-1.18134
FW510-R12_contig_1_1358	K03074	Environmental Information Processing	Membrane transport	Bacterial secretion system	secF; preprotein translocase subunit	ko09130	ko09131	ko03070	0.9942863015679716	1.686640343824373	0.0924077	-1.3123	-0.16513	-0.114559	-1.18134
FW510-R12_contig_1_1358	K03074	Brite Hierarchies	Protein families: signaling and cellular processes	Secretion system	secF; preprotein translocase subunit	ko09180	ko09183	ko02044	0.9942863015679716	1.686640343824373	0.0924077	-1.3123	-0.16513	-0.114559	-1.18134
FW510-R12_contig_1_1358	K12257	Genetic Information Processing	Folding, sorting and degradation	Protein export	secDF; SecD/SecF fusion	ko09120	ko09123	ko03060	0.9942863015679716	1.686640343824373	0.0924077	-1.3123	-0.16513	-0.114559	-1.18134
FW510-R12_contig_1_1358	K12257	Environmental Information Processing	Membrane transport	Bacterial secretion system	secDF; SecD/SecF fusion	ko09130	ko09131	ko03070	0.9942863015679716	1.686640343824373	0.0924077	-1.3123	-0.16513	-0.114559	-1.18134
FW510-R12_contig_1_1358	K12257	Cellular Processes	Cellular community - prokaryotes	Quorum sensing	secDF; SecD/SecF fusion	ko09140	ko09145	ko02024	0.9942863015679716	1.686640343824373	0.0924077	-1.3123	-0.16513	-0.114559	-1.18134
FW510-R12_contig_1_1358	K12257	Brite Hierarchies	Protein families: signaling and cellular processes	Secretion system	secDF; SecD/SecF fusion	ko09180	ko09183	ko02044	0.9942863015679716	1.686640343824373	0.0924077	-1.3123	-0.16513	-0.114559	-1.18134
FW510-R12_contig_1_1365	K04487	Metabolism	Metabolism of cofactors and vitamins	Thiamine metabolism	iscS, NFS1; cysteine desulfurase	ko09100	ko09108	ko00730	-0.450668	-0.0166257	-1.53967	-0.495994	-0.315179	1.643298118524518	1.1748416833449946
FW510-R12_contig_1_1365	K04487	Genetic Information Processing	Folding, sorting and degradation	Sulfur relay system	iscS, NFS1; cysteine desulfurase	ko09120	ko09123	ko04122	-0.450668	-0.0166257	-1.53967	-0.495994	-0.315179	1.643298118524518	1.1748416833449946
FW510-R12_contig_1_1365	K04487	Brite Hierarchies	Protein families: genetic information processing	Transfer RNA biogenesis	iscS, NFS1; cysteine desulfurase	ko09180	ko09182	ko03016	-0.450668	-0.0166257	-1.53967	-0.495994	-0.315179	1.643298118524518	1.1748416833449946
FW510-R12_contig_1_1365	K04487	Brite Hierarchies	Protein families: genetic information processing	Mitochondrial biogenesis	iscS, NFS1; cysteine desulfurase	ko09180	ko09182	ko03029	-0.450668	-0.0166257	-1.53967	-0.495994	-0.315179	1.643298118524518	1.1748416833449946
FW510-R12_contig_1_1365	K04487	Brite Hierarchies	Protein families: signaling and cellular processes	Prokaryotic defense system	iscS, NFS1; cysteine desulfurase	ko09180	ko09183	ko02048	-0.450668	-0.0166257	-1.53967	-0.495994	-0.315179	1.643298118524518	1.1748416833449946
FW510-R12_contig_1_1365	K11717	Metabolism	Metabolism of other amino acids	Selenocompound metabolism	sufS; cysteine desulfurase / selenocysteine lyase [EC:2.8.1.7	ko09100	ko09106	ko00450	-0.450668	-0.0166257	-1.53967	-0.495994	-0.315179	1.643298118524518	1.1748416833449946
FW510-R12_contig_1_1367	K00077	Metabolism	Metabolism of cofactors and vitamins	Pantothenate and CoA biosynthesis	panE, apbA; 2-dehydropantoate 2-reductase	ko09100	ko09108	ko00770	-0.902569	2.2782563707973087	-0.729102	0.0855966	0.17276831378810523	-0.36114	-0.543811
FW510-R12_contig_1_1373	K00823	Metabolism	Carbohydrate metabolism	Propanoate metabolism	puuE; 4-aminobutyrate aminotransferase	ko09100	ko09101	ko00640	1.8754337852238194	0.8796357083353605	0.26722221808850627	-0.449685	-0.466645	-1.05886	-1.0471
FW510-R12_contig_1_1373	K00823	Metabolism	Carbohydrate metabolism	Butanoate metabolism	puuE; 4-aminobutyrate aminotransferase	ko09100	ko09101	ko00650	1.8754337852238194	0.8796357083353605	0.26722221808850627	-0.449685	-0.466645	-1.05886	-1.0471
FW510-R12_contig_1_1373	K00823	Metabolism	Amino acid metabolism	Alanine, aspartate and glutamate metabolism	puuE; 4-aminobutyrate aminotransferase	ko09100	ko09105	ko00250	1.8754337852238194	0.8796357083353605	0.26722221808850627	-0.449685	-0.466645	-1.05886	-1.0471
FW510-R12_contig_1_1373	K00823	Metabolism	Metabolism of other amino acids	beta-Alanine metabolism	puuE; 4-aminobutyrate aminotransferase	ko09100	ko09106	ko00410	1.8754337852238194	0.8796357083353605	0.26722221808850627	-0.449685	-0.466645	-1.05886	-1.0471
FW510-R12_contig_1_1373	K00823	Brite Hierarchies	Protein families: metabolism	Amino acid related enzymes	puuE; 4-aminobutyrate aminotransferase	ko09180	ko09181	ko01007	1.8754337852238194	0.8796357083353605	0.26722221808850627	-0.449685	-0.466645	-1.05886	-1.0471
FW510-R12_contig_1_1373	K20435	Metabolism	Biosynthesis of other secondary metabolites	Acarbose and validamycin biosynthesis	valM; validone 7-phosphate aminotransferase	ko09100	ko09110	ko00525	1.8754337852238194	0.8796357083353605	0.26722221808850627	-0.449685	-0.466645	-1.05886	-1.0471
FW510-R12_contig_1_1389	K01993	Not Included in Pathway or Brite	Unclassified: signaling and cellular processes	Structural	ABC-2.TX; HlyD family secretion	ko09190	ko09193	ko99992	-0.506516	1.6106934605417367	-1.19667	-1.08516	0.9148111637857279	0.7093937401947644	-0.44656
FW510-R12_contig_1_1406	K03580	Brite Hierarchies	Protein families: genetic information processing	Transcription machinery	hepA; ATP-dependent helicase HepA	ko09180	ko09182	ko03021	-0.766592	0.45379138235559163	-1.32085	-0.121753	0.3456290190990764	1.9959634014140488	-0.586192
FW510-R12_contig_1_1414	K05838	Brite Hierarchies	Protein families: genetic information processing	Chaperones and folding catalysts	ybbN; putative	ko09180	ko09182	ko03110	0.19696022796409376	0.761396	-1.21237	-1.58187	0.0706326	1.5331184955072072	0.23213412855982166
FW510-R12_contig_1_1418	K09857	Not Included in Pathway or Brite	Unclassified	Unclassified	K09857; uncharacterized	ko09190	ko09194	ko99997	-1.04347	-0.494374	-0.550401	-0.28078	-0.382795	2.1981586901111805	0.5536648508099018
FW510-R12_contig_1_1419	K01869	Genetic Information Processing	Translation	Aminoacyl-tRNA biosynthesis	LARS, leuS; leucyl-tRNA synthetase	ko09120	ko09122	ko00970	0.5560932441660426	1.8971	-1.0431	-0.438682	0.2238355243936149	0.12586615925015193	-1.32111
FW510-R12_contig_1_1419	K01869	Brite Hierarchies	Protein families: metabolism	Amino acid related enzymes	LARS, leuS; leucyl-tRNA synthetase	ko09180	ko09181	ko01007	0.5560932441660426	1.8971	-1.0431	-0.438682	0.2238355243936149	0.12586615925015193	-1.32111
FW510-R12_contig_1_1419	K01869	Brite Hierarchies	Protein families: genetic information processing	Transfer RNA biogenesis	LARS, leuS; leucyl-tRNA synthetase	ko09180	ko09182	ko03016	0.5560932441660426	1.8971	-1.0431	-0.438682	0.2238355243936149	0.12586615925015193	-1.32111
FW510-R12_contig_1_1419	K01869	Brite Hierarchies	Protein families: genetic information processing	Mitochondrial biogenesis	LARS, leuS; leucyl-tRNA synthetase	ko09180	ko09182	ko03029	0.5560932441660426	1.8971	-1.0431	-0.438682	0.2238355243936149	0.12586615925015193	-1.32111
FW510-R12_contig_1_1420	K03643	Brite Hierarchies	Protein families: signaling and cellular processes	Transporters	lptE, rlpB; LPS-assembly	ko09180	ko09183	ko02000	-1.17874	0.980086	-1.06154	-1.04832	0.654874	1.3872	0.2664391922784468
FW510-R12_contig_1_1426	K02014	Brite Hierarchies	Protein families: signaling and cellular processes	Transporters	TC.FEV.OM; iron complex outermembrane recepter	ko09180	ko09183	ko02000	1.658878897950371	1.1043162109506868	-0.14837	-0.731959	-1.03623	0.2973273270979782	-1.14397
FW510-R12_contig_1_1431	K06975	Not Included in Pathway or Brite	Unclassified	Unclassified	K06975; uncharacterized	ko09190	ko09194	ko99997	-1.95307	0.0163492	-0.128898	-0.32837	0.29338144371138125	1.670169832451797	0.4304362664883009
FW510-R12_contig_1_1459	K01673	Metabolism	Energy metabolism	Nitrogen metabolism	cynT, can; carbonic anhydrase	ko09100	ko09102	ko00910	0.4890274331128364	1.608348137782185	0.13553475315471342	-0.335343	0.6049085579621819	-0.728678	-1.7738
FW510-R12_contig_1_1464	K01893	Genetic Information Processing	Translation	Aminoacyl-tRNA biosynthesis	NARS, asnS; asparaginyl-tRNA synthetase	ko09120	ko09122	ko00970	-0.377205	0.00993555	-0.662094	-0.894875	-0.217089	2.351030724626313	-0.209704
FW510-R12_contig_1_1464	K01893	Brite Hierarchies	Protein families: metabolism	Amino acid related enzymes	NARS, asnS; asparaginyl-tRNA synthetase	ko09180	ko09181	ko01007	-0.377205	0.00993555	-0.662094	-0.894875	-0.217089	2.351030724626313	-0.209704
FW510-R12_contig_1_1464	K01893	Brite Hierarchies	Protein families: genetic information processing	Transfer RNA biogenesis	NARS, asnS; asparaginyl-tRNA synthetase	ko09180	ko09182	ko03016	-0.377205	0.00993555	-0.662094	-0.894875	-0.217089	2.351030724626313	-0.209704
FW510-R12_contig_1_1466	K01754	Metabolism	Amino acid metabolism	Glycine, serine and threonine metabolism	E4.3.1.19, ilvA, tdcB; threonine dehydratase	ko09100	ko09105	ko00260	1.8848160676303058	0.9540444601369419	0.16313630460930156	-0.56424	-0.484631	-0.818337	-1.13479
FW510-R12_contig_1_1466	K01754	Metabolism	Amino acid metabolism	Valine, leucine and isoleucine biosynthesis	E4.3.1.19, ilvA, tdcB; threonine dehydratase	ko09100	ko09105	ko00290	1.8848160676303058	0.9540444601369419	0.16313630460930156	-0.56424	-0.484631	-0.818337	-1.13479
FW510-R12_contig_1_1466	K02990	Genetic Information Processing	Translation	Ribosome	RP-S6, MRPS6, rpsF; small subunit ribosomal protein	ko09120	ko09122	ko03010	1.8848160676303058	0.9540444601369419	0.16313630460930156	-0.56424	-0.484631	-0.818337	-1.13479
FW510-R12_contig_1_1466	K02990	Brite Hierarchies	Protein families: genetic information processing	Ribosome	RP-S6, MRPS6, rpsF; small subunit ribosomal protein	ko09180	ko09182	ko03011	1.8848160676303058	0.9540444601369419	0.16313630460930156	-0.56424	-0.484631	-0.818337	-1.13479
FW510-R12_contig_1_1466	K02990	Brite Hierarchies	Protein families: genetic information processing	Mitochondrial biogenesis	RP-S6, MRPS6, rpsF; small subunit ribosomal protein	ko09180	ko09182	ko03029	1.8848160676303058	0.9540444601369419	0.16313630460930156	-0.56424	-0.484631	-0.818337	-1.13479
FW510-R12_contig_1_1468	K02939	Genetic Information Processing	Translation	Ribosome	RP-L9, MRPL9, rplI; large subunit ribosomal protein	ko09120	ko09122	ko03010	1.9154981185265472	0.9774636104971812	0.0929136	-0.641533	-0.549934	-0.750821	-1.04359
FW510-R12_contig_1_1468	K02939	Brite Hierarchies	Protein families: genetic information processing	Ribosome	RP-L9, MRPL9, rplI; large subunit ribosomal protein	ko09180	ko09182	ko03011	1.9154981185265472	0.9774636104971812	0.0929136	-0.641533	-0.549934	-0.750821	-1.04359
FW510-R12_contig_1_1473	K02959	Genetic Information Processing	Translation	Ribosome	RP-S16, MRPS16, rpsP; small subunit ribosomal protein	ko09120	ko09122	ko03010	1.966682607687062	0.8382406479210647	0.11326648861674087	-0.491444	-0.509132	-0.762174	-1.15544
FW510-R12_contig_1_1473	K02959	Brite Hierarchies	Protein families: genetic information processing	Ribosome	RP-S16, MRPS16, rpsP; small subunit ribosomal protein	ko09180	ko09182	ko03011	1.966682607687062	0.8382406479210647	0.11326648861674087	-0.491444	-0.509132	-0.762174	-1.15544
FW510-R12_contig_1_1473	K02959	Brite Hierarchies	Protein families: genetic information processing	Mitochondrial biogenesis	RP-S16, MRPS16, rpsP; small subunit ribosomal protein	ko09180	ko09182	ko03029	1.966682607687062	0.8382406479210647	0.11326648861674087	-0.491444	-0.509132	-0.762174	-1.15544
FW510-R12_contig_1_1476	K02884	Genetic Information Processing	Translation	Ribosome	RP-L19, MRPL19, rplS; large subunit ribosomal protein	ko09120	ko09122	ko03010	1.9074497471955827	0.9696550831986426	0.0800009	-0.51096	-0.564717	-0.760254	-1.12117
FW510-R12_contig_1_1476	K02884	Brite Hierarchies	Protein families: genetic information processing	Ribosome	RP-L19, MRPL19, rplS; large subunit ribosomal protein	ko09180	ko09182	ko03011	1.9074497471955827	0.9696550831986426	0.0800009	-0.51096	-0.564717	-0.760254	-1.12117
FW510-R12_contig_1_1477	K21025	Cellular Processes	Cellular community - prokaryotes	Biofilm formation - Pseudomonas aeruginosa	fimX; multidomain signaling protein	ko09140	ko09145	ko02025	-1.71341	-0.82865	0.7901447011683448	0.7965160969691852	0.572711	1.1180498631376028	-0.735357
FW510-R12_contig_1_1477	K21084	Cellular Processes	Cellular community - prokaryotes	Biofilm formation - Escherichia coli	yegE; diguanylate cyclase	ko09140	ko09145	ko02026	-1.71341	-0.82865	0.7901447011683448	0.7965160969691852	0.572711	1.1180498631376028	-0.735357
FW510-R12_contig_1_1479	K02356	Brite Hierarchies	Protein families: genetic information processing	Translation factors	efp; elongation factor	ko09180	ko09182	ko03012	1.9558880676164814	0.920331	0.083053	-0.587129	-0.554953	-0.816915	-1.00028
FW510-R12_contig_1_1480	K12960	Metabolism	Amino acid metabolism	Cysteine and methionine metabolism	mtaD; 5-methylthioadenosine/S-adenosylhomocysteine deaminase [EC:3.5.4.31	ko09100	ko09105	ko00270	0.6594268031361538	2.1582749886074972	-0.662054	-0.20721	-0.346712	-0.694137	-0.90759
FW510-R12_contig_1_1486	K06204	Cellular Processes	Cellular community - prokaryotes	Biofilm formation - Escherichia coli	dksA; DnaK suppressor	ko09140	ko09145	ko02026	0.9856833145031526	1.1273987766233917	0.2996318215638722	0.44522468447012564	-0.0351666	-0.919381	-1.90339
FW510-R12_contig_1_1486	K06204	Brite Hierarchies	Protein families: genetic information processing	Transcription factors	dksA; DnaK suppressor	ko09180	ko09182	ko03000	0.9856833145031526	1.1273987766233917	0.2996318215638722	0.44522468447012564	-0.0351666	-0.919381	-1.90339
FW510-R12_contig_1_1486	K06204	Brite Hierarchies	Protein families: genetic information processing	Transcription machinery	dksA; DnaK suppressor	ko09180	ko09182	ko03021	0.9856833145031526	1.1273987766233917	0.2996318215638722	0.44522468447012564	-0.0351666	-0.919381	-1.90339
FW510-R12_contig_1_1486	K06204	Brite Hierarchies	Protein families: genetic information processing	Ribosome biogenesis	dksA; DnaK suppressor	ko09180	ko09182	ko03009	0.9856833145031526	1.1273987766233917	0.2996318215638722	0.44522468447012564	-0.0351666	-0.919381	-1.90339
FW510-R12_contig_1_1487	K02014	Brite Hierarchies	Protein families: signaling and cellular processes	Transporters	TC.FEV.OM; iron complex outermembrane recepter	ko09180	ko09183	ko02000	1.7227590753025914	1.14879	0.2126660879376958	-0.774189	-0.450609	-0.668904	-1.19051
FW510-R12_contig_1_1487	K16090	Brite Hierarchies	Protein families: signaling and cellular processes	Transporters	fiu; catecholate siderophore	ko09180	ko09183	ko02000	1.7227590753025914	1.14879	0.2126660879376958	-0.774189	-0.450609	-0.668904	-1.19051
FW510-R12_contig_1_1489	K01883	Genetic Information Processing	Translation	Aminoacyl-tRNA biosynthesis	CARS, cysS; cysteinyl-tRNA synthetase	ko09120	ko09122	ko00970	1.4002014225542478	1.1335202007733658	-1.32372	-0.941428	0.0134927	0.5924803458680733	-0.874547
FW510-R12_contig_1_1489	K01883	Brite Hierarchies	Protein families: metabolism	Amino acid related enzymes	CARS, cysS; cysteinyl-tRNA synthetase	ko09180	ko09181	ko01007	1.4002014225542478	1.1335202007733658	-1.32372	-0.941428	0.0134927	0.5924803458680733	-0.874547
FW510-R12_contig_1_1489	K01883	Brite Hierarchies	Protein families: genetic information processing	Transfer RNA biogenesis	CARS, cysS; cysteinyl-tRNA synthetase	ko09180	ko09182	ko03016	1.4002014225542478	1.1335202007733658	-1.32372	-0.941428	0.0134927	0.5924803458680733	-0.874547
FW510-R12_contig_1_1489	K15526	Not Included in Pathway or Brite	Unclassified: metabolism	Enzymes with EC	mshC; L-cysteine:1D-myo-inositol 2-amino-2-deoxy-alpha-D-glucopyranoside ligase	ko09190	ko09191	ko99980	1.4002014225542478	1.1335202007733658	-1.32372	-0.941428	0.0134927	0.5924803458680733	-0.874547
FW510-R12_contig_1_1491	K00611	Metabolism	Amino acid metabolism	Arginine biosynthesis	OTC, argF, argI; ornithine carbamoyltransferase	ko09100	ko09105	ko00220	-0.910563	-0.956291	-0.779637	-0.513863	0.22067687554111373	1.5562732832337336	1.3834044218657067
FW510-R12_contig_1_1491	K09065	Metabolism	Amino acid metabolism	Arginine biosynthesis	argF; N-acetylornithine carbamoyltransferase	ko09100	ko09105	ko00220	-0.910563	-0.956291	-0.779637	-0.513863	0.22067687554111373	1.5562732832337336	1.3834044218657067
FW510-R12_contig_1_1491	K13043	Not Included in Pathway or Brite	Unclassified: metabolism	Enzymes with EC	argF; N-succinyl-L-ornithine transcarbamylase	ko09190	ko09191	ko99980	-0.910563	-0.956291	-0.779637	-0.513863	0.22067687554111373	1.5562732832337336	1.3834044218657067
FW510-R12_contig_1_1494	K01940	Metabolism	Amino acid metabolism	Alanine, aspartate and glutamate metabolism	argG, ASS1; argininosuccinate synthase	ko09100	ko09105	ko00250	0.010230544312025273	0.0928755	-1.34765	-1.20493	0.026824967189659942	1.8389807389742425	0.5836719259688865
FW510-R12_contig_1_1494	K01940	Metabolism	Amino acid metabolism	Arginine biosynthesis	argG, ASS1; argininosuccinate synthase	ko09100	ko09105	ko00220	0.010230544312025273	0.0928755	-1.34765	-1.20493	0.026824967189659942	1.8389807389742425	0.5836719259688865
FW510-R12_contig_1_1494	K01940	Human Diseases	Cardiovascular disease	Fluid shear stress and atherosclerosis	argG, ASS1; argininosuccinate synthase	ko09160	ko09166	ko05418	0.010230544312025273	0.0928755	-1.34765	-1.20493	0.026824967189659942	1.8389807389742425	0.5836719259688865
FW510-R12_contig_1_1494	K01940	Brite Hierarchies	Protein families: signaling and cellular processes	Exosome	argG, ASS1; argininosuccinate synthase	ko09180	ko09183	ko04147	0.010230544312025273	0.0928755	-1.34765	-1.20493	0.026824967189659942	1.8389807389742425	0.5836719259688865
FW510-R12_contig_1_1496	K00930	Metabolism	Amino acid metabolism	Arginine biosynthesis	argB; acetylglutamate kinase	ko09100	ko09105	ko00220	-0.830793	-0.603341	-0.777634	-0.999118	0.8591024738929111	1.8236998063228134	0.5280839868718266
FW510-R12_contig_1_1496	K12659	Metabolism	Amino acid metabolism	Arginine biosynthesis	ARG56; N-acetyl-gamma-glutamyl-phosphate reductase / acetylglutamate kinase [EC:1.2.1.38	ko09100	ko09105	ko00220	-0.830793	-0.603341	-0.777634	-0.999118	0.8591024738929111	1.8236998063228134	0.5280839868718266
FW510-R12_contig_1_1496	K22478	Metabolism	Amino acid metabolism	Arginine biosynthesis	K22478; bifunctional N-acetylglutamate synthase/kinase [EC:2.3.1.1	ko09100	ko09105	ko00220	-0.830793	-0.603341	-0.777634	-0.999118	0.8591024738929111	1.8236998063228134	0.5280839868718266
FW510-R12_contig_1_1497	K00145	Metabolism	Amino acid metabolism	Arginine biosynthesis	argC; N-acetyl-gamma-glutamyl-phosphate reductase	ko09100	ko09105	ko00220	-1.04433	-0.0322849	-1.25306	-0.771062	0.6430907371557436	1.6225620722681908	0.8350835415403732
FW510-R12_contig_1_1497	K12659	Metabolism	Amino acid metabolism	Arginine biosynthesis	ARG56; N-acetyl-gamma-glutamyl-phosphate reductase / acetylglutamate kinase [EC:1.2.1.38	ko09100	ko09105	ko00220	-1.04433	-0.0322849	-1.25306	-0.771062	0.6430907371557436	1.6225620722681908	0.8350835415403732
FW510-R12_contig_1_1498	K01755	Metabolism	Amino acid metabolism	Alanine, aspartate and glutamate metabolism	argH, ASL; argininosuccinate lyase	ko09100	ko09105	ko00250	-1.02917	0.13344606304343543	-1.18274	-1.00794	0.5904618014261158	1.397362482352189	1.0985889325494211
FW510-R12_contig_1_1498	K01755	Metabolism	Amino acid metabolism	Arginine biosynthesis	argH, ASL; argininosuccinate lyase	ko09100	ko09105	ko00220	-1.02917	0.13344606304343543	-1.18274	-1.00794	0.5904618014261158	1.397362482352189	1.0985889325494211
FW510-R12_contig_1_1498	K01755	Brite Hierarchies	Protein families: signaling and cellular processes	Exosome	argH, ASL; argininosuccinate lyase	ko09180	ko09183	ko04147	-1.02917	0.13344606304343543	-1.18274	-1.00794	0.5904618014261158	1.397362482352189	1.0985889325494211
FW510-R12_contig_1_1500	K00147	Metabolism	Amino acid metabolism	Arginine and proline metabolism	proA; glutamate-5-semialdehyde dehydrogenase	ko09100	ko09105	ko00330	-0.944384	-1.08324	-0.514224	-0.678344	0.3962146106933082	1.5932760719805656	1.2307041639205223
FW510-R12_contig_1_1500	K00147	Metabolism	Biosynthesis of other secondary metabolites	Carbapenem biosynthesis	proA; glutamate-5-semialdehyde dehydrogenase	ko09100	ko09110	ko00332	-0.944384	-1.08324	-0.514224	-0.678344	0.3962146106933082	1.5932760719805656	1.2307041639205223
FW510-R12_contig_1_1507	K01556	Metabolism	Amino acid metabolism	Tryptophan metabolism	KYNU, kynU; kynureninase	ko09100	ko09105	ko00380	-0.242748	1.8899100665160773	0.0453677	-1.61648	0.6700270983634035	-0.489197	-0.256876
FW510-R12_contig_1_1511	K02356	Brite Hierarchies	Protein families: genetic information processing	Translation factors	efp; elongation factor	ko09180	ko09182	ko03012	0.17073	0.8343929339097823	-1.84977	-1.14431	0.5999293334699304	1.025375837629992	0.3636487467841431
FW510-R12_contig_1_1520	K01960	Metabolism	Carbohydrate metabolism	Citrate cycle (TCA cycle)	pycB; pyruvate carboxylase subunit B	ko09100	ko09101	ko00020	1.6733819810804442	1.3924901866203139	-0.539629	-0.288662	-0.7501	-0.414129	-1.07335
FW510-R12_contig_1_1520	K01960	Metabolism	Carbohydrate metabolism	Pyruvate metabolism	pycB; pyruvate carboxylase subunit B	ko09100	ko09101	ko00620	1.6733819810804442	1.3924901866203139	-0.539629	-0.288662	-0.7501	-0.414129	-1.07335
FW510-R12_contig_1_1520	K01960	Metabolism	Energy metabolism	Carbon fixation pathways in prokaryotes	pycB; pyruvate carboxylase subunit B	ko09100	ko09102	ko00720	1.6733819810804442	1.3924901866203139	-0.539629	-0.288662	-0.7501	-0.414129	-1.07335
FW510-R12_contig_1_1520	K01965	Metabolism	Carbohydrate metabolism	Glyoxylate and dicarboxylate metabolism	PCCA, pccA; propionyl-CoA carboxylase alpha chain	ko09100	ko09101	ko00630	1.6733819810804442	1.3924901866203139	-0.539629	-0.288662	-0.7501	-0.414129	-1.07335
FW510-R12_contig_1_1520	K01965	Metabolism	Carbohydrate metabolism	Propanoate metabolism	PCCA, pccA; propionyl-CoA carboxylase alpha chain	ko09100	ko09101	ko00640	1.6733819810804442	1.3924901866203139	-0.539629	-0.288662	-0.7501	-0.414129	-1.07335
FW510-R12_contig_1_1520	K01965	Metabolism	Amino acid metabolism	Valine, leucine and isoleucine degradation	PCCA, pccA; propionyl-CoA carboxylase alpha chain	ko09100	ko09105	ko00280	1.6733819810804442	1.3924901866203139	-0.539629	-0.288662	-0.7501	-0.414129	-1.07335
FW510-R12_contig_1_1520	K01968	Metabolism	Amino acid metabolism	Valine, leucine and isoleucine degradation	E6.4.1.4A; 3-methylcrotonyl-CoA carboxylase alpha subunit	ko09100	ko09105	ko00280	1.6733819810804442	1.3924901866203139	-0.539629	-0.288662	-0.7501	-0.414129	-1.07335
FW510-R12_contig_1_1526	K02968	Genetic Information Processing	Translation	Ribosome	RP-S20, rpsT; small subunit ribosomal protein	ko09120	ko09122	ko03010	1.8628947077677653	0.9487380999759489	0.155548	-0.423339	-0.567287	-0.713586	-1.26297
FW510-R12_contig_1_1526	K02968	Brite Hierarchies	Protein families: genetic information processing	Ribosome	RP-S20, rpsT; small subunit ribosomal protein	ko09180	ko09182	ko03011	1.8628947077677653	0.9487380999759489	0.155548	-0.423339	-0.567287	-0.713586	-1.26297
FW510-R12_contig_1_1531	K01870	Genetic Information Processing	Translation	Aminoacyl-tRNA biosynthesis	IARS, ileS; isoleucyl-tRNA synthetase	ko09120	ko09122	ko00970	0.25261997073820575	1.6273110584208805	-0.526509	-0.943237	0.16032273614322762	0.9256736640636787	-1.49618
FW510-R12_contig_1_1531	K01870	Brite Hierarchies	Protein families: metabolism	Amino acid related enzymes	IARS, ileS; isoleucyl-tRNA synthetase	ko09180	ko09181	ko01007	0.25261997073820575	1.6273110584208805	-0.526509	-0.943237	0.16032273614322762	0.9256736640636787	-1.49618
FW510-R12_contig_1_1531	K01870	Brite Hierarchies	Protein families: genetic information processing	Transfer RNA biogenesis	IARS, ileS; isoleucyl-tRNA synthetase	ko09180	ko09182	ko03016	0.25261997073820575	1.6273110584208805	-0.526509	-0.943237	0.16032273614322762	0.9256736640636787	-1.49618
FW510-R12_contig_1_1565	K00248	Metabolism	Carbohydrate metabolism	Propanoate metabolism	ACADS, bcd; butyryl-CoA dehydrogenase	ko09100	ko09101	ko00640	1.6460186272892845	1.3387392232693835	-0.00821371	-0.903679	-0.80309	-0.295345	-0.97443
FW510-R12_contig_1_1565	K00248	Metabolism	Carbohydrate metabolism	Butanoate metabolism	ACADS, bcd; butyryl-CoA dehydrogenase	ko09100	ko09101	ko00650	1.6460186272892845	1.3387392232693835	-0.00821371	-0.903679	-0.80309	-0.295345	-0.97443
FW510-R12_contig_1_1565	K00248	Metabolism	Lipid metabolism	Fatty acid degradation	ACADS, bcd; butyryl-CoA dehydrogenase	ko09100	ko09103	ko00071	1.6460186272892845	1.3387392232693835	-0.00821371	-0.903679	-0.80309	-0.295345	-0.97443
FW510-R12_contig_1_1565	K00248	Metabolism	Amino acid metabolism	Valine, leucine and isoleucine degradation	ACADS, bcd; butyryl-CoA dehydrogenase	ko09100	ko09105	ko00280	1.6460186272892845	1.3387392232693835	-0.00821371	-0.903679	-0.80309	-0.295345	-0.97443
FW510-R12_contig_1_1565	K00248	Metabolism	Metabolism of other amino acids	beta-Alanine metabolism	ACADS, bcd; butyryl-CoA dehydrogenase	ko09100	ko09106	ko00410	1.6460186272892845	1.3387392232693835	-0.00821371	-0.903679	-0.80309	-0.295345	-0.97443
FW510-R12_contig_1_1565	K09478	Metabolism	Lipid metabolism	Fatty acid degradation	ACADSB; short-chain 2-methylacyl-CoA dehydrogenase	ko09100	ko09103	ko00071	1.6460186272892845	1.3387392232693835	-0.00821371	-0.903679	-0.80309	-0.295345	-0.97443
FW510-R12_contig_1_1565	K09478	Metabolism	Amino acid metabolism	Valine, leucine and isoleucine degradation	ACADSB; short-chain 2-methylacyl-CoA dehydrogenase	ko09100	ko09105	ko00280	1.6460186272892845	1.3387392232693835	-0.00821371	-0.903679	-0.80309	-0.295345	-0.97443
FW510-R12_contig_1_1566	K18138	Human Diseases	Drug resistance: antimicrobial	beta-Lactam resistance	acrB, mexB, adeJ, smeE, mtrD, cmeB; multidrug efflux	ko09160	ko09175	ko01501	-1.06825	-1.0795	1.0961456942040202	1.720096985642341	0.20284555058484752	-0.198507	-0.672831
FW510-R12_contig_1_1566	K18138	Human Diseases	Drug resistance: antimicrobial	Cationic antimicrobial peptide (CAMP) resistance	acrB, mexB, adeJ, smeE, mtrD, cmeB; multidrug efflux	ko09160	ko09175	ko01503	-1.06825	-1.0795	1.0961456942040202	1.720096985642341	0.20284555058484752	-0.198507	-0.672831
FW510-R12_contig_1_1566	K18138	Brite Hierarchies	Protein families: signaling and cellular processes	Transporters	acrB, mexB, adeJ, smeE, mtrD, cmeB; multidrug efflux	ko09180	ko09183	ko02000	-1.06825	-1.0795	1.0961456942040202	1.720096985642341	0.20284555058484752	-0.198507	-0.672831
FW510-R12_contig_1_1566	K18138	Brite Hierarchies	Protein families: signaling and cellular processes	Antimicrobial resistance genes	acrB, mexB, adeJ, smeE, mtrD, cmeB; multidrug efflux	ko09180	ko09183	ko01504	-1.06825	-1.0795	1.0961456942040202	1.720096985642341	0.20284555058484752	-0.198507	-0.672831
FW510-R12_contig_1_1569	K15371	Metabolism	Energy metabolism	Nitrogen metabolism	GDH2; glutamate dehydrogenase	ko09100	ko09102	ko00910	1.573694703233715	0.9400965258941836	0.6929734659873639	-0.271349	-0.646269	-0.989489	-1.29966
FW510-R12_contig_1_1569	K15371	Metabolism	Amino acid metabolism	Alanine, aspartate and glutamate metabolism	GDH2; glutamate dehydrogenase	ko09100	ko09105	ko00250	1.573694703233715	0.9400965258941836	0.6929734659873639	-0.271349	-0.646269	-0.989489	-1.29966
FW510-R12_contig_1_1569	K15371	Metabolism	Amino acid metabolism	Arginine biosynthesis	GDH2; glutamate dehydrogenase	ko09100	ko09105	ko00220	1.573694703233715	0.9400965258941836	0.6929734659873639	-0.271349	-0.646269	-0.989489	-1.29966
FW510-R12_contig_1_1569	K15371	Metabolism	Metabolism of other amino acids	Taurine and hypotaurine metabolism	GDH2; glutamate dehydrogenase	ko09100	ko09106	ko00430	1.573694703233715	0.9400965258941836	0.6929734659873639	-0.271349	-0.646269	-0.989489	-1.29966
FW510-R12_contig_1_1571	K01081	Metabolism	Nucleotide metabolism	Purine metabolism	E3.1.3.5; 5'-nucleotidase	ko09100	ko09104	ko00230	-1.34165	-0.374649	-1.1355	0.17394756270800937	0.574531	1.8255931112684876	0.2777230405123892
FW510-R12_contig_1_1571	K01081	Metabolism	Nucleotide metabolism	Pyrimidine metabolism	E3.1.3.5; 5'-nucleotidase	ko09100	ko09104	ko00240	-1.34165	-0.374649	-1.1355	0.17394756270800937	0.574531	1.8255931112684876	0.2777230405123892
FW510-R12_contig_1_1571	K01081	Metabolism	Metabolism of cofactors and vitamins	Nicotinate and nicotinamide metabolism	E3.1.3.5; 5'-nucleotidase	ko09100	ko09108	ko00760	-1.34165	-0.374649	-1.1355	0.17394756270800937	0.574531	1.8255931112684876	0.2777230405123892
FW510-R12_contig_1_1575	K00252	Metabolism	Lipid metabolism	Fatty acid degradation	GCDH, gcdH; glutaryl-CoA dehydrogenase	ko09100	ko09103	ko00071	1.6159997288256163	1.3058873489616432	-0.238889	-0.930618	-0.322011	-0.152417	-1.27795
FW510-R12_contig_1_1575	K00252	Metabolism	Amino acid metabolism	Lysine degradation	GCDH, gcdH; glutaryl-CoA dehydrogenase	ko09100	ko09105	ko00310	1.6159997288256163	1.3058873489616432	-0.238889	-0.930618	-0.322011	-0.152417	-1.27795
FW510-R12_contig_1_1575	K00252	Metabolism	Amino acid metabolism	Tryptophan metabolism	GCDH, gcdH; glutaryl-CoA dehydrogenase	ko09100	ko09105	ko00380	1.6159997288256163	1.3058873489616432	-0.238889	-0.930618	-0.322011	-0.152417	-1.27795
FW510-R12_contig_1_1575	K00252	Metabolism	Xenobiotics biodegradation and metabolism	Benzoate degradation	GCDH, gcdH; glutaryl-CoA dehydrogenase	ko09100	ko09111	ko00362	1.6159997288256163	1.3058873489616432	-0.238889	-0.930618	-0.322011	-0.152417	-1.27795
FW510-R12_contig_1_1579	K00615	Metabolism	Carbohydrate metabolism	Pentose phosphate pathway	E2.2.1.1, tktA, tktB; transketolase	ko09100	ko09101	ko00030	0.8575432133738996	1.4311685890424908	0.7485646645462989	-0.518763	-0.295226	-0.468118	-1.75517
FW510-R12_contig_1_1579	K00615	Metabolism	Energy metabolism	Carbon fixation in photosynthetic organisms	E2.2.1.1, tktA, tktB; transketolase	ko09100	ko09102	ko00710	0.8575432133738996	1.4311685890424908	0.7485646645462989	-0.518763	-0.295226	-0.468118	-1.75517
FW510-R12_contig_1_1579	K00615	Metabolism	Metabolism of terpenoids and polyketides	Biosynthesis of ansamycins	E2.2.1.1, tktA, tktB; transketolase	ko09100	ko09109	ko01051	0.8575432133738996	1.4311685890424908	0.7485646645462989	-0.518763	-0.295226	-0.468118	-1.75517
FW510-R12_contig_1_1579	K11381	Metabolism	Carbohydrate metabolism	Propanoate metabolism	bkdA; 2-oxoisovalerate dehydrogenase E1 component	ko09100	ko09101	ko00640	0.8575432133738996	1.4311685890424908	0.7485646645462989	-0.518763	-0.295226	-0.468118	-1.75517
FW510-R12_contig_1_1579	K11381	Metabolism	Amino acid metabolism	Valine, leucine and isoleucine degradation	bkdA; 2-oxoisovalerate dehydrogenase E1 component	ko09100	ko09105	ko00280	0.8575432133738996	1.4311685890424908	0.7485646645462989	-0.518763	-0.295226	-0.468118	-1.75517
FW510-R12_contig_1_1581	K03723	Genetic Information Processing	Replication and repair	Nucleotide excision repair	mfd; transcription-repair coupling factor (superfamily II helicase)	ko09120	ko09124	ko03420	-1.02099	1.105494659368099	-0.389936	-1.47931	-0.299757	0.7847291683190091	1.2997688451174194
FW510-R12_contig_1_1581	K03723	Brite Hierarchies	Protein families: genetic information processing	DNA repair and recombination proteins	mfd; transcription-repair coupling factor (superfamily II helicase)	ko09180	ko09182	ko03400	-1.02099	1.105494659368099	-0.389936	-1.47931	-0.299757	0.7847291683190091	1.2997688451174194
FW510-R12_contig_1_1592	K03611	Brite Hierarchies	Protein families: genetic information processing	Chaperones and folding catalysts	dsbB; protein dithiol:quinone oxidoreductase	ko09180	ko09182	ko03110	-0.0417249	0.9986790473408467	0.8051683229702874	0.449085	0.53758	-0.638182	-2.11061
FW510-R12_contig_1_1597	K07787	Environmental Information Processing	Signal transduction	Two-component system	cusA, silA; copper/silver efflux system	ko09130	ko09132	ko02020	0.18190889345774777	1.4988534471749206	-0.831869	-1.35196	-0.175479	1.3240406356024403	-0.645491
FW510-R12_contig_1_1597	K07787	Brite Hierarchies	Protein families: signaling and cellular processes	Transporters	cusA, silA; copper/silver efflux system	ko09180	ko09183	ko02000	0.18190889345774777	1.4988534471749206	-0.831869	-1.35196	-0.175479	1.3240406356024403	-0.645491
FW510-R12_contig_1_1620	K01874	Metabolism	Metabolism of other amino acids	Selenocompound metabolism	MARS, metG; methionyl-tRNA synthetase	ko09100	ko09106	ko00450	1.149498719395662	1.0008480929898638	-0.0240789	0.3333102876992226	-0.251239	-0.0883498	-2.11999
FW510-R12_contig_1_1620	K01874	Genetic Information Processing	Translation	Aminoacyl-tRNA biosynthesis	MARS, metG; methionyl-tRNA synthetase	ko09120	ko09122	ko00970	1.149498719395662	1.0008480929898638	-0.0240789	0.3333102876992226	-0.251239	-0.0883498	-2.11999
FW510-R12_contig_1_1620	K01874	Brite Hierarchies	Protein families: metabolism	Amino acid related enzymes	MARS, metG; methionyl-tRNA synthetase	ko09180	ko09181	ko01007	1.149498719395662	1.0008480929898638	-0.0240789	0.3333102876992226	-0.251239	-0.0883498	-2.11999
FW510-R12_contig_1_1620	K01874	Brite Hierarchies	Protein families: genetic information processing	Transfer RNA biogenesis	MARS, metG; methionyl-tRNA synthetase	ko09180	ko09182	ko03016	1.149498719395662	1.0008480929898638	-0.0240789	0.3333102876992226	-0.251239	-0.0883498	-2.11999
FW510-R12_contig_1_1620	K01890	Genetic Information Processing	Translation	Aminoacyl-tRNA biosynthesis	FARSB, pheT; phenylalanyl-tRNA synthetase beta chain	ko09120	ko09122	ko00970	1.149498719395662	1.0008480929898638	-0.0240789	0.3333102876992226	-0.251239	-0.0883498	-2.11999
FW510-R12_contig_1_1620	K01890	Brite Hierarchies	Protein families: metabolism	Amino acid related enzymes	FARSB, pheT; phenylalanyl-tRNA synthetase beta chain	ko09180	ko09181	ko01007	1.149498719395662	1.0008480929898638	-0.0240789	0.3333102876992226	-0.251239	-0.0883498	-2.11999
FW510-R12_contig_1_1620	K01890	Brite Hierarchies	Protein families: genetic information processing	Transfer RNA biogenesis	FARSB, pheT; phenylalanyl-tRNA synthetase beta chain	ko09180	ko09182	ko03016	1.149498719395662	1.0008480929898638	-0.0240789	0.3333102876992226	-0.251239	-0.0883498	-2.11999
FW510-R12_contig_1_1620	K06878	Not Included in Pathway or Brite	Unclassified	General function prediction	K06878; tRNA-binding	ko09190	ko09194	ko99996	1.149498719395662	1.0008480929898638	-0.0240789	0.3333102876992226	-0.251239	-0.0883498	-2.11999
FW510-R12_contig_1_1625	K03593	Brite Hierarchies	Protein families: genetic information processing	Chromosome and associated proteins	mrp, NUBPL; ATP-binding protein involved in chromosome	ko09180	ko09182	ko03036	1.5992653067511593	1.4726745450794818	-0.248046	-0.800313	-0.354329	-0.672142	-0.99711
FW510-R12_contig_1_1625	K03593	Brite Hierarchies	Protein families: genetic information processing	Mitochondrial biogenesis	mrp, NUBPL; ATP-binding protein involved in chromosome	ko09180	ko09182	ko03029	1.5992653067511593	1.4726745450794818	-0.248046	-0.800313	-0.354329	-0.672142	-0.99711
FW510-R12_contig_1_1629	K01061	Metabolism	Xenobiotics biodegradation and metabolism	Fluorobenzoate degradation	E3.1.1.45; carboxymethylenebutenolidase	ko09100	ko09111	ko00364	-1.45113	-0.605095	-0.913665	-0.0329702	0.7921474404267547	1.6626198748812087	0.5480936213361585
FW510-R12_contig_1_1629	K01061	Metabolism	Xenobiotics biodegradation and metabolism	Chlorocyclohexane and chlorobenzene degradation	E3.1.1.45; carboxymethylenebutenolidase	ko09100	ko09111	ko00361	-1.45113	-0.605095	-0.913665	-0.0329702	0.7921474404267547	1.6626198748812087	0.5480936213361585
FW510-R12_contig_1_1629	K01061	Metabolism	Xenobiotics biodegradation and metabolism	Toluene degradation	E3.1.1.45; carboxymethylenebutenolidase	ko09100	ko09111	ko00623	-1.45113	-0.605095	-0.913665	-0.0329702	0.7921474404267547	1.6626198748812087	0.5480936213361585
FW510-R12_contig_1_1638	K02493	Brite Hierarchies	Protein families: genetic information processing	Translation factors	hemK, prmC, HEMK; release factor glutamine methyltransferase	ko09180	ko09182	ko03012	-0.418489	0.23913128133413475	-0.495549	-1.08814	0.1361259623436106	2.226983757678405	-0.600059
FW510-R12_contig_1_1638	K07320	Brite Hierarchies	Protein families: genetic information processing	Ribosome biogenesis	prmB; ribosomal protein L3 glutamine methyltransferase	ko09180	ko09182	ko03009	-0.418489	0.23913128133413475	-0.495549	-1.08814	0.1361259623436106	2.226983757678405	-0.600059
FW510-R12_contig_1_1640	K01736	Metabolism	Amino acid metabolism	Phenylalanine, tyrosine and tryptophan biosynthesis	aroC; chorismate synthase	ko09100	ko09105	ko00400	-0.758714	0.7142237548020535	-0.959881	-0.522038	0.9224683527194429	1.6597299343450342	-1.05579
FW510-R12_contig_1_1642	K00133	Metabolism	Amino acid metabolism	Glycine, serine and threonine metabolism	asd; aspartate-semialdehyde dehydrogenase	ko09100	ko09105	ko00260	-0.760198	-0.704616	0.0285891	0.26935470638759185	0.4159242705770454	2.0182287075982535	-1.26728
FW510-R12_contig_1_1642	K00133	Metabolism	Amino acid metabolism	Cysteine and methionine metabolism	asd; aspartate-semialdehyde dehydrogenase	ko09100	ko09105	ko00270	-0.760198	-0.704616	0.0285891	0.26935470638759185	0.4159242705770454	2.0182287075982535	-1.26728
FW510-R12_contig_1_1642	K00133	Metabolism	Amino acid metabolism	Lysine biosynthesis	asd; aspartate-semialdehyde dehydrogenase	ko09100	ko09105	ko00300	-0.760198	-0.704616	0.0285891	0.26935470638759185	0.4159242705770454	2.0182287075982535	-1.26728
FW510-R12_contig_1_1642	K00133	Metabolism	Biosynthesis of other secondary metabolites	Monobactam biosynthesis	asd; aspartate-semialdehyde dehydrogenase	ko09100	ko09110	ko00261	-0.760198	-0.704616	0.0285891	0.26935470638759185	0.4159242705770454	2.0182287075982535	-1.26728
FW510-R12_contig_1_1644	K07288	Not Included in Pathway or Brite	Unclassified: signaling and cellular processes	Structural	tspA; uncharacterized membrane	ko09190	ko09193	ko99992	-0.92073	-1.22023	-0.246675	1.1251745603507681	1.2433324928410008	0.9557062352038133	-0.936578
FW510-R12_contig_1_1644	K08086	Not Included in Pathway or Brite	Unclassified: signaling and cellular processes	Cell	fimV; pilus assembly protein	ko09190	ko09193	ko99993	-0.92073	-1.22023	-0.246675	1.1251745603507681	1.2433324928410008	0.9557062352038133	-0.936578
FW510-R12_contig_1_1644	K15845	Human Diseases	Infectious disease: bacterial	Epithelial cell signaling in Helicobacter pylori infection	hopZ; outer membrane protein	ko09160	ko09171	ko05120	-0.92073	-1.22023	-0.246675	1.1251745603507681	1.2433324928410008	0.9557062352038133	-0.936578
FW510-R12_contig_1_1648	K01696	Metabolism	Amino acid metabolism	Glycine, serine and threonine metabolism	trpB; tryptophan synthase beta chain	ko09100	ko09105	ko00260	0.7736180142860684	1.739559457571037	-0.149329	-0.617393	-0.311446	0.24305496731950263	-1.67806
FW510-R12_contig_1_1648	K01696	Metabolism	Amino acid metabolism	Phenylalanine, tyrosine and tryptophan biosynthesis	trpB; tryptophan synthase beta chain	ko09100	ko09105	ko00400	0.7736180142860684	1.739559457571037	-0.149329	-0.617393	-0.311446	0.24305496731950263	-1.67806
FW510-R12_contig_1_1649	K01695	Metabolism	Amino acid metabolism	Glycine, serine and threonine metabolism	trpA; tryptophan synthase alpha chain	ko09100	ko09105	ko00260	0.00867266	0.8086636417799222	-1.48207	-1.04824	0.42157289970681455	1.6554217768168775	-0.364024
FW510-R12_contig_1_1649	K01695	Metabolism	Amino acid metabolism	Phenylalanine, tyrosine and tryptophan biosynthesis	trpA; tryptophan synthase alpha chain	ko09100	ko09105	ko00400	0.00867266	0.8086636417799222	-1.48207	-1.04824	0.42157289970681455	1.6554217768168775	-0.364024
FW510-R12_contig_1_1654	K01885	Metabolism	Metabolism of cofactors and vitamins	Porphyrin metabolism	EARS, gltX; glutamyl-tRNA synthetase	ko09100	ko09108	ko00860	0.3631395084438037	1.571002334996621	-0.659431	-1.30902	0.24150005483775067	0.9384964070816249	-1.14568
FW510-R12_contig_1_1654	K01885	Genetic Information Processing	Translation	Aminoacyl-tRNA biosynthesis	EARS, gltX; glutamyl-tRNA synthetase	ko09120	ko09122	ko00970	0.3631395084438037	1.571002334996621	-0.659431	-1.30902	0.24150005483775067	0.9384964070816249	-1.14568
FW510-R12_contig_1_1654	K01885	Brite Hierarchies	Protein families: metabolism	Amino acid related enzymes	EARS, gltX; glutamyl-tRNA synthetase	ko09180	ko09181	ko01007	0.3631395084438037	1.571002334996621	-0.659431	-1.30902	0.24150005483775067	0.9384964070816249	-1.14568
FW510-R12_contig_1_1654	K01885	Brite Hierarchies	Protein families: genetic information processing	Transfer RNA biogenesis	EARS, gltX; glutamyl-tRNA synthetase	ko09180	ko09182	ko03016	0.3631395084438037	1.571002334996621	-0.659431	-1.30902	0.24150005483775067	0.9384964070816249	-1.14568
FW510-R12_contig_1_1654	K01885	Brite Hierarchies	Protein families: signaling and cellular processes	Prokaryotic defense system	EARS, gltX; glutamyl-tRNA synthetase	ko09180	ko09183	ko02048	0.3631395084438037	1.571002334996621	-0.659431	-1.30902	0.24150005483775067	0.9384964070816249	-1.14568
FW510-R12_contig_1_1654	K09698	Genetic Information Processing	Translation	Aminoacyl-tRNA biosynthesis	gltX; nondiscriminating glutamyl-tRNA synthetase	ko09120	ko09122	ko00970	0.3631395084438037	1.571002334996621	-0.659431	-1.30902	0.24150005483775067	0.9384964070816249	-1.14568
FW510-R12_contig_1_1654	K09698	Brite Hierarchies	Protein families: metabolism	Amino acid related enzymes	gltX; nondiscriminating glutamyl-tRNA synthetase	ko09180	ko09181	ko01007	0.3631395084438037	1.571002334996621	-0.659431	-1.30902	0.24150005483775067	0.9384964070816249	-1.14568
FW510-R12_contig_1_1654	K09698	Brite Hierarchies	Protein families: genetic information processing	Transfer RNA biogenesis	gltX; nondiscriminating glutamyl-tRNA synthetase	ko09180	ko09182	ko03016	0.3631395084438037	1.571002334996621	-0.659431	-1.30902	0.24150005483775067	0.9384964070816249	-1.14568
FW510-R12_contig_1_1670	K00013	Metabolism	Amino acid metabolism	Histidine metabolism	hisD; histidinol dehydrogenase	ko09100	ko09105	ko00340	-1.81552	-0.520725	-0.479361	-0.123781	0.7058990780816423	1.4290629132160546	0.8044273042538722
FW510-R12_contig_1_1670	K15509	Not Included in Pathway or Brite	Unclassified: metabolism	Enzymes with EC	hpsN; sulfopropanediol 3-dehydrogenase	ko09190	ko09191	ko99980	-1.81552	-0.520725	-0.479361	-0.123781	0.7058990780816423	1.4290629132160546	0.8044273042538722
FW510-R12_contig_1_1678	K09880	Metabolism	Amino acid metabolism	Cysteine and methionine metabolism	mtnC, ENOPH1; enolase-phosphatase E1	ko09100	ko09105	ko00270	-1.23573	-0.484699	-0.975629	-0.484222	0.609131	1.7187507232046384	0.8523955626614657
FW510-R12_contig_1_1679	K08967	Metabolism	Amino acid metabolism	Cysteine and methionine metabolism	mtnD, mtnZ, ADI1; 1,2-dihydroxy-3-keto-5-methylthiopentene dioxygenase [EC:1.13.11.53	ko09100	ko09105	ko00270	-0.295518	0.29375747355615817	0.15735021284825998	0.985106	1.3804438350010513	-0.649226	-1.87191
FW510-R12_contig_1_1680	K01628	Metabolism	Carbohydrate metabolism	Pentose and glucuronate interconversions	fucA; L-fuculose-phosphate aldolase	ko09100	ko09101	ko00040	-0.246505	0.10283139060413181	-1.54457	-0.923236	0.19224021152967294	1.8126409839445894	0.6066017415993036
FW510-R12_contig_1_1680	K01628	Metabolism	Carbohydrate metabolism	Fructose and mannose metabolism	fucA; L-fuculose-phosphate aldolase	ko09100	ko09101	ko00051	-0.246505	0.10283139060413181	-1.54457	-0.923236	0.19224021152967294	1.8126409839445894	0.6066017415993036
FW510-R12_contig_1_1680	K08964	Metabolism	Amino acid metabolism	Cysteine and methionine metabolism	mtnB; methylthioribulose-1-phosphate dehydratase	ko09100	ko09105	ko00270	-0.246505	0.10283139060413181	-1.54457	-0.923236	0.19224021152967294	1.8126409839445894	0.6066017415993036
FW510-R12_contig_1_1680	K08966	Metabolism	Amino acid metabolism	Cysteine and methionine metabolism	mtnX; 2-hydroxy-3-keto-5-methylthiopentenyl-1-phosphate phosphatase	ko09100	ko09105	ko00270	-0.246505	0.10283139060413181	-1.54457	-0.923236	0.19224021152967294	1.8126409839445894	0.6066017415993036
FW510-R12_contig_1_1686	K02470	Brite Hierarchies	Protein families: genetic information processing	DNA replication proteins	gyrB; DNA gyrase subunit B	ko09180	ko09182	ko03032	1.5451148565696902	1.4296176156980478	0.00563443	-0.708916	-0.836449	-0.307039	-1.12796
FW510-R12_contig_1_1686	K02470	Brite Hierarchies	Protein families: genetic information processing	DNA repair and recombination proteins	gyrB; DNA gyrase subunit B	ko09180	ko09182	ko03400	1.5451148565696902	1.4296176156980478	0.00563443	-0.708916	-0.836449	-0.307039	-1.12796
FW510-R12_contig_1_1686	K02622	Brite Hierarchies	Protein families: genetic information processing	DNA replication proteins	parE; topoisomerase IV subunit B	ko09180	ko09182	ko03032	1.5451148565696902	1.4296176156980478	0.00563443	-0.708916	-0.836449	-0.307039	-1.12796
FW510-R12_contig_1_1686	K02622	Brite Hierarchies	Protein families: genetic information processing	Chromosome and associated proteins	parE; topoisomerase IV subunit B	ko09180	ko09182	ko03036	1.5451148565696902	1.4296176156980478	0.00563443	-0.708916	-0.836449	-0.307039	-1.12796
FW510-R12_contig_1_1686	K02622	Brite Hierarchies	Protein families: signaling and cellular processes	Prokaryotic defense system	parE; topoisomerase IV subunit B	ko09180	ko09183	ko02048	1.5451148565696902	1.4296176156980478	0.00563443	-0.708916	-0.836449	-0.307039	-1.12796
FW510-R12_contig_1_1703	K05802	Brite Hierarchies	Protein families: signaling and cellular processes	Transporters	mscK, kefA, aefA; potassium-dependent mechanosensitive	ko09180	ko09183	ko02000	0.7357878560158462	0.283405	-0.918309	-1.08624	-0.17086	1.9304166368231623	-0.774197
FW510-R12_contig_1_1714	K01533	Not Included in Pathway or Brite	Unclassified: metabolism	Enzymes with EC	copB; P-type Cu2+ transporter	ko09190	ko09191	ko99980	-1.21993	-0.395307	-1.10956	0.7043070511176208	0.6516982017920238	1.7490125903276001	-0.380216
FW510-R12_contig_1_1714	K17686	Environmental Information Processing	Signal transduction	MAPK signaling pathway - plant	copA, ctpA, ATP7; P-type Cu+ transporter	ko09130	ko09132	ko04016	-1.21993	-0.395307	-1.10956	0.7043070511176208	0.6516982017920238	1.7490125903276001	-0.380216
FW510-R12_contig_1_1714	K17686	Organismal Systems	Digestive system	Mineral absorption	copA, ctpA, ATP7; P-type Cu+ transporter	ko09150	ko09154	ko04978	-1.21993	-0.395307	-1.10956	0.7043070511176208	0.6516982017920238	1.7490125903276001	-0.380216
FW510-R12_contig_1_1714	K17686	Human Diseases	Drug resistance: antineoplastic	Platinum drug resistance	copA, ctpA, ATP7; P-type Cu+ transporter	ko09160	ko09176	ko01524	-1.21993	-0.395307	-1.10956	0.7043070511176208	0.6516982017920238	1.7490125903276001	-0.380216
FW510-R12_contig_1_1718	K00764	Metabolism	Nucleotide metabolism	Purine metabolism	purF, PPAT; amidophosphoribosyltransferase	ko09100	ko09104	ko00230	1.7382937684331676	1.365746486980847	-0.573158	-0.701126	-0.78558	-0.266456	-0.77772
FW510-R12_contig_1_1718	K00764	Metabolism	Amino acid metabolism	Alanine, aspartate and glutamate metabolism	purF, PPAT; amidophosphoribosyltransferase	ko09100	ko09105	ko00250	1.7382937684331676	1.365746486980847	-0.573158	-0.701126	-0.78558	-0.266456	-0.77772
FW510-R12_contig_1_1718	K00764	Brite Hierarchies	Protein families: metabolism	Peptidases and inhibitors	purF, PPAT; amidophosphoribosyltransferase	ko09180	ko09181	ko01002	1.7382937684331676	1.365746486980847	-0.573158	-0.701126	-0.78558	-0.266456	-0.77772
FW510-R12_contig_1_1725	K02014	Brite Hierarchies	Protein families: signaling and cellular processes	Transporters	TC.FEV.OM; iron complex outermembrane recepter	ko09180	ko09183	ko02000	0.34651514888389057	2.143604135661864	0.2891121166151156	-0.703698	-0.389004	-0.585779	-1.10075
FW510-R12_contig_1_1731	K01892	Genetic Information Processing	Translation	Aminoacyl-tRNA biosynthesis	HARS, hisS; histidyl-tRNA synthetase	ko09120	ko09122	ko00970	0.9343981975635187	1.8038887082001387	-0.430062	-1.1819	-0.141815	0.13476314073245904	-1.11927
FW510-R12_contig_1_1731	K01892	Brite Hierarchies	Protein families: metabolism	Amino acid related enzymes	HARS, hisS; histidyl-tRNA synthetase	ko09180	ko09181	ko01007	0.9343981975635187	1.8038887082001387	-0.430062	-1.1819	-0.141815	0.13476314073245904	-1.11927
FW510-R12_contig_1_1731	K01892	Brite Hierarchies	Protein families: genetic information processing	Transfer RNA biogenesis	HARS, hisS; histidyl-tRNA synthetase	ko09180	ko09182	ko03016	0.9343981975635187	1.8038887082001387	-0.430062	-1.1819	-0.141815	0.13476314073245904	-1.11927
FW510-R12_contig_1_1733	K01745	Metabolism	Amino acid metabolism	Histidine metabolism	hutH, HAL; histidine ammonia-lyase	ko09100	ko09105	ko00340	1.6099764863005803	1.3577545237688329	-0.408063	-0.861802	-0.364303	-0.104044	-1.22952
FW510-R12_contig_1_1739	K06187	Genetic Information Processing	Replication and repair	Homologous recombination	recR; recombination protein	ko09120	ko09124	ko03440	0.13155697476198888	1.8426868620553687	-1.25824	-1.26549	-0.119645	0.6212572065428967	0.047872837560795516
FW510-R12_contig_1_1739	K06187	Brite Hierarchies	Protein families: genetic information processing	DNA repair and recombination proteins	recR; recombination protein	ko09180	ko09182	ko03400	0.13155697476198888	1.8426868620553687	-1.25824	-1.26549	-0.119645	0.6212572065428967	0.047872837560795516
FW510-R12_contig_1_1739	K09747	Not Included in Pathway or Brite	Unclassified: genetic information processing		ebfC; nucleoid-associated protein	ko09190	ko09192	ko99998	0.13155697476198888	1.8426868620553687	-1.25824	-1.26549	-0.119645	0.6212572065428967	0.047872837560795516
FW510-R12_contig_1_1741	K02503	Brite Hierarchies	Protein families: signaling and cellular processes	Exosome	HINT1, hinT, hit; histidine triad (HIT) family	ko09180	ko09183	ko04147	-1.48582	0.15431634643968864	-0.971756	-0.392294	0.9607177783060747	1.6556209657705214	0.0792108
FW510-R12_contig_1_1742	K07285	Not Included in Pathway or Brite	Unclassified: signaling and cellular processes	Structural	slp; outer membrane	ko09190	ko09193	ko99992	-1.46252	-0.657503	-0.599297	0.049806575218107614	0.0886094	1.8940677682142246	0.6868361777019502
FW510-R12_contig_1_1749	K02911	Genetic Information Processing	Translation	Ribosome	RP-L32, MRPL32, rpmF; large subunit ribosomal protein	ko09120	ko09122	ko03010	1.9499959243857605	1.0288977434440296	-0.0716944	-0.681047	-0.689233	-0.68534	-0.851579
FW510-R12_contig_1_1749	K02911	Brite Hierarchies	Protein families: genetic information processing	Ribosome	RP-L32, MRPL32, rpmF; large subunit ribosomal protein	ko09180	ko09182	ko03011	1.9499959243857605	1.0288977434440296	-0.0716944	-0.681047	-0.689233	-0.68534	-0.851579
FW510-R12_contig_1_1749	K02911	Brite Hierarchies	Protein families: genetic information processing	Mitochondrial biogenesis	RP-L32, MRPL32, rpmF; large subunit ribosomal protein	ko09180	ko09182	ko03029	1.9499959243857605	1.0288977434440296	-0.0716944	-0.681047	-0.689233	-0.68534	-0.851579
FW510-R12_contig_1_1750	K00648	Metabolism	Lipid metabolism	Fatty acid biosynthesis	fabH; 3-oxoacyl-[acyl-carrier-protein] synthase III	ko09100	ko09103	ko00061	1.4126613330076887	0.8944470894210544	-1.03716	-1.42613	-0.513307	0.885747	-0.216257
FW510-R12_contig_1_1750	K00648	Brite Hierarchies	Protein families: metabolism	Lipid biosynthesis proteins	fabH; 3-oxoacyl-[acyl-carrier-protein] synthase III	ko09180	ko09181	ko01004	1.4126613330076887	0.8944470894210544	-1.03716	-1.42613	-0.513307	0.885747	-0.216257
FW510-R12_contig_1_1751	K00645	Metabolism	Lipid metabolism	Fatty acid biosynthesis	fabD, MCAT, MCT1; [acyl-carrier-protein] S-malonyltransferase	ko09100	ko09103	ko00061	1.8146456993284856	1.0422350821352795	-0.225391	-0.912759	-0.927126	0.13523232946686248	-0.926837
FW510-R12_contig_1_1751	K00645	Metabolism	Biosynthesis of other secondary metabolites	Prodigiosin biosynthesis	fabD, MCAT, MCT1; [acyl-carrier-protein] S-malonyltransferase	ko09100	ko09110	ko00333	1.8146456993284856	1.0422350821352795	-0.225391	-0.912759	-0.927126	0.13523232946686248	-0.926837
FW510-R12_contig_1_1751	K00645	Brite Hierarchies	Protein families: metabolism	Lipid biosynthesis proteins	fabD, MCAT, MCT1; [acyl-carrier-protein] S-malonyltransferase	ko09180	ko09181	ko01004	1.8146456993284856	1.0422350821352795	-0.225391	-0.912759	-0.927126	0.13523232946686248	-0.926837
FW510-R12_contig_1_1753	K02078	Metabolism	Lipid metabolism	Fatty acid biosynthesis	acpP; acyl carrier	ko09100	ko09103	ko00061	-0.207407	0.2295758466825246	1.5665831214092691	-0.271303	0.3868709271857046	0.32564909713023305	-2.02997
FW510-R12_contig_1_1753	K02078	Metabolism	Biosynthesis of other secondary metabolites	Biosynthesis of various antibiotics	acpP; acyl carrier	ko09100	ko09110	ko00998	-0.207407	0.2295758466825246	1.5665831214092691	-0.271303	0.3868709271857046	0.32564909713023305	-2.02997
FW510-R12_contig_1_1754	K09458	Metabolism	Lipid metabolism	Fatty acid biosynthesis	fabF, OXSM, CEM1; 3-oxoacyl-[acyl-carrier-protein] synthase II	ko09100	ko09103	ko00061	1.759397588831898	1.1514443333543152	-0.103019	-1.20492	-0.459249	-0.217307	-0.926345
FW510-R12_contig_1_1754	K09458	Metabolism	Metabolism of cofactors and vitamins	Biotin metabolism	fabF, OXSM, CEM1; 3-oxoacyl-[acyl-carrier-protein] synthase II	ko09100	ko09108	ko00780	1.759397588831898	1.1514443333543152	-0.103019	-1.20492	-0.459249	-0.217307	-0.926345
FW510-R12_contig_1_1754	K09458	Brite Hierarchies	Protein families: metabolism	Lipid biosynthesis proteins	fabF, OXSM, CEM1; 3-oxoacyl-[acyl-carrier-protein] synthase II	ko09180	ko09181	ko01004	1.759397588831898	1.1514443333543152	-0.103019	-1.20492	-0.459249	-0.217307	-0.926345
FW510-R12_contig_1_1763	K00331	Metabolism	Energy metabolism	Oxidative phosphorylation	nuoB; NADH-quinone oxidoreductase subunit B	ko09100	ko09102	ko00190	1.4516402109684783	1.278110292567911	-0.124977	-1.27525	-0.100012	0.0377175	-1.26723
FW510-R12_contig_1_1764	K00332	Metabolism	Energy metabolism	Oxidative phosphorylation	nuoC; NADH-quinone oxidoreductase subunit C	ko09100	ko09102	ko00190	1.4445256264617574	1.1590625309118456	-0.19928	-0.945516	-0.0726037	0.2207376220416364	-1.60693
FW510-R12_contig_1_1765	K00333	Metabolism	Energy metabolism	Oxidative phosphorylation	nuoD; NADH-quinone oxidoreductase subunit D	ko09100	ko09102	ko00190	1.1705609276708506	1.2170836012686193	0.21600108834467782	-0.615174	0.21822148812964445	-0.315618	-1.89107
FW510-R12_contig_1_1765	K13378	Metabolism	Energy metabolism	Oxidative phosphorylation	nuoCD; NADH-quinone oxidoreductase subunit C/D	ko09100	ko09102	ko00190	1.1705609276708506	1.2170836012686193	0.21600108834467782	-0.615174	0.21822148812964445	-0.315618	-1.89107
FW510-R12_contig_1_1766	K00334	Metabolism	Energy metabolism	Oxidative phosphorylation	nuoE; NADH-quinone oxidoreductase subunit E	ko09100	ko09102	ko00190	1.648652280962313	0.7755901828144088	-1.10508	-1.22123	-0.43219	0.7692707801374727	-0.435014
FW510-R12_contig_1_1766	K03943	Metabolism	Energy metabolism	Oxidative phosphorylation	NDUFV2; NADH dehydrogenase (ubiquinone) flavoprotein 2	ko09100	ko09102	ko00190	1.648652280962313	0.7755901828144088	-1.10508	-1.22123	-0.43219	0.7692707801374727	-0.435014
FW510-R12_contig_1_1766	K03943	Organismal Systems	Nervous system	Retrograde endocannabinoid signaling	NDUFV2; NADH dehydrogenase (ubiquinone) flavoprotein 2	ko09150	ko09156	ko04723	1.648652280962313	0.7755901828144088	-1.10508	-1.22123	-0.43219	0.7692707801374727	-0.435014
FW510-R12_contig_1_1766	K03943	Organismal Systems	Environmental adaptation	Thermogenesis	NDUFV2; NADH dehydrogenase (ubiquinone) flavoprotein 2	ko09150	ko09159	ko04714	1.648652280962313	0.7755901828144088	-1.10508	-1.22123	-0.43219	0.7692707801374727	-0.435014
FW510-R12_contig_1_1766	K03943	Human Diseases	Cancer: overview	Chemical carcinogenesis - reactive oxygen species	NDUFV2; NADH dehydrogenase (ubiquinone) flavoprotein 2	ko09160	ko09161	ko05208	1.648652280962313	0.7755901828144088	-1.10508	-1.22123	-0.43219	0.7692707801374727	-0.435014
FW510-R12_contig_1_1766	K03943	Human Diseases	Neurodegenerative disease	Alzheimer disease	NDUFV2; NADH dehydrogenase (ubiquinone) flavoprotein 2	ko09160	ko09164	ko05010	1.648652280962313	0.7755901828144088	-1.10508	-1.22123	-0.43219	0.7692707801374727	-0.435014
FW510-R12_contig_1_1766	K03943	Human Diseases	Neurodegenerative disease	Parkinson disease	NDUFV2; NADH dehydrogenase (ubiquinone) flavoprotein 2	ko09160	ko09164	ko05012	1.648652280962313	0.7755901828144088	-1.10508	-1.22123	-0.43219	0.7692707801374727	-0.435014
FW510-R12_contig_1_1766	K03943	Human Diseases	Neurodegenerative disease	Amyotrophic lateral sclerosis	NDUFV2; NADH dehydrogenase (ubiquinone) flavoprotein 2	ko09160	ko09164	ko05014	1.648652280962313	0.7755901828144088	-1.10508	-1.22123	-0.43219	0.7692707801374727	-0.435014
FW510-R12_contig_1_1766	K03943	Human Diseases	Neurodegenerative disease	Huntington disease	NDUFV2; NADH dehydrogenase (ubiquinone) flavoprotein 2	ko09160	ko09164	ko05016	1.648652280962313	0.7755901828144088	-1.10508	-1.22123	-0.43219	0.7692707801374727	-0.435014
FW510-R12_contig_1_1766	K03943	Human Diseases	Neurodegenerative disease	Prion disease	NDUFV2; NADH dehydrogenase (ubiquinone) flavoprotein 2	ko09160	ko09164	ko05020	1.648652280962313	0.7755901828144088	-1.10508	-1.22123	-0.43219	0.7692707801374727	-0.435014
FW510-R12_contig_1_1766	K03943	Human Diseases	Neurodegenerative disease	Pathways of neurodegeneration - multiple diseases	NDUFV2; NADH dehydrogenase (ubiquinone) flavoprotein 2	ko09160	ko09164	ko05022	1.648652280962313	0.7755901828144088	-1.10508	-1.22123	-0.43219	0.7692707801374727	-0.435014
FW510-R12_contig_1_1766	K03943	Human Diseases	Cardiovascular disease	Diabetic cardiomyopathy	NDUFV2; NADH dehydrogenase (ubiquinone) flavoprotein 2	ko09160	ko09166	ko05415	1.648652280962313	0.7755901828144088	-1.10508	-1.22123	-0.43219	0.7692707801374727	-0.435014
FW510-R12_contig_1_1766	K03943	Human Diseases	Endocrine and metabolic disease	Non-alcoholic fatty liver disease	NDUFV2; NADH dehydrogenase (ubiquinone) flavoprotein 2	ko09160	ko09167	ko04932	1.648652280962313	0.7755901828144088	-1.10508	-1.22123	-0.43219	0.7692707801374727	-0.435014
FW510-R12_contig_1_1767	K00334	Metabolism	Energy metabolism	Oxidative phosphorylation	nuoE; NADH-quinone oxidoreductase subunit E	ko09100	ko09102	ko00190	0.7611946411893443	1.894442237338517	-0.251009	-0.772666	-0.151903	-0.0143255	-1.46573
FW510-R12_contig_1_1767	K00335	Metabolism	Energy metabolism	Oxidative phosphorylation	nuoF; NADH-quinone oxidoreductase subunit F	ko09100	ko09102	ko00190	0.7611946411893443	1.894442237338517	-0.251009	-0.772666	-0.151903	-0.0143255	-1.46573
FW510-R12_contig_1_1768	K00336	Metabolism	Energy metabolism	Oxidative phosphorylation	nuoG; NADH-quinone oxidoreductase subunit G	ko09100	ko09102	ko00190	1.5321373235117444	1.3440282211327894	0.0238474	-0.512882	-0.491645	-0.426025	-1.46946
FW510-R12_contig_1_1770	K00338	Metabolism	Energy metabolism	Oxidative phosphorylation	nuoI; NADH-quinone oxidoreductase subunit I	ko09100	ko09102	ko00190	1.4866293348705248	0.5102292453692213	0.9298738961982931	-0.307135	-0.286855	-0.546907	-1.78584
FW510-R12_contig_1_1770	K03941	Metabolism	Energy metabolism	Oxidative phosphorylation	NDUFS8; NADH dehydrogenase (ubiquinone) Fe-S protein 8	ko09100	ko09102	ko00190	1.4866293348705248	0.5102292453692213	0.9298738961982931	-0.307135	-0.286855	-0.546907	-1.78584
FW510-R12_contig_1_1770	K03941	Organismal Systems	Nervous system	Retrograde endocannabinoid signaling	NDUFS8; NADH dehydrogenase (ubiquinone) Fe-S protein 8	ko09150	ko09156	ko04723	1.4866293348705248	0.5102292453692213	0.9298738961982931	-0.307135	-0.286855	-0.546907	-1.78584
FW510-R12_contig_1_1770	K03941	Organismal Systems	Environmental adaptation	Thermogenesis	NDUFS8; NADH dehydrogenase (ubiquinone) Fe-S protein 8	ko09150	ko09159	ko04714	1.4866293348705248	0.5102292453692213	0.9298738961982931	-0.307135	-0.286855	-0.546907	-1.78584
FW510-R12_contig_1_1770	K03941	Human Diseases	Cancer: overview	Chemical carcinogenesis - reactive oxygen species	NDUFS8; NADH dehydrogenase (ubiquinone) Fe-S protein 8	ko09160	ko09161	ko05208	1.4866293348705248	0.5102292453692213	0.9298738961982931	-0.307135	-0.286855	-0.546907	-1.78584
FW510-R12_contig_1_1770	K03941	Human Diseases	Neurodegenerative disease	Alzheimer disease	NDUFS8; NADH dehydrogenase (ubiquinone) Fe-S protein 8	ko09160	ko09164	ko05010	1.4866293348705248	0.5102292453692213	0.9298738961982931	-0.307135	-0.286855	-0.546907	-1.78584
FW510-R12_contig_1_1770	K03941	Human Diseases	Neurodegenerative disease	Parkinson disease	NDUFS8; NADH dehydrogenase (ubiquinone) Fe-S protein 8	ko09160	ko09164	ko05012	1.4866293348705248	0.5102292453692213	0.9298738961982931	-0.307135	-0.286855	-0.546907	-1.78584
FW510-R12_contig_1_1770	K03941	Human Diseases	Neurodegenerative disease	Amyotrophic lateral sclerosis	NDUFS8; NADH dehydrogenase (ubiquinone) Fe-S protein 8	ko09160	ko09164	ko05014	1.4866293348705248	0.5102292453692213	0.9298738961982931	-0.307135	-0.286855	-0.546907	-1.78584
FW510-R12_contig_1_1770	K03941	Human Diseases	Neurodegenerative disease	Huntington disease	NDUFS8; NADH dehydrogenase (ubiquinone) Fe-S protein 8	ko09160	ko09164	ko05016	1.4866293348705248	0.5102292453692213	0.9298738961982931	-0.307135	-0.286855	-0.546907	-1.78584
FW510-R12_contig_1_1770	K03941	Human Diseases	Neurodegenerative disease	Prion disease	NDUFS8; NADH dehydrogenase (ubiquinone) Fe-S protein 8	ko09160	ko09164	ko05020	1.4866293348705248	0.5102292453692213	0.9298738961982931	-0.307135	-0.286855	-0.546907	-1.78584
FW510-R12_contig_1_1770	K03941	Human Diseases	Neurodegenerative disease	Pathways of neurodegeneration - multiple diseases	NDUFS8; NADH dehydrogenase (ubiquinone) Fe-S protein 8	ko09160	ko09164	ko05022	1.4866293348705248	0.5102292453692213	0.9298738961982931	-0.307135	-0.286855	-0.546907	-1.78584
FW510-R12_contig_1_1770	K03941	Human Diseases	Cardiovascular disease	Diabetic cardiomyopathy	NDUFS8; NADH dehydrogenase (ubiquinone) Fe-S protein 8	ko09160	ko09166	ko05415	1.4866293348705248	0.5102292453692213	0.9298738961982931	-0.307135	-0.286855	-0.546907	-1.78584
FW510-R12_contig_1_1770	K03941	Human Diseases	Endocrine and metabolic disease	Non-alcoholic fatty liver disease	NDUFS8; NADH dehydrogenase (ubiquinone) Fe-S protein 8	ko09160	ko09167	ko04932	1.4866293348705248	0.5102292453692213	0.9298738961982931	-0.307135	-0.286855	-0.546907	-1.78584
FW510-R12_contig_1_1773	K00341	Metabolism	Energy metabolism	Oxidative phosphorylation	nuoL; NADH-quinone oxidoreductase subunit L	ko09100	ko09102	ko00190	1.4940176990811902	0.9118662861376859	0.19960898477644504	-1.29218	0.355632	-0.23963	-1.42932
FW510-R12_contig_1_1787	K02600	Brite Hierarchies	Protein families: genetic information processing	Transcription machinery	nusA; transcription termination/antitermination protein	ko09180	ko09182	ko03021	1.6332073466225308	1.1764705116812566	-0.168542	-0.737037	-0.000422521	-0.420364	-1.48331
FW510-R12_contig_1_1787	K02600	Brite Hierarchies	Protein families: genetic information processing	Ribosome biogenesis	nusA; transcription termination/antitermination protein	ko09180	ko09182	ko03009	1.6332073466225308	1.1764705116812566	-0.168542	-0.737037	-0.000422521	-0.420364	-1.48331
FW510-R12_contig_1_1788	K02519	Brite Hierarchies	Protein families: genetic information processing	Translation factors	infB, MTIF2; translation initiation factor	ko09180	ko09182	ko03012	1.721130238508824	1.101802662430489	-0.045312	-0.335695	-0.313521	-0.648481	-1.47992
FW510-R12_contig_1_1788	K02519	Brite Hierarchies	Protein families: genetic information processing	Mitochondrial biogenesis	infB, MTIF2; translation initiation factor	ko09180	ko09182	ko03029	1.721130238508824	1.101802662430489	-0.045312	-0.335695	-0.313521	-0.648481	-1.47992
FW510-R12_contig_1_1791	K02956	Genetic Information Processing	Translation	Ribosome	RP-S15, MRPS15, rpsO; small subunit ribosomal protein	ko09120	ko09122	ko03010	1.916067494540965	0.9049711899670897	0.18907450228075987	-0.573793	-0.564545	-0.743218	-1.12856
FW510-R12_contig_1_1791	K02956	Brite Hierarchies	Protein families: genetic information processing	Ribosome	RP-S15, MRPS15, rpsO; small subunit ribosomal protein	ko09180	ko09182	ko03011	1.916067494540965	0.9049711899670897	0.18907450228075987	-0.573793	-0.564545	-0.743218	-1.12856
FW510-R12_contig_1_1792	K00962	Genetic Information Processing	Folding, sorting and degradation	RNA degradation	pnp, PNPT1; polyribonucleotide nucleotidyltransferase	ko09120	ko09123	ko03018	1.585876883852605	1.071621897776263	0.3611889415877585	-0.49023	-0.242268	-0.759812	-1.52638
FW510-R12_contig_1_1792	K00962	Brite Hierarchies	Protein families: genetic information processing	Messenger RNA biogenesis	pnp, PNPT1; polyribonucleotide nucleotidyltransferase	ko09180	ko09182	ko03019	1.585876883852605	1.071621897776263	0.3611889415877585	-0.49023	-0.242268	-0.759812	-1.52638
FW510-R12_contig_1_1792	K00962	Brite Hierarchies	Protein families: genetic information processing	Transfer RNA biogenesis	pnp, PNPT1; polyribonucleotide nucleotidyltransferase	ko09180	ko09182	ko03016	1.585876883852605	1.071621897776263	0.3611889415877585	-0.49023	-0.242268	-0.759812	-1.52638
FW510-R12_contig_1_1794	K03821	Metabolism	Carbohydrate metabolism	Butanoate metabolism	phaC, phbC; poly[(R)-3-hydroxyalkanoate] polymerase subunit PhaC	ko09100	ko09101	ko00650	-1.2864	-0.919261	-0.844282	-0.0188239	0.501716	1.630198966408566	0.9368537736343665
FW510-R12_contig_1_1795	K08963	Metabolism	Amino acid metabolism	Cysteine and methionine metabolism	mtnA; methylthioribose-1-phosphate isomerase	ko09100	ko09105	ko00270	-0.638171	0.3442180812624048	-1.73532	-0.346858	0.011958674876635465	1.7054450618860137	0.6587271355814696
FW510-R12_contig_1_1795	K08964	Metabolism	Amino acid metabolism	Cysteine and methionine metabolism	mtnB; methylthioribulose-1-phosphate dehydratase	ko09100	ko09105	ko00270	-0.638171	0.3442180812624048	-1.73532	-0.346858	0.011958674876635465	1.7054450618860137	0.6587271355814696
FW510-R12_contig_1_1797	K02469	Brite Hierarchies	Protein families: genetic information processing	DNA replication proteins	gyrA; DNA gyrase subunit A	ko09180	ko09182	ko03032	1.6683878873126592	1.303845623299825	-0.00934346	-0.345527	-0.755367	-0.715478	-1.14652
FW510-R12_contig_1_1797	K02469	Brite Hierarchies	Protein families: genetic information processing	DNA repair and recombination proteins	gyrA; DNA gyrase subunit A	ko09180	ko09182	ko03400	1.6683878873126592	1.303845623299825	-0.00934346	-0.345527	-0.755367	-0.715478	-1.14652
FW510-R12_contig_1_1798	K03386	Cellular Processes	Cell growth and death	Apoptosis - fly	PRDX2_4, ahpC; peroxiredoxin 2/4	ko09140	ko09143	ko04214	-1.76252	-0.437341	-0.862784	0.23471127802387692	0.6530916032705647	1.3232832609683318	0.8515608592305014
FW510-R12_contig_1_1798	K03386	Brite Hierarchies	Protein families: signaling and cellular processes	Exosome	PRDX2_4, ahpC; peroxiredoxin 2/4	ko09180	ko09183	ko04147	-1.76252	-0.437341	-0.862784	0.23471127802387692	0.6530916032705647	1.3232832609683318	0.8515608592305014
FW510-R12_contig_1_1799	K13993	Genetic Information Processing	Folding, sorting and degradation	Protein processing in endoplasmic reticulum	HSP20; HSP20 family	ko09120	ko09123	ko04141	0.8263387880342121	0.11012051619801434	-0.867926	-1.13901	-0.997769	1.7824666946540138	0.2857782801638071
FW510-R12_contig_1_1799	K13993	Brite Hierarchies	Protein families: genetic information processing	Chaperones and folding catalysts	HSP20; HSP20 family	ko09180	ko09182	ko03110	0.8263387880342121	0.11012051619801434	-0.867926	-1.13901	-0.997769	1.7824666946540138	0.2857782801638071
FW510-R12_contig_1_1800	K05516	Brite Hierarchies	Protein families: genetic information processing	Chaperones and folding catalysts	cbpA; curved DNA-binding	ko09180	ko09182	ko03110	1.0902736049106225	1.355560197762455	-1.10723	-0.991149	-0.00845704	0.7545936781467221	-1.09359
FW510-R12_contig_1_1800	K05516	Brite Hierarchies	Protein families: genetic information processing	Chromosome and associated proteins	cbpA; curved DNA-binding	ko09180	ko09182	ko03036	1.0902736049106225	1.355560197762455	-1.10723	-0.991149	-0.00845704	0.7545936781467221	-1.09359
FW510-R12_contig_1_1800	K05801	Brite Hierarchies	Protein families: genetic information processing	Chaperones and folding catalysts	djlA; DnaJ like chaperone	ko09180	ko09182	ko03110	1.0902736049106225	1.355560197762455	-1.10723	-0.991149	-0.00845704	0.7545936781467221	-1.09359
FW510-R12_contig_1_1802	K00001	Metabolism	Carbohydrate metabolism	Glycolysis / Gluconeogenesis	E1.1.1.1, adh; alcohol dehydrogenase	ko09100	ko09101	ko00010	-0.782332	1.1860759937028351	-1.46153	-0.793712	0.4502742892898967	1.4184848471413756	-0.0172652
FW510-R12_contig_1_1802	K00001	Metabolism	Carbohydrate metabolism	Pyruvate metabolism	E1.1.1.1, adh; alcohol dehydrogenase	ko09100	ko09101	ko00620	-0.782332	1.1860759937028351	-1.46153	-0.793712	0.4502742892898967	1.4184848471413756	-0.0172652
FW510-R12_contig_1_1802	K00001	Metabolism	Lipid metabolism	Fatty acid degradation	E1.1.1.1, adh; alcohol dehydrogenase	ko09100	ko09103	ko00071	-0.782332	1.1860759937028351	-1.46153	-0.793712	0.4502742892898967	1.4184848471413756	-0.0172652
FW510-R12_contig_1_1802	K00001	Metabolism	Amino acid metabolism	Tyrosine metabolism	E1.1.1.1, adh; alcohol dehydrogenase	ko09100	ko09105	ko00350	-0.782332	1.1860759937028351	-1.46153	-0.793712	0.4502742892898967	1.4184848471413756	-0.0172652
FW510-R12_contig_1_1802	K00001	Metabolism	Metabolism of cofactors and vitamins	Retinol metabolism	E1.1.1.1, adh; alcohol dehydrogenase	ko09100	ko09108	ko00830	-0.782332	1.1860759937028351	-1.46153	-0.793712	0.4502742892898967	1.4184848471413756	-0.0172652
FW510-R12_contig_1_1802	K00001	Metabolism	Xenobiotics biodegradation and metabolism	Chloroalkane and chloroalkene degradation	E1.1.1.1, adh; alcohol dehydrogenase	ko09100	ko09111	ko00625	-0.782332	1.1860759937028351	-1.46153	-0.793712	0.4502742892898967	1.4184848471413756	-0.0172652
FW510-R12_contig_1_1802	K00001	Metabolism	Xenobiotics biodegradation and metabolism	Naphthalene degradation	E1.1.1.1, adh; alcohol dehydrogenase	ko09100	ko09111	ko00626	-0.782332	1.1860759937028351	-1.46153	-0.793712	0.4502742892898967	1.4184848471413756	-0.0172652
FW510-R12_contig_1_1802	K00001	Metabolism	Xenobiotics biodegradation and metabolism	Metabolism of xenobiotics by cytochrome P450	E1.1.1.1, adh; alcohol dehydrogenase	ko09100	ko09111	ko00980	-0.782332	1.1860759937028351	-1.46153	-0.793712	0.4502742892898967	1.4184848471413756	-0.0172652
FW510-R12_contig_1_1802	K00001	Metabolism	Xenobiotics biodegradation and metabolism	Drug metabolism - cytochrome P450	E1.1.1.1, adh; alcohol dehydrogenase	ko09100	ko09111	ko00982	-0.782332	1.1860759937028351	-1.46153	-0.793712	0.4502742892898967	1.4184848471413756	-0.0172652
FW510-R12_contig_1_1802	K00344	Not Included in Pathway or Brite	Unclassified: metabolism	Enzymes with EC	qor, CRYZ; NADPH:quinone reductase	ko09190	ko09191	ko99980	-0.782332	1.1860759937028351	-1.46153	-0.793712	0.4502742892898967	1.4184848471413756	-0.0172652
FW510-R12_contig_1_1804	K00382	Metabolism	Carbohydrate metabolism	Glycolysis / Gluconeogenesis	DLD, lpd, pdhD; dihydrolipoamide dehydrogenase	ko09100	ko09101	ko00010	1.0491391562300232	0.9588192513896059	0.5936979697052975	-0.712222	-0.422747	0.46372193196663974	-1.93041
FW510-R12_contig_1_1804	K00382	Metabolism	Carbohydrate metabolism	Citrate cycle (TCA cycle)	DLD, lpd, pdhD; dihydrolipoamide dehydrogenase	ko09100	ko09101	ko00020	1.0491391562300232	0.9588192513896059	0.5936979697052975	-0.712222	-0.422747	0.46372193196663974	-1.93041
FW510-R12_contig_1_1804	K00382	Metabolism	Carbohydrate metabolism	Pyruvate metabolism	DLD, lpd, pdhD; dihydrolipoamide dehydrogenase	ko09100	ko09101	ko00620	1.0491391562300232	0.9588192513896059	0.5936979697052975	-0.712222	-0.422747	0.46372193196663974	-1.93041
FW510-R12_contig_1_1804	K00382	Metabolism	Carbohydrate metabolism	Glyoxylate and dicarboxylate metabolism	DLD, lpd, pdhD; dihydrolipoamide dehydrogenase	ko09100	ko09101	ko00630	1.0491391562300232	0.9588192513896059	0.5936979697052975	-0.712222	-0.422747	0.46372193196663974	-1.93041
FW510-R12_contig_1_1804	K00382	Metabolism	Carbohydrate metabolism	Propanoate metabolism	DLD, lpd, pdhD; dihydrolipoamide dehydrogenase	ko09100	ko09101	ko00640	1.0491391562300232	0.9588192513896059	0.5936979697052975	-0.712222	-0.422747	0.46372193196663974	-1.93041
FW510-R12_contig_1_1804	K00382	Metabolism	Amino acid metabolism	Glycine, serine and threonine metabolism	DLD, lpd, pdhD; dihydrolipoamide dehydrogenase	ko09100	ko09105	ko00260	1.0491391562300232	0.9588192513896059	0.5936979697052975	-0.712222	-0.422747	0.46372193196663974	-1.93041
FW510-R12_contig_1_1804	K00382	Metabolism	Amino acid metabolism	Valine, leucine and isoleucine degradation	DLD, lpd, pdhD; dihydrolipoamide dehydrogenase	ko09100	ko09105	ko00280	1.0491391562300232	0.9588192513896059	0.5936979697052975	-0.712222	-0.422747	0.46372193196663974	-1.93041
FW510-R12_contig_1_1804	K00382	Metabolism	Amino acid metabolism	Lysine degradation	DLD, lpd, pdhD; dihydrolipoamide dehydrogenase	ko09100	ko09105	ko00310	1.0491391562300232	0.9588192513896059	0.5936979697052975	-0.712222	-0.422747	0.46372193196663974	-1.93041
FW510-R12_contig_1_1804	K00382	Metabolism	Amino acid metabolism	Tryptophan metabolism	DLD, lpd, pdhD; dihydrolipoamide dehydrogenase	ko09100	ko09105	ko00380	1.0491391562300232	0.9588192513896059	0.5936979697052975	-0.712222	-0.422747	0.46372193196663974	-1.93041
FW510-R12_contig_1_1804	K00382	Brite Hierarchies	Protein families: signaling and cellular processes	Exosome	DLD, lpd, pdhD; dihydrolipoamide dehydrogenase	ko09180	ko09183	ko04147	1.0491391562300232	0.9588192513896059	0.5936979697052975	-0.712222	-0.422747	0.46372193196663974	-1.93041
FW510-R12_contig_1_1805	K00658	Metabolism	Carbohydrate metabolism	Citrate cycle (TCA cycle)	DLST, sucB; 2-oxoglutarate dehydrogenase E2 component (dihydrolipoamide succinyltransferase)	ko09100	ko09101	ko00020	1.5498332268864543	0.7085465614194993	-0.248965	-1.21899	0.00819666	0.6564104973049024	-1.45503
FW510-R12_contig_1_1805	K00658	Metabolism	Amino acid metabolism	Lysine degradation	DLST, sucB; 2-oxoglutarate dehydrogenase E2 component (dihydrolipoamide succinyltransferase)	ko09100	ko09105	ko00310	1.5498332268864543	0.7085465614194993	-0.248965	-1.21899	0.00819666	0.6564104973049024	-1.45503
FW510-R12_contig_1_1805	K00658	Metabolism	Amino acid metabolism	Tryptophan metabolism	DLST, sucB; 2-oxoglutarate dehydrogenase E2 component (dihydrolipoamide succinyltransferase)	ko09100	ko09105	ko00380	1.5498332268864543	0.7085465614194993	-0.248965	-1.21899	0.00819666	0.6564104973049024	-1.45503
FW510-R12_contig_1_1806	K00164	Metabolism	Carbohydrate metabolism	Citrate cycle (TCA cycle)	OGDH, sucA; 2-oxoglutarate dehydrogenase E1 component	ko09100	ko09101	ko00020	1.3908625136523998	0.2601059137289131	1.0389705872382955	0.10754028590630638	-1.05691	-0.071859	-1.66871
FW510-R12_contig_1_1806	K01616	Metabolism	Carbohydrate metabolism	Citrate cycle (TCA cycle)	kgd; multifunctional 2-oxoglutarate metabolism enzyme [EC:2.2.1.5 4.1.1.71 1.2.4.2	ko09100	ko09101	ko00020	1.3908625136523998	0.2601059137289131	1.0389705872382955	0.10754028590630638	-1.05691	-0.071859	-1.66871
FW510-R12_contig_1_1806	K01616	Metabolism	Carbohydrate metabolism	Glyoxylate and dicarboxylate metabolism	kgd; multifunctional 2-oxoglutarate metabolism enzyme [EC:2.2.1.5 4.1.1.71 1.2.4.2	ko09100	ko09101	ko00630	1.3908625136523998	0.2601059137289131	1.0389705872382955	0.10754028590630638	-1.05691	-0.071859	-1.66871
FW510-R12_contig_1_1813	K13634	Brite Hierarchies	Protein families: genetic information processing	Transcription factors	cysB; LysR family transcriptional regulator, cys regulon transcriptional	ko09180	ko09182	ko03000	-1.0217	0.1665053990324203	-1.10585	-0.803334	0.2879891170303399	1.9130872381144453	0.5633039677816369
FW510-R12_contig_1_1815	K01738	Metabolism	Energy metabolism	Sulfur metabolism	cysK; cysteine synthase	ko09100	ko09102	ko00920	-1.28736	1.1872054138963966	-0.478747	-0.663463	0.30465961169153977	1.6374835499603408	-0.699773
FW510-R12_contig_1_1815	K01738	Metabolism	Amino acid metabolism	Cysteine and methionine metabolism	cysK; cysteine synthase	ko09100	ko09105	ko00270	-1.28736	1.1872054138963966	-0.478747	-0.663463	0.30465961169153977	1.6374835499603408	-0.699773
FW510-R12_contig_1_1818	K00799	Metabolism	Metabolism of other amino acids	Glutathione metabolism	GST, gst; glutathione S-transferase	ko09100	ko09106	ko00480	-1.61518	0.5068419460823768	-0.345444	-0.335314	1.734341989181196	0.6956198009381633	-0.640866
FW510-R12_contig_1_1818	K00799	Metabolism	Xenobiotics biodegradation and metabolism	Metabolism of xenobiotics by cytochrome P450	GST, gst; glutathione S-transferase	ko09100	ko09111	ko00980	-1.61518	0.5068419460823768	-0.345444	-0.335314	1.734341989181196	0.6956198009381633	-0.640866
FW510-R12_contig_1_1818	K00799	Metabolism	Xenobiotics biodegradation and metabolism	Drug metabolism - cytochrome P450	GST, gst; glutathione S-transferase	ko09100	ko09111	ko00982	-1.61518	0.5068419460823768	-0.345444	-0.335314	1.734341989181196	0.6956198009381633	-0.640866
FW510-R12_contig_1_1818	K00799	Metabolism	Xenobiotics biodegradation and metabolism	Drug metabolism - other enzymes	GST, gst; glutathione S-transferase	ko09100	ko09111	ko00983	-1.61518	0.5068419460823768	-0.345444	-0.335314	1.734341989181196	0.6956198009381633	-0.640866
FW510-R12_contig_1_1818	K00799	Organismal Systems	Aging	Longevity regulating pathway - worm	GST, gst; glutathione S-transferase	ko09150	ko09149	ko04212	-1.61518	0.5068419460823768	-0.345444	-0.335314	1.734341989181196	0.6956198009381633	-0.640866
FW510-R12_contig_1_1818	K00799	Human Diseases	Cancer: overview	Pathways in cancer	GST, gst; glutathione S-transferase	ko09160	ko09161	ko05200	-1.61518	0.5068419460823768	-0.345444	-0.335314	1.734341989181196	0.6956198009381633	-0.640866
FW510-R12_contig_1_1818	K00799	Human Diseases	Cancer: overview	Chemical carcinogenesis - DNA adducts	GST, gst; glutathione S-transferase	ko09160	ko09161	ko05204	-1.61518	0.5068419460823768	-0.345444	-0.335314	1.734341989181196	0.6956198009381633	-0.640866
FW510-R12_contig_1_1818	K00799	Human Diseases	Cancer: overview	Chemical carcinogenesis - receptor activation	GST, gst; glutathione S-transferase	ko09160	ko09161	ko05207	-1.61518	0.5068419460823768	-0.345444	-0.335314	1.734341989181196	0.6956198009381633	-0.640866
FW510-R12_contig_1_1818	K00799	Human Diseases	Cancer: overview	Chemical carcinogenesis - reactive oxygen species	GST, gst; glutathione S-transferase	ko09160	ko09161	ko05208	-1.61518	0.5068419460823768	-0.345444	-0.335314	1.734341989181196	0.6956198009381633	-0.640866
FW510-R12_contig_1_1818	K00799	Human Diseases	Cancer: specific types	Hepatocellular carcinoma	GST, gst; glutathione S-transferase	ko09160	ko09162	ko05225	-1.61518	0.5068419460823768	-0.345444	-0.335314	1.734341989181196	0.6956198009381633	-0.640866
FW510-R12_contig_1_1818	K00799	Human Diseases	Cardiovascular disease	Fluid shear stress and atherosclerosis	GST, gst; glutathione S-transferase	ko09160	ko09166	ko05418	-1.61518	0.5068419460823768	-0.345444	-0.335314	1.734341989181196	0.6956198009381633	-0.640866
FW510-R12_contig_1_1818	K00799	Human Diseases	Drug resistance: antineoplastic	Platinum drug resistance	GST, gst; glutathione S-transferase	ko09160	ko09176	ko01524	-1.61518	0.5068419460823768	-0.345444	-0.335314	1.734341989181196	0.6956198009381633	-0.640866
FW510-R12_contig_1_1818	K00799	Brite Hierarchies	Protein families: signaling and cellular processes	Transporters	GST, gst; glutathione S-transferase	ko09180	ko09183	ko02000	-1.61518	0.5068419460823768	-0.345444	-0.335314	1.734341989181196	0.6956198009381633	-0.640866
FW510-R12_contig_1_1819	K01756	Metabolism	Nucleotide metabolism	Purine metabolism	purB, ADSL; adenylosuccinate lyase	ko09100	ko09104	ko00230	1.4786827372697076	0.893827	-0.851728	-0.610971	0.10072281782970381	0.5890614604310628	-1.5996
FW510-R12_contig_1_1819	K01756	Metabolism	Amino acid metabolism	Alanine, aspartate and glutamate metabolism	purB, ADSL; adenylosuccinate lyase	ko09100	ko09105	ko00250	1.4786827372697076	0.893827	-0.851728	-0.610971	0.10072281782970381	0.5890614604310628	-1.5996
FW510-R12_contig_1_1820	K01679	Metabolism	Carbohydrate metabolism	Citrate cycle (TCA cycle)	E4.2.1.2B, fumC, FH; fumarate hydratase, class II	ko09100	ko09101	ko00020	-1.7497	-0.398789	-0.495932	-0.221484	0.5565427317117868	1.6587698942395372	0.6505887706898308
FW510-R12_contig_1_1820	K01679	Metabolism	Carbohydrate metabolism	Pyruvate metabolism	E4.2.1.2B, fumC, FH; fumarate hydratase, class II	ko09100	ko09101	ko00620	-1.7497	-0.398789	-0.495932	-0.221484	0.5565427317117868	1.6587698942395372	0.6505887706898308
FW510-R12_contig_1_1820	K01679	Metabolism	Energy metabolism	Carbon fixation pathways in prokaryotes	E4.2.1.2B, fumC, FH; fumarate hydratase, class II	ko09100	ko09102	ko00720	-1.7497	-0.398789	-0.495932	-0.221484	0.5565427317117868	1.6587698942395372	0.6505887706898308
FW510-R12_contig_1_1820	K01679	Human Diseases	Cancer: overview	Pathways in cancer	E4.2.1.2B, fumC, FH; fumarate hydratase, class II	ko09160	ko09161	ko05200	-1.7497	-0.398789	-0.495932	-0.221484	0.5565427317117868	1.6587698942395372	0.6505887706898308
FW510-R12_contig_1_1820	K01679	Human Diseases	Cancer: specific types	Renal cell carcinoma	E4.2.1.2B, fumC, FH; fumarate hydratase, class II	ko09160	ko09162	ko05211	-1.7497	-0.398789	-0.495932	-0.221484	0.5565427317117868	1.6587698942395372	0.6505887706898308
FW510-R12_contig_1_1820	K01679	Human Diseases	Endocrine and metabolic disease	Cushing syndrome	E4.2.1.2B, fumC, FH; fumarate hydratase, class II	ko09160	ko09167	ko04934	-1.7497	-0.398789	-0.495932	-0.221484	0.5565427317117868	1.6587698942395372	0.6505887706898308
FW510-R12_contig_1_1832	K14267	Metabolism	Amino acid metabolism	Lysine biosynthesis	dapC; N-succinyldiaminopimelate aminotransferase	ko09100	ko09105	ko00300	-0.371999	0.4705050775825362	-1.21415	-0.740122	0.17399696698515985	2.1006159487978295	-0.418844
FW510-R12_contig_1_1832	K14267	Brite Hierarchies	Protein families: metabolism	Amino acid related enzymes	dapC; N-succinyldiaminopimelate aminotransferase	ko09180	ko09181	ko01007	-0.371999	0.4705050775825362	-1.21415	-0.740122	0.17399696698515985	2.1006159487978295	-0.418844
FW510-R12_contig_1_1832	K14287	Brite Hierarchies	Protein families: metabolism	Amino acid related enzymes	ybdL; methionine transaminase	ko09180	ko09181	ko01007	-0.371999	0.4705050775825362	-1.21415	-0.740122	0.17399696698515985	2.1006159487978295	-0.418844
FW510-R12_contig_1_1835	K06178	Brite Hierarchies	Protein families: genetic information processing	Ribosome biogenesis	rluB; 23S rRNA pseudouridine2605 synthase	ko09180	ko09182	ko03009	1.8060242594896454	0.9808616765314742	-1.28363	-0.44728	0.20414226881448636	-0.414652	-0.845469
FW510-R12_contig_1_1839	K01897	Metabolism	Lipid metabolism	Fatty acid biosynthesis	ACSL, fadD; long-chain acyl-CoA synthetase	ko09100	ko09103	ko00061	-1.0543	1.9194360231721792	-0.876594	-0.72911	-0.0393024	0.9370003369181864	-0.157133
FW510-R12_contig_1_1839	K01897	Metabolism	Lipid metabolism	Fatty acid degradation	ACSL, fadD; long-chain acyl-CoA synthetase	ko09100	ko09103	ko00071	-1.0543	1.9194360231721792	-0.876594	-0.72911	-0.0393024	0.9370003369181864	-0.157133
FW510-R12_contig_1_1839	K01897	Cellular Processes	Transport and catabolism	Peroxisome	ACSL, fadD; long-chain acyl-CoA synthetase	ko09140	ko09141	ko04146	-1.0543	1.9194360231721792	-0.876594	-0.72911	-0.0393024	0.9370003369181864	-0.157133
FW510-R12_contig_1_1839	K01897	Cellular Processes	Cell growth and death	Ferroptosis	ACSL, fadD; long-chain acyl-CoA synthetase	ko09140	ko09143	ko04216	-1.0543	1.9194360231721792	-0.876594	-0.72911	-0.0393024	0.9370003369181864	-0.157133
FW510-R12_contig_1_1839	K01897	Cellular Processes	Cellular community - prokaryotes	Quorum sensing	ACSL, fadD; long-chain acyl-CoA synthetase	ko09140	ko09145	ko02024	-1.0543	1.9194360231721792	-0.876594	-0.72911	-0.0393024	0.9370003369181864	-0.157133
FW510-R12_contig_1_1839	K01897	Organismal Systems	Endocrine system	Adipocytokine signaling pathway	ACSL, fadD; long-chain acyl-CoA synthetase	ko09150	ko09152	ko04920	-1.0543	1.9194360231721792	-0.876594	-0.72911	-0.0393024	0.9370003369181864	-0.157133
FW510-R12_contig_1_1839	K01897	Organismal Systems	Endocrine system	PPAR signaling pathway	ACSL, fadD; long-chain acyl-CoA synthetase	ko09150	ko09152	ko03320	-1.0543	1.9194360231721792	-0.876594	-0.72911	-0.0393024	0.9370003369181864	-0.157133
FW510-R12_contig_1_1839	K01897	Organismal Systems	Environmental adaptation	Thermogenesis	ACSL, fadD; long-chain acyl-CoA synthetase	ko09150	ko09159	ko04714	-1.0543	1.9194360231721792	-0.876594	-0.72911	-0.0393024	0.9370003369181864	-0.157133
FW510-R12_contig_1_1839	K01897	Brite Hierarchies	Protein families: metabolism	Lipid biosynthesis proteins	ACSL, fadD; long-chain acyl-CoA synthetase	ko09180	ko09181	ko01004	-1.0543	1.9194360231721792	-0.876594	-0.72911	-0.0393024	0.9370003369181864	-0.157133
FW510-R12_contig_1_1839	K01897	Brite Hierarchies	Protein families: signaling and cellular processes	Exosome	ACSL, fadD; long-chain acyl-CoA synthetase	ko09180	ko09183	ko04147	-1.0543	1.9194360231721792	-0.876594	-0.72911	-0.0393024	0.9370003369181864	-0.157133
FW510-R12_contig_1_1841	K01681	Metabolism	Carbohydrate metabolism	Citrate cycle (TCA cycle)	ACO, acnA; aconitate hydratase	ko09100	ko09101	ko00020	0.2658140206225359	0.7235036260062994	0.9570907938354478	0.2828883830767003	-0.298362	0.34917402378739154	-2.28011
FW510-R12_contig_1_1841	K01681	Metabolism	Carbohydrate metabolism	Glyoxylate and dicarboxylate metabolism	ACO, acnA; aconitate hydratase	ko09100	ko09101	ko00630	0.2658140206225359	0.7235036260062994	0.9570907938354478	0.2828883830767003	-0.298362	0.34917402378739154	-2.28011
FW510-R12_contig_1_1841	K01681	Metabolism	Energy metabolism	Carbon fixation pathways in prokaryotes	ACO, acnA; aconitate hydratase	ko09100	ko09102	ko00720	0.2658140206225359	0.7235036260062994	0.9570907938354478	0.2828883830767003	-0.298362	0.34917402378739154	-2.28011
FW510-R12_contig_1_1844	K06207	Not Included in Pathway or Brite	Unclassified: signaling and cellular processes	Signaling	typA, bipA; GTP-binding	ko09190	ko09193	ko99995	1.818205088513078	1.1955008559201568	-0.0620253	-0.699315	-0.64518	-0.624374	-0.982812
FW510-R12_contig_1_1846	K02014	Brite Hierarchies	Protein families: signaling and cellular processes	Transporters	TC.FEV.OM; iron complex outermembrane recepter	ko09180	ko09183	ko02000	-1.13355	-1.05641	-0.929534	-0.15237	0.8133670104116244	1.3478955401628947	1.110598719175546
FW510-R12_contig_1_1848	K02014	Brite Hierarchies	Protein families: signaling and cellular processes	Transporters	TC.FEV.OM; iron complex outermembrane recepter	ko09180	ko09183	ko02000	-1.22755	-1.09827	-0.818828	-0.015391	0.6284959640215616	1.357473250649633	1.1740755678306167
FW510-R12_contig_1_1856	K01802	Not Included in Pathway or Brite	Unclassified: metabolism	Enzymes with EC	E5.2.1.8; peptidylprolyl isomerase	ko09190	ko09191	ko99980	1.4244961406487708	0.4839832939472467	-0.832357	-1.3402	-0.116101	1.229769495775129	-0.849591
FW510-R12_contig_1_1856	K03767	Cellular Processes	Cell growth and death	Necroptosis	PPIA; peptidyl-prolyl cis-trans isomerase A (cyclophilin A)	ko09140	ko09143	ko04217	1.4244961406487708	0.4839832939472467	-0.832357	-1.3402	-0.116101	1.229769495775129	-0.849591
FW510-R12_contig_1_1856	K03767	Human Diseases	Drug resistance: antimicrobial	Cationic antimicrobial peptide (CAMP) resistance	PPIA; peptidyl-prolyl cis-trans isomerase A (cyclophilin A)	ko09160	ko09175	ko01503	1.4244961406487708	0.4839832939472467	-0.832357	-1.3402	-0.116101	1.229769495775129	-0.849591
FW510-R12_contig_1_1856	K03767	Brite Hierarchies	Protein families: genetic information processing	Chaperones and folding catalysts	PPIA; peptidyl-prolyl cis-trans isomerase A (cyclophilin A)	ko09180	ko09182	ko03110	1.4244961406487708	0.4839832939472467	-0.832357	-1.3402	-0.116101	1.229769495775129	-0.849591
FW510-R12_contig_1_1856	K03767	Brite Hierarchies	Protein families: signaling and cellular processes	Exosome	PPIA; peptidyl-prolyl cis-trans isomerase A (cyclophilin A)	ko09180	ko09183	ko04147	1.4244961406487708	0.4839832939472467	-0.832357	-1.3402	-0.116101	1.229769495775129	-0.849591
FW510-R12_contig_1_1856	K03768	Brite Hierarchies	Protein families: genetic information processing	Chaperones and folding catalysts	PPIB, ppiB; peptidyl-prolyl cis-trans isomerase B (cyclophilin B)	ko09180	ko09182	ko03110	1.4244961406487708	0.4839832939472467	-0.832357	-1.3402	-0.116101	1.229769495775129	-0.849591
FW510-R12_contig_1_1859	K00812	Metabolism	Amino acid metabolism	Alanine, aspartate and glutamate metabolism	aspB; aspartate aminotransferase	ko09100	ko09105	ko00250	1.0089840593954906	1.5397653026913256	-0.708378	-1.38714	0.0659463	0.4635975586159892	-0.982777
FW510-R12_contig_1_1859	K00812	Metabolism	Amino acid metabolism	Cysteine and methionine metabolism	aspB; aspartate aminotransferase	ko09100	ko09105	ko00270	1.0089840593954906	1.5397653026913256	-0.708378	-1.38714	0.0659463	0.4635975586159892	-0.982777
FW510-R12_contig_1_1859	K00812	Metabolism	Amino acid metabolism	Arginine biosynthesis	aspB; aspartate aminotransferase	ko09100	ko09105	ko00220	1.0089840593954906	1.5397653026913256	-0.708378	-1.38714	0.0659463	0.4635975586159892	-0.982777
FW510-R12_contig_1_1859	K00812	Metabolism	Amino acid metabolism	Arginine and proline metabolism	aspB; aspartate aminotransferase	ko09100	ko09105	ko00330	1.0089840593954906	1.5397653026913256	-0.708378	-1.38714	0.0659463	0.4635975586159892	-0.982777
FW510-R12_contig_1_1859	K00812	Metabolism	Amino acid metabolism	Tyrosine metabolism	aspB; aspartate aminotransferase	ko09100	ko09105	ko00350	1.0089840593954906	1.5397653026913256	-0.708378	-1.38714	0.0659463	0.4635975586159892	-0.982777
FW510-R12_contig_1_1859	K00812	Metabolism	Amino acid metabolism	Phenylalanine metabolism	aspB; aspartate aminotransferase	ko09100	ko09105	ko00360	1.0089840593954906	1.5397653026913256	-0.708378	-1.38714	0.0659463	0.4635975586159892	-0.982777
FW510-R12_contig_1_1859	K00812	Metabolism	Amino acid metabolism	Phenylalanine, tyrosine and tryptophan biosynthesis	aspB; aspartate aminotransferase	ko09100	ko09105	ko00400	1.0089840593954906	1.5397653026913256	-0.708378	-1.38714	0.0659463	0.4635975586159892	-0.982777
FW510-R12_contig_1_1859	K00812	Metabolism	Biosynthesis of other secondary metabolites	Isoquinoline alkaloid biosynthesis	aspB; aspartate aminotransferase	ko09100	ko09110	ko00950	1.0089840593954906	1.5397653026913256	-0.708378	-1.38714	0.0659463	0.4635975586159892	-0.982777
FW510-R12_contig_1_1859	K00812	Metabolism	Biosynthesis of other secondary metabolites	Tropane, piperidine and pyridine alkaloid biosynthesis	aspB; aspartate aminotransferase	ko09100	ko09110	ko00960	1.0089840593954906	1.5397653026913256	-0.708378	-1.38714	0.0659463	0.4635975586159892	-0.982777
FW510-R12_contig_1_1859	K00812	Metabolism	Biosynthesis of other secondary metabolites	Novobiocin biosynthesis	aspB; aspartate aminotransferase	ko09100	ko09110	ko00401	1.0089840593954906	1.5397653026913256	-0.708378	-1.38714	0.0659463	0.4635975586159892	-0.982777
FW510-R12_contig_1_1859	K00812	Brite Hierarchies	Protein families: metabolism	Amino acid related enzymes	aspB; aspartate aminotransferase	ko09180	ko09181	ko01007	1.0089840593954906	1.5397653026913256	-0.708378	-1.38714	0.0659463	0.4635975586159892	-0.982777
FW510-R12_contig_1_1860	K00024	Metabolism	Carbohydrate metabolism	Citrate cycle (TCA cycle)	mdh; malate dehydrogenase	ko09100	ko09101	ko00020	1.6773520072799684	1.0421872023789422	0.2924804740874918	-0.669325	-0.590324	-0.291843	-1.46053
FW510-R12_contig_1_1860	K00024	Metabolism	Carbohydrate metabolism	Pyruvate metabolism	mdh; malate dehydrogenase	ko09100	ko09101	ko00620	1.6773520072799684	1.0421872023789422	0.2924804740874918	-0.669325	-0.590324	-0.291843	-1.46053
FW510-R12_contig_1_1860	K00024	Metabolism	Carbohydrate metabolism	Glyoxylate and dicarboxylate metabolism	mdh; malate dehydrogenase	ko09100	ko09101	ko00630	1.6773520072799684	1.0421872023789422	0.2924804740874918	-0.669325	-0.590324	-0.291843	-1.46053
FW510-R12_contig_1_1860	K00024	Metabolism	Energy metabolism	Carbon fixation in photosynthetic organisms	mdh; malate dehydrogenase	ko09100	ko09102	ko00710	1.6773520072799684	1.0421872023789422	0.2924804740874918	-0.669325	-0.590324	-0.291843	-1.46053
FW510-R12_contig_1_1860	K00024	Metabolism	Energy metabolism	Carbon fixation pathways in prokaryotes	mdh; malate dehydrogenase	ko09100	ko09102	ko00720	1.6773520072799684	1.0421872023789422	0.2924804740874918	-0.669325	-0.590324	-0.291843	-1.46053
FW510-R12_contig_1_1860	K00024	Metabolism	Energy metabolism	Methane metabolism	mdh; malate dehydrogenase	ko09100	ko09102	ko00680	1.6773520072799684	1.0421872023789422	0.2924804740874918	-0.669325	-0.590324	-0.291843	-1.46053
FW510-R12_contig_1_1860	K00024	Metabolism	Amino acid metabolism	Cysteine and methionine metabolism	mdh; malate dehydrogenase	ko09100	ko09105	ko00270	1.6773520072799684	1.0421872023789422	0.2924804740874918	-0.669325	-0.590324	-0.291843	-1.46053
FW510-R12_contig_1_1861	K01895	Metabolism	Carbohydrate metabolism	Glycolysis / Gluconeogenesis	ACSS1_2, acs; acetyl-CoA synthetase	ko09100	ko09101	ko00010	-2.20657	-0.16532	-0.177173	0.45171192150829165	0.6627523178134304	1.1645214087656293	0.2700758221965543
FW510-R12_contig_1_1861	K01895	Metabolism	Carbohydrate metabolism	Pyruvate metabolism	ACSS1_2, acs; acetyl-CoA synthetase	ko09100	ko09101	ko00620	-2.20657	-0.16532	-0.177173	0.45171192150829165	0.6627523178134304	1.1645214087656293	0.2700758221965543
FW510-R12_contig_1_1861	K01895	Metabolism	Carbohydrate metabolism	Glyoxylate and dicarboxylate metabolism	ACSS1_2, acs; acetyl-CoA synthetase	ko09100	ko09101	ko00630	-2.20657	-0.16532	-0.177173	0.45171192150829165	0.6627523178134304	1.1645214087656293	0.2700758221965543
FW510-R12_contig_1_1861	K01895	Metabolism	Carbohydrate metabolism	Propanoate metabolism	ACSS1_2, acs; acetyl-CoA synthetase	ko09100	ko09101	ko00640	-2.20657	-0.16532	-0.177173	0.45171192150829165	0.6627523178134304	1.1645214087656293	0.2700758221965543
FW510-R12_contig_1_1861	K01895	Metabolism	Energy metabolism	Carbon fixation pathways in prokaryotes	ACSS1_2, acs; acetyl-CoA synthetase	ko09100	ko09102	ko00720	-2.20657	-0.16532	-0.177173	0.45171192150829165	0.6627523178134304	1.1645214087656293	0.2700758221965543
FW510-R12_contig_1_1861	K01895	Metabolism	Energy metabolism	Methane metabolism	ACSS1_2, acs; acetyl-CoA synthetase	ko09100	ko09102	ko00680	-2.20657	-0.16532	-0.177173	0.45171192150829165	0.6627523178134304	1.1645214087656293	0.2700758221965543
FW510-R12_contig_1_1861	K01895	Brite Hierarchies	Protein families: metabolism	Lipid biosynthesis proteins	ACSS1_2, acs; acetyl-CoA synthetase	ko09180	ko09181	ko01004	-2.20657	-0.16532	-0.177173	0.45171192150829165	0.6627523178134304	1.1645214087656293	0.2700758221965543
FW510-R12_contig_1_1861	K01908	Metabolism	Carbohydrate metabolism	Propanoate metabolism	ACSS3, prpE; propionyl-CoA synthetase	ko09100	ko09101	ko00640	-2.20657	-0.16532	-0.177173	0.45171192150829165	0.6627523178134304	1.1645214087656293	0.2700758221965543
FW510-R12_contig_1_1861	K01908	Brite Hierarchies	Protein families: metabolism	Lipid biosynthesis proteins	ACSS3, prpE; propionyl-CoA synthetase	ko09180	ko09181	ko01004	-2.20657	-0.16532	-0.177173	0.45171192150829165	0.6627523178134304	1.1645214087656293	0.2700758221965543
FW510-R12_contig_1_1863	K03386	Cellular Processes	Cell growth and death	Apoptosis - fly	PRDX2_4, ahpC; peroxiredoxin 2/4	ko09140	ko09143	ko04214	1.0259309554472147	1.6311576907755425	-0.0652246	-1.28603	-0.27509	0.19939046306409766	-1.23014
FW510-R12_contig_1_1863	K03386	Brite Hierarchies	Protein families: signaling and cellular processes	Exosome	PRDX2_4, ahpC; peroxiredoxin 2/4	ko09180	ko09183	ko04147	1.0259309554472147	1.6311576907755425	-0.0652246	-1.28603	-0.27509	0.19939046306409766	-1.23014
FW510-R12_contig_1_1865	K03417	Metabolism	Carbohydrate metabolism	Propanoate metabolism	prpB; methylisocitrate lyase	ko09100	ko09101	ko00640	1.245779677093476	1.3914936919287069	-0.107799	-1.06734	-0.461714	0.40735403264691245	-1.40777
FW510-R12_contig_1_1866	K01647	Metabolism	Carbohydrate metabolism	Citrate cycle (TCA cycle)	CS, gltA; citrate synthase	ko09100	ko09101	ko00020	1.177693234726285	1.2978631780436787	-0.372499	-1.16451	-0.567477	0.8251265154846138	-1.1962
FW510-R12_contig_1_1866	K01647	Metabolism	Carbohydrate metabolism	Glyoxylate and dicarboxylate metabolism	CS, gltA; citrate synthase	ko09100	ko09101	ko00630	1.177693234726285	1.2978631780436787	-0.372499	-1.16451	-0.567477	0.8251265154846138	-1.1962
FW510-R12_contig_1_1866	K01659	Metabolism	Carbohydrate metabolism	Propanoate metabolism	prpC; 2-methylcitrate synthase	ko09100	ko09101	ko00640	1.177693234726285	1.2978631780436787	-0.372499	-1.16451	-0.567477	0.8251265154846138	-1.1962
FW510-R12_contig_1_1868	K01720	Metabolism	Carbohydrate metabolism	Propanoate metabolism	prpD; 2-methylcitrate dehydratase	ko09100	ko09101	ko00640	1.337789368160512	0.8914588410196223	0.5214630324420112	-0.195443	-0.781512	0.0933348	-1.86709
FW510-R12_contig_1_1869	K03286	Brite Hierarchies	Protein families: signaling and cellular processes	Transporters	TC.OOP; OmpA-OmpF porin, OOP	ko09180	ko09183	ko02000	-1.19148	-0.665526	-0.194379	0.0541554	0.4425654730069567	2.136076845788026	-0.581408
FW510-R12_contig_1_1871	K00639	Metabolism	Amino acid metabolism	Glycine, serine and threonine metabolism	kbl, GCAT; glycine C-acetyltransferase	ko09100	ko09105	ko00260	1.7464756706452385	1.0134473930883543	-0.127678	-1.00414	-0.554617	0.1754211791242161	-1.24891
FW510-R12_contig_1_1871	K00639	Brite Hierarchies	Protein families: metabolism	Amino acid related enzymes	kbl, GCAT; glycine C-acetyltransferase	ko09180	ko09181	ko01007	1.7464756706452385	1.0134473930883543	-0.127678	-1.00414	-0.554617	0.1754211791242161	-1.24891
FW510-R12_contig_1_1871	K00652	Metabolism	Metabolism of cofactors and vitamins	Biotin metabolism	bioF; 8-amino-7-oxononanoate synthase	ko09100	ko09108	ko00780	1.7464756706452385	1.0134473930883543	-0.127678	-1.00414	-0.554617	0.1754211791242161	-1.24891
FW510-R12_contig_1_1871	K00652	Brite Hierarchies	Protein families: metabolism	Amino acid related enzymes	bioF; 8-amino-7-oxononanoate synthase	ko09180	ko09181	ko01007	1.7464756706452385	1.0134473930883543	-0.127678	-1.00414	-0.554617	0.1754211791242161	-1.24891
FW510-R12_contig_1_1873	K00060	Metabolism	Amino acid metabolism	Glycine, serine and threonine metabolism	tdh; threonine 3-dehydrogenase	ko09100	ko09105	ko00260	1.9237821303097271	0.885337	0.15483622354953042	-0.739241	-0.483326	-0.558469	-1.18292
FW510-R12_contig_1_1880	K04088	Brite Hierarchies	Protein families: metabolism	Peptidases and inhibitors	hflK; modulator of FtsH protease	ko09180	ko09181	ko01002	1.32215	1.0979692532865157	-1.2002	-1.06162	0.30018165260926827	0.5718999279367584	-1.03038
FW510-R12_contig_1_1881	K04087	Brite Hierarchies	Protein families: metabolism	Peptidases and inhibitors	hflC; modulator of FtsH protease	ko09180	ko09181	ko01002	1.2785716709399253	0.8942936364883722	-1.59545	-0.835144	-0.629319	0.9598064638185485	-0.0727577
FW510-R12_contig_1_1883	K01939	Metabolism	Nucleotide metabolism	Purine metabolism	purA, ADSS; adenylosuccinate synthase	ko09100	ko09104	ko00230	2.0999279411435845	0.6776103288224445	-0.315745	-0.791277	-0.621931	-0.04016	-1.00843
FW510-R12_contig_1_1883	K01939	Metabolism	Amino acid metabolism	Alanine, aspartate and glutamate metabolism	purA, ADSS; adenylosuccinate synthase	ko09100	ko09105	ko00250	2.0999279411435845	0.6776103288224445	-0.315745	-0.791277	-0.621931	-0.04016	-1.00843
FW510-R12_contig_1_1885	K00285	Metabolism	Amino acid metabolism	Phenylalanine metabolism	dadA; D-amino-acid dehydrogenase	ko09100	ko09105	ko00360	0.9923168999437904	1.8693218227063744	0.050642354045492624	-0.52136	-0.496831	-0.626161	-1.26793
FW510-R12_contig_1_1885	K00285	Metabolism	Metabolism of other amino acids	D-Amino acid metabolism	dadA; D-amino-acid dehydrogenase	ko09100	ko09106	ko00470	0.9923168999437904	1.8693218227063744	0.050642354045492624	-0.52136	-0.496831	-0.626161	-1.26793
FW510-R12_contig_1_1895	K00281	Metabolism	Carbohydrate metabolism	Glyoxylate and dicarboxylate metabolism	GLDC, gcvP; glycine dehydrogenase	ko09100	ko09101	ko00630	1.4435045794867276	1.273992944624117	0.15320407591946064	-0.420946	-0.72453	-0.127962	-1.59726
FW510-R12_contig_1_1895	K00281	Metabolism	Amino acid metabolism	Glycine, serine and threonine metabolism	GLDC, gcvP; glycine dehydrogenase	ko09100	ko09105	ko00260	1.4435045794867276	1.273992944624117	0.15320407591946064	-0.420946	-0.72453	-0.127962	-1.59726
FW510-R12_contig_1_1895	K00282	Metabolism	Carbohydrate metabolism	Glyoxylate and dicarboxylate metabolism	gcvPA; glycine dehydrogenase subunit 1	ko09100	ko09101	ko00630	1.4435045794867276	1.273992944624117	0.15320407591946064	-0.420946	-0.72453	-0.127962	-1.59726
FW510-R12_contig_1_1895	K00282	Metabolism	Amino acid metabolism	Glycine, serine and threonine metabolism	gcvPA; glycine dehydrogenase subunit 1	ko09100	ko09105	ko00260	1.4435045794867276	1.273992944624117	0.15320407591946064	-0.420946	-0.72453	-0.127962	-1.59726
FW510-R12_contig_1_1903	K12573	Genetic Information Processing	Folding, sorting and degradation	RNA degradation	rnr, vacB; ribonuclease R	ko09120	ko09123	ko03018	-0.10929	1.525214870969812	-1.46221	-0.703441	-0.0659334	1.3275812926992292	-0.511919
FW510-R12_contig_1_1903	K12573	Brite Hierarchies	Protein families: genetic information processing	Messenger RNA biogenesis	rnr, vacB; ribonuclease R	ko09180	ko09182	ko03019	-0.10929	1.525214870969812	-1.46221	-0.703441	-0.0659334	1.3275812926992292	-0.511919
FW510-R12_contig_1_1903	K12573	Brite Hierarchies	Protein families: genetic information processing	Transfer RNA biogenesis	rnr, vacB; ribonuclease R	ko09180	ko09182	ko03016	-0.10929	1.525214870969812	-1.46221	-0.703441	-0.0659334	1.3275812926992292	-0.511919
FW510-R12_contig_1_1907	K02039	Not Included in Pathway or Brite	Unclassified: signaling and cellular processes		phoU; phosphate transport system	ko09190	ko09193	ko99994	-0.853682	0.41764506847452615	-1.52678	-0.38032	0.7798415012546808	1.7279553988093885	-0.164659
FW510-R12_contig_1_1908	K02036	Environmental Information Processing	Membrane transport	ABC transporters	pstB; phosphate transport system ATP-binding protein	ko09130	ko09131	ko02010	-0.368405	2.334168315991783	-0.48326	-0.417058	-0.114429	0.045619892955644975	-0.996636
FW510-R12_contig_1_1908	K02036	Brite Hierarchies	Protein families: signaling and cellular processes	Transporters	pstB; phosphate transport system ATP-binding protein	ko09180	ko09183	ko02000	-0.368405	2.334168315991783	-0.48326	-0.417058	-0.114429	0.045619892955644975	-0.996636
FW510-R12_contig_1_1911	K02040	Environmental Information Processing	Membrane transport	ABC transporters	pstS; phosphate transport system substrate-binding	ko09130	ko09131	ko02010	-1.54253	-0.543744	-0.629839	0.0919788	0.9281392552999183	1.7480361655870214	-0.0520392
FW510-R12_contig_1_1911	K02040	Environmental Information Processing	Signal transduction	Two-component system	pstS; phosphate transport system substrate-binding	ko09130	ko09132	ko02020	-1.54253	-0.543744	-0.629839	0.0919788	0.9281392552999183	1.7480361655870214	-0.0520392
FW510-R12_contig_1_1911	K02040	Human Diseases	Infectious disease: bacterial	Tuberculosis	pstS; phosphate transport system substrate-binding	ko09160	ko09171	ko05152	-1.54253	-0.543744	-0.629839	0.0919788	0.9281392552999183	1.7480361655870214	-0.0520392
FW510-R12_contig_1_1911	K02040	Brite Hierarchies	Protein families: signaling and cellular processes	Transporters	pstS; phosphate transport system substrate-binding	ko09180	ko09183	ko02000	-1.54253	-0.543744	-0.629839	0.0919788	0.9281392552999183	1.7480361655870214	-0.0520392
FW510-R12_contig_1_1914	K01756	Metabolism	Nucleotide metabolism	Purine metabolism	purB, ADSL; adenylosuccinate lyase	ko09100	ko09104	ko00230	0.48303920488816493	1.3091126554876522	-1.8474	-0.113023	-0.0790996	1.0154200259453483	-0.768049
FW510-R12_contig_1_1914	K01756	Metabolism	Amino acid metabolism	Alanine, aspartate and glutamate metabolism	purB, ADSL; adenylosuccinate lyase	ko09100	ko09105	ko00250	0.48303920488816493	1.3091126554876522	-1.8474	-0.113023	-0.0790996	1.0154200259453483	-0.768049
FW510-R12_contig_1_1914	K07153	Not Included in Pathway or Brite	Unclassified	General function prediction	hflD; high frequency lysogenization	ko09190	ko09194	ko99996	0.48303920488816493	1.3091126554876522	-1.8474	-0.113023	-0.0790996	1.0154200259453483	-0.768049
FW510-R12_contig_1_1918	K03694	Brite Hierarchies	Protein families: genetic information processing	Chaperones and folding catalysts	clpA; ATP-dependent Clp protease ATP-binding subunit	ko09180	ko09182	ko03110	2.075015075293688	0.9309179058997132	-0.676354	-0.572125	-0.638646	-0.627183	-0.491624
FW510-R12_contig_1_1919	K02518	Brite Hierarchies	Protein families: genetic information processing	Translation factors	infA; translation initiation factor	ko09180	ko09182	ko03012	1.7666407803254436	1.2334282328129036	-0.0593036	-0.587893	-0.490473	-0.801451	-1.06095
FW510-R12_contig_1_1922	K00831	Metabolism	Energy metabolism	Methane metabolism	serC, PSAT1; phosphoserine aminotransferase	ko09100	ko09102	ko00680	-1.63199	-0.525656	-0.54953	-0.0598146	0.7067491673655294	1.782767850978264	0.27746996645266553
FW510-R12_contig_1_1922	K00831	Metabolism	Amino acid metabolism	Glycine, serine and threonine metabolism	serC, PSAT1; phosphoserine aminotransferase	ko09100	ko09105	ko00260	-1.63199	-0.525656	-0.54953	-0.0598146	0.7067491673655294	1.782767850978264	0.27746996645266553
FW510-R12_contig_1_1922	K00831	Metabolism	Amino acid metabolism	Cysteine and methionine metabolism	serC, PSAT1; phosphoserine aminotransferase	ko09100	ko09105	ko00270	-1.63199	-0.525656	-0.54953	-0.0598146	0.7067491673655294	1.782767850978264	0.27746996645266553
FW510-R12_contig_1_1922	K00831	Metabolism	Metabolism of cofactors and vitamins	Vitamin B6 metabolism	serC, PSAT1; phosphoserine aminotransferase	ko09100	ko09108	ko00750	-1.63199	-0.525656	-0.54953	-0.0598146	0.7067491673655294	1.782767850978264	0.27746996645266553
FW510-R12_contig_1_1922	K00831	Brite Hierarchies	Protein families: metabolism	Amino acid related enzymes	serC, PSAT1; phosphoserine aminotransferase	ko09180	ko09181	ko01007	-1.63199	-0.525656	-0.54953	-0.0598146	0.7067491673655294	1.782767850978264	0.27746996645266553
FW510-R12_contig_1_1923	K00661	Not Included in Pathway or Brite	Unclassified: metabolism	Enzymes with EC	maa; maltose O-acetyltransferase	ko09190	ko09191	ko99980	-1.81589	-1.05066	0.705891	1.062728480522444	0.6002378644557244	0.7422322303074452	-0.244545
FW510-R12_contig_1_1923	K01713	Metabolism	Amino acid metabolism	Phenylalanine, tyrosine and tryptophan biosynthesis	pheC; cyclohexadienyl dehydratase [EC:4.2.1.51	ko09100	ko09105	ko00400	-1.81589	-1.05066	0.705891	1.062728480522444	0.6002378644557244	0.7422322303074452	-0.244545
FW510-R12_contig_1_1923	K04092	Metabolism	Amino acid metabolism	Phenylalanine, tyrosine and tryptophan biosynthesis	tyrA1; chorismate mutase	ko09100	ko09105	ko00400	-1.81589	-1.05066	0.705891	1.062728480522444	0.6002378644557244	0.7422322303074452	-0.244545
FW510-R12_contig_1_1923	K04093	Metabolism	Amino acid metabolism	Phenylalanine, tyrosine and tryptophan biosynthesis	pheA1; chorismate mutase	ko09100	ko09105	ko00400	-1.81589	-1.05066	0.705891	1.062728480522444	0.6002378644557244	0.7422322303074452	-0.244545
FW510-R12_contig_1_1923	K04516	Metabolism	Amino acid metabolism	Phenylalanine, tyrosine and tryptophan biosynthesis	AROA1, aroA; chorismate mutase	ko09100	ko09105	ko00400	-1.81589	-1.05066	0.705891	1.062728480522444	0.6002378644557244	0.7422322303074452	-0.244545
FW510-R12_contig_1_1923	K04518	Metabolism	Amino acid metabolism	Phenylalanine, tyrosine and tryptophan biosynthesis	pheA2; prephenate dehydratase	ko09100	ko09105	ko00400	-1.81589	-1.05066	0.705891	1.062728480522444	0.6002378644557244	0.7422322303074452	-0.244545
FW510-R12_contig_1_1923	K14170	Metabolism	Amino acid metabolism	Phenylalanine, tyrosine and tryptophan biosynthesis	pheA; chorismate mutase / prephenate dehydratase [EC:5.4.99.5	ko09100	ko09105	ko00400	-1.81589	-1.05066	0.705891	1.062728480522444	0.6002378644557244	0.7422322303074452	-0.244545
FW510-R12_contig_1_1923	K14187	Metabolism	Amino acid metabolism	Phenylalanine, tyrosine and tryptophan biosynthesis	tyrA; chorismate mutase / prephenate dehydrogenase [EC:5.4.99.5	ko09100	ko09105	ko00400	-1.81589	-1.05066	0.705891	1.062728480522444	0.6002378644557244	0.7422322303074452	-0.244545
FW510-R12_contig_1_1923	K14187	Metabolism	Biosynthesis of other secondary metabolites	Novobiocin biosynthesis	tyrA; chorismate mutase / prephenate dehydrogenase [EC:5.4.99.5	ko09100	ko09110	ko00401	-1.81589	-1.05066	0.705891	1.062728480522444	0.6002378644557244	0.7422322303074452	-0.244545
FW510-R12_contig_1_1924	K00220	Metabolism	Amino acid metabolism	Phenylalanine, tyrosine and tryptophan biosynthesis	tyrC; cyclohexadieny/prephenate dehydrogenase [EC:1.3.1.43	ko09100	ko09105	ko00400	-1.88528	-0.241898	-0.524115	0.0776687	0.7699642728807301	1.5678091324600698	0.23584647887690888
FW510-R12_contig_1_1924	K00220	Metabolism	Biosynthesis of other secondary metabolites	Novobiocin biosynthesis	tyrC; cyclohexadieny/prephenate dehydrogenase [EC:1.3.1.43	ko09100	ko09110	ko00401	-1.88528	-0.241898	-0.524115	0.0776687	0.7699642728807301	1.5678091324600698	0.23584647887690888
FW510-R12_contig_1_1924	K00800	Metabolism	Amino acid metabolism	Phenylalanine, tyrosine and tryptophan biosynthesis	aroA; 3-phosphoshikimate 1-carboxyvinyltransferase	ko09100	ko09105	ko00400	-1.88528	-0.241898	-0.524115	0.0776687	0.7699642728807301	1.5678091324600698	0.23584647887690888
FW510-R12_contig_1_1925	K00979	Metabolism	Glycan biosynthesis and metabolism	Lipopolysaccharide biosynthesis	kdsB; 3-deoxy-manno-octulosonate cytidylyltransferase (CMP-KDO synthetase)	ko09100	ko09107	ko00540	-1.98156	0.051297228566965586	-0.70131	-0.0154983	0.9337469998639214	1.2024166859710494	0.5109067581812426
FW510-R12_contig_1_1925	K00979	Brite Hierarchies	Protein families: metabolism	Lipopolysaccharide biosynthesis proteins	kdsB; 3-deoxy-manno-octulosonate cytidylyltransferase (CMP-KDO synthetase)	ko09180	ko09181	ko01005	-1.98156	0.051297228566965586	-0.70131	-0.0154983	0.9337469998639214	1.2024166859710494	0.5109067581812426
FW510-R12_contig_1_1928	K03530	Brite Hierarchies	Protein families: genetic information processing	DNA replication proteins	hupB; DNA-binding protein	ko09180	ko09182	ko03032	0.1522551159910699	1.0806584282223288	1.2285784128342745	0.2352964902915408	-0.0130778	-0.774888	-1.90882
FW510-R12_contig_1_1928	K03530	Brite Hierarchies	Protein families: genetic information processing	Chromosome and associated proteins	hupB; DNA-binding protein	ko09180	ko09182	ko03036	0.1522551159910699	1.0806584282223288	1.2285784128342745	0.2352964902915408	-0.0130778	-0.774888	-1.90882
FW510-R12_contig_1_1928	K03530	Brite Hierarchies	Protein families: genetic information processing	DNA repair and recombination proteins	hupB; DNA-binding protein	ko09180	ko09182	ko03400	0.1522551159910699	1.0806584282223288	1.2285784128342745	0.2352964902915408	-0.0130778	-0.774888	-1.90882
FW510-R12_contig_1_1930	K12251	Metabolism	Amino acid metabolism	Arginine and proline metabolism	aguB; N-carbamoylputrescine amidase	ko09100	ko09105	ko00330	-0.212158	-0.975788	-0.472696	-1.01024	-0.213513	1.96819	0.916212
FW510-R12_contig_1_1931	K10536	Metabolism	Amino acid metabolism	Arginine and proline metabolism	aguA; agmatine deiminase	ko09100	ko09105	ko00330	1.1029746543701735	0.9956807061725642	-0.201634	0.43986812281859067	-0.319646	0.091632	-2.10888
FW510-R12_contig_1_1937	K01953	Metabolism	Amino acid metabolism	Alanine, aspartate and glutamate metabolism	asnB, ASNS; asparagine synthase (glutamine-hydrolysing)	ko09100	ko09105	ko00250	-0.21155	0.78905	1.3061867078401552	-0.126906	0.0572108	0.30993921572523564	-2.12393
FW510-R12_contig_1_1937	K01953	Brite Hierarchies	Protein families: metabolism	Peptidases and inhibitors	asnB, ASNS; asparagine synthase (glutamine-hydrolysing)	ko09180	ko09181	ko01002	-0.21155	0.78905	1.3061867078401552	-0.126906	0.0572108	0.30993921572523564	-2.12393
FW510-R12_contig_1_1940	K04567	Genetic Information Processing	Translation	Aminoacyl-tRNA biosynthesis	KARS, lysS; lysyl-tRNA synthetase, class II	ko09120	ko09122	ko00970	1.6447602653195783	1.304830972050839	-0.635385	-1.09129	-0.173104	-0.0685438	-0.981267
FW510-R12_contig_1_1940	K04567	Brite Hierarchies	Protein families: metabolism	Amino acid related enzymes	KARS, lysS; lysyl-tRNA synthetase, class II	ko09180	ko09181	ko01007	1.6447602653195783	1.304830972050839	-0.635385	-1.09129	-0.173104	-0.0685438	-0.981267
FW510-R12_contig_1_1940	K04567	Brite Hierarchies	Protein families: genetic information processing	Transfer RNA biogenesis	KARS, lysS; lysyl-tRNA synthetase, class II	ko09180	ko09182	ko03016	1.6447602653195783	1.304830972050839	-0.635385	-1.09129	-0.173104	-0.0685438	-0.981267
FW510-R12_contig_1_1944	K03529	Brite Hierarchies	Protein families: genetic information processing	Chromosome and associated proteins	smc; chromosome segregation	ko09180	ko09182	ko03036	1.3872263361552386	1.5876098156829304	-0.292328	-0.658648	-0.0734764	-0.721786	-1.2286
FW510-R12_contig_1_1945	K03528	Brite Hierarchies	Protein families: genetic information processing	Chromosome and associated proteins	zipA; cell division protein	ko09180	ko09182	ko03036	-0.584861	1.7174108346389316	-0.790462	-0.0274227	1.0336324120744977	0.0693249	-1.41762
FW510-R12_contig_1_2007	K04077	Genetic Information Processing	Folding, sorting and degradation	RNA degradation	groEL, HSPD1; chaperonin	ko09120	ko09123	ko03018	1.9878074986536691	0.711516	0.030366547128575685	-0.901289	-0.574046	-0.0736018	-1.18075
FW510-R12_contig_1_2007	K04077	Organismal Systems	Aging	Longevity regulating pathway - worm	groEL, HSPD1; chaperonin	ko09150	ko09149	ko04212	1.9878074986536691	0.711516	0.030366547128575685	-0.901289	-0.574046	-0.0736018	-1.18075
FW510-R12_contig_1_2007	K04077	Human Diseases	Infectious disease: bacterial	Legionellosis	groEL, HSPD1; chaperonin	ko09160	ko09171	ko05134	1.9878074986536691	0.711516	0.030366547128575685	-0.901289	-0.574046	-0.0736018	-1.18075
FW510-R12_contig_1_2007	K04077	Human Diseases	Infectious disease: bacterial	Tuberculosis	groEL, HSPD1; chaperonin	ko09160	ko09171	ko05152	1.9878074986536691	0.711516	0.030366547128575685	-0.901289	-0.574046	-0.0736018	-1.18075
FW510-R12_contig_1_2007	K04077	Human Diseases	Cardiovascular disease	Lipid and atherosclerosis	groEL, HSPD1; chaperonin	ko09160	ko09166	ko05417	1.9878074986536691	0.711516	0.030366547128575685	-0.901289	-0.574046	-0.0736018	-1.18075
FW510-R12_contig_1_2007	K04077	Human Diseases	Endocrine and metabolic disease	Type I diabetes mellitus	groEL, HSPD1; chaperonin	ko09160	ko09167	ko04940	1.9878074986536691	0.711516	0.030366547128575685	-0.901289	-0.574046	-0.0736018	-1.18075
FW510-R12_contig_1_2007	K04077	Brite Hierarchies	Protein families: genetic information processing	Messenger RNA biogenesis	groEL, HSPD1; chaperonin	ko09180	ko09182	ko03019	1.9878074986536691	0.711516	0.030366547128575685	-0.901289	-0.574046	-0.0736018	-1.18075
FW510-R12_contig_1_2007	K04077	Brite Hierarchies	Protein families: genetic information processing	Chaperones and folding catalysts	groEL, HSPD1; chaperonin	ko09180	ko09182	ko03110	1.9878074986536691	0.711516	0.030366547128575685	-0.901289	-0.574046	-0.0736018	-1.18075
FW510-R12_contig_1_2007	K04077	Brite Hierarchies	Protein families: genetic information processing	Mitochondrial biogenesis	groEL, HSPD1; chaperonin	ko09180	ko09182	ko03029	1.9878074986536691	0.711516	0.030366547128575685	-0.901289	-0.574046	-0.0736018	-1.18075
FW510-R12_contig_1_2007	K04077	Brite Hierarchies	Protein families: signaling and cellular processes	Exosome	groEL, HSPD1; chaperonin	ko09180	ko09183	ko04147	1.9878074986536691	0.711516	0.030366547128575685	-0.901289	-0.574046	-0.0736018	-1.18075
FW510-R12_contig_1_2081	K00001	Metabolism	Carbohydrate metabolism	Glycolysis / Gluconeogenesis	E1.1.1.1, adh; alcohol dehydrogenase	ko09100	ko09101	ko00010	-1.21808	0.19251725689111376	-1.10654	-0.686805	0.20118483925652253	1.7065838407480225	0.9111410783719721
FW510-R12_contig_1_2081	K00001	Metabolism	Carbohydrate metabolism	Pyruvate metabolism	E1.1.1.1, adh; alcohol dehydrogenase	ko09100	ko09101	ko00620	-1.21808	0.19251725689111376	-1.10654	-0.686805	0.20118483925652253	1.7065838407480225	0.9111410783719721
FW510-R12_contig_1_2081	K00001	Metabolism	Lipid metabolism	Fatty acid degradation	E1.1.1.1, adh; alcohol dehydrogenase	ko09100	ko09103	ko00071	-1.21808	0.19251725689111376	-1.10654	-0.686805	0.20118483925652253	1.7065838407480225	0.9111410783719721
FW510-R12_contig_1_2081	K00001	Metabolism	Amino acid metabolism	Tyrosine metabolism	E1.1.1.1, adh; alcohol dehydrogenase	ko09100	ko09105	ko00350	-1.21808	0.19251725689111376	-1.10654	-0.686805	0.20118483925652253	1.7065838407480225	0.9111410783719721
FW510-R12_contig_1_2081	K00001	Metabolism	Metabolism of cofactors and vitamins	Retinol metabolism	E1.1.1.1, adh; alcohol dehydrogenase	ko09100	ko09108	ko00830	-1.21808	0.19251725689111376	-1.10654	-0.686805	0.20118483925652253	1.7065838407480225	0.9111410783719721
FW510-R12_contig_1_2081	K00001	Metabolism	Xenobiotics biodegradation and metabolism	Chloroalkane and chloroalkene degradation	E1.1.1.1, adh; alcohol dehydrogenase	ko09100	ko09111	ko00625	-1.21808	0.19251725689111376	-1.10654	-0.686805	0.20118483925652253	1.7065838407480225	0.9111410783719721
FW510-R12_contig_1_2081	K00001	Metabolism	Xenobiotics biodegradation and metabolism	Naphthalene degradation	E1.1.1.1, adh; alcohol dehydrogenase	ko09100	ko09111	ko00626	-1.21808	0.19251725689111376	-1.10654	-0.686805	0.20118483925652253	1.7065838407480225	0.9111410783719721
FW510-R12_contig_1_2081	K00001	Metabolism	Xenobiotics biodegradation and metabolism	Metabolism of xenobiotics by cytochrome P450	E1.1.1.1, adh; alcohol dehydrogenase	ko09100	ko09111	ko00980	-1.21808	0.19251725689111376	-1.10654	-0.686805	0.20118483925652253	1.7065838407480225	0.9111410783719721
FW510-R12_contig_1_2081	K00001	Metabolism	Xenobiotics biodegradation and metabolism	Drug metabolism - cytochrome P450	E1.1.1.1, adh; alcohol dehydrogenase	ko09100	ko09111	ko00982	-1.21808	0.19251725689111376	-1.10654	-0.686805	0.20118483925652253	1.7065838407480225	0.9111410783719721
FW510-R12_contig_1_2082	K07107	Not Included in Pathway or Brite	Unclassified: metabolism	Enzymes with EC	ybgC; acyl-CoA thioester hydrolase	ko09190	ko09191	ko99980	-1.32053	-0.671441	-0.995326	0.4442821616782646	1.4176473284534432	1.260661735819651	-0.13529
FW510-R12_contig_1_2099	K15866	Metabolism	Amino acid metabolism	Phenylalanine metabolism	paaG; 2-(1,2-epoxy-1,2-dihydrophenyl)acetyl-CoA isomerase	ko09100	ko09105	ko00360	-0.93654	0.9140129073622956	-0.562813	-1.05119	1.223055186752176	1.275468094352167	-0.861995
FW510-R12_contig_1_2101	K00666	Brite Hierarchies	Protein families: metabolism	Lipid biosynthesis proteins	K00666; fatty-acyl-CoA synthase	ko09180	ko09181	ko01004	-0.110513	1.4493096712366484	0.12176864740086059	0.39814462668972833	0.00659934	0.28681390095605186	-2.15212
FW510-R12_contig_1_2102	K00249	Metabolism	Lipid metabolism	Fatty acid degradation	ACADM, acd; acyl-CoA dehydrogenase	ko09100	ko09103	ko00071	1.2329467990527383	1.5239116771503975	0.4302641939725264	-0.414016	-0.526368	-1.12035	-1.12639
FW510-R12_contig_1_2102	K00249	Metabolism	Amino acid metabolism	Valine, leucine and isoleucine degradation	ACADM, acd; acyl-CoA dehydrogenase	ko09100	ko09105	ko00280	1.2329467990527383	1.5239116771503975	0.4302641939725264	-0.414016	-0.526368	-1.12035	-1.12639
FW510-R12_contig_1_2102	K00249	Organismal Systems	Endocrine system	PPAR signaling pathway	ACADM, acd; acyl-CoA dehydrogenase	ko09150	ko09152	ko03320	1.2329467990527383	1.5239116771503975	0.4302641939725264	-0.414016	-0.526368	-1.12035	-1.12639
FW510-R12_contig_1_2102	K00249	Human Diseases	Endocrine and metabolic disease	Alcoholic liver disease	ACADM, acd; acyl-CoA dehydrogenase	ko09160	ko09167	ko04936	1.2329467990527383	1.5239116771503975	0.4302641939725264	-0.414016	-0.526368	-1.12035	-1.12639
FW510-R12_contig_1_2103	K03522	Brite Hierarchies	Protein families: signaling and cellular processes	Exosome	fixB, etfA; electron transfer flavoprotein alpha	ko09180	ko09183	ko04147	-0.818459	-0.450944	-1.25045	-0.598883	1.0218139203705996	1.7419498260757589	0.3549694801103654
FW510-R12_contig_1_2104	K03521	Not Included in Pathway or Brite	Unclassified: metabolism	Energy	fixA, etfB; electron transfer flavoprotein beta	ko09190	ko09191	ko99982	-1.22035	-0.982752	-0.816255	-0.048652	0.6141220199020611	1.721106372409569	0.7327766555365103
FW510-R12_contig_1_2106	K00344	Not Included in Pathway or Brite	Unclassified: metabolism	Enzymes with EC	qor, CRYZ; NADPH:quinone reductase	ko09190	ko09191	ko99980	-1.6162	-1.13591	-0.334969	0.5100988801528905	0.6075875734134628	1.4412089672380863	0.5281777142368157
FW510-R12_contig_1_2107	K00249	Metabolism	Lipid metabolism	Fatty acid degradation	ACADM, acd; acyl-CoA dehydrogenase	ko09100	ko09103	ko00071	1.1658316215880498	0.8627311568215742	1.0151432375829628	0.0534362	-0.436147	-1.07312	-1.58788
FW510-R12_contig_1_2107	K00249	Metabolism	Amino acid metabolism	Valine, leucine and isoleucine degradation	ACADM, acd; acyl-CoA dehydrogenase	ko09100	ko09105	ko00280	1.1658316215880498	0.8627311568215742	1.0151432375829628	0.0534362	-0.436147	-1.07312	-1.58788
FW510-R12_contig_1_2107	K00249	Organismal Systems	Endocrine system	PPAR signaling pathway	ACADM, acd; acyl-CoA dehydrogenase	ko09150	ko09152	ko03320	1.1658316215880498	0.8627311568215742	1.0151432375829628	0.0534362	-0.436147	-1.07312	-1.58788
FW510-R12_contig_1_2107	K00249	Human Diseases	Endocrine and metabolic disease	Alcoholic liver disease	ACADM, acd; acyl-CoA dehydrogenase	ko09160	ko09167	ko04936	1.1658316215880498	0.8627311568215742	1.0151432375829628	0.0534362	-0.436147	-1.07312	-1.58788
FW510-R12_contig_1_2108	K05979	Metabolism	Energy metabolism	Methane metabolism	comB; 2-phosphosulfolactate phosphatase	ko09100	ko09102	ko00680	-0.807142	0.9636451843056332	0.8515265543722699	0.9404235635417518	0.6122745787916622	-1.0003	-1.56043
FW510-R12_contig_1_2110	K00074	Metabolism	Carbohydrate metabolism	Butanoate metabolism	paaH, hbd, fadB, mmgB; 3-hydroxybutyryl-CoA dehydrogenase	ko09100	ko09101	ko00650	-1.63857	-1.08277	0.2198297410759924	0.6169052702626607	0.7361514710972082	1.4438249373557763	-0.295368
FW510-R12_contig_1_2110	K00074	Metabolism	Amino acid metabolism	Phenylalanine metabolism	paaH, hbd, fadB, mmgB; 3-hydroxybutyryl-CoA dehydrogenase	ko09100	ko09105	ko00360	-1.63857	-1.08277	0.2198297410759924	0.6169052702626607	0.7361514710972082	1.4438249373557763	-0.295368
FW510-R12_contig_1_2110	K00074	Metabolism	Xenobiotics biodegradation and metabolism	Benzoate degradation	paaH, hbd, fadB, mmgB; 3-hydroxybutyryl-CoA dehydrogenase	ko09100	ko09111	ko00362	-1.63857	-1.08277	0.2198297410759924	0.6169052702626607	0.7361514710972082	1.4438249373557763	-0.295368
FW510-R12_contig_1_2110	K07516	Metabolism	Carbohydrate metabolism	Butanoate metabolism	fadN; 3-hydroxyacyl-CoA dehydrogenase	ko09100	ko09101	ko00650	-1.63857	-1.08277	0.2198297410759924	0.6169052702626607	0.7361514710972082	1.4438249373557763	-0.295368
FW510-R12_contig_1_2110	K07516	Metabolism	Lipid metabolism	Fatty acid degradation	fadN; 3-hydroxyacyl-CoA dehydrogenase	ko09100	ko09103	ko00071	-1.63857	-1.08277	0.2198297410759924	0.6169052702626607	0.7361514710972082	1.4438249373557763	-0.295368
FW510-R12_contig_1_2110	K07516	Metabolism	Xenobiotics biodegradation and metabolism	Benzoate degradation	fadN; 3-hydroxyacyl-CoA dehydrogenase	ko09100	ko09111	ko00362	-1.63857	-1.08277	0.2198297410759924	0.6169052702626607	0.7361514710972082	1.4438249373557763	-0.295368
FW510-R12_contig_1_2111	K00626	Metabolism	Carbohydrate metabolism	Pyruvate metabolism	ACAT, atoB; acetyl-CoA C-acetyltransferase	ko09100	ko09101	ko00620	-1.7297	-1.14868	0.10758720221932774	0.7546648680733551	0.8291694388253689	1.1916512736240754	-0.00469394
FW510-R12_contig_1_2111	K00626	Metabolism	Carbohydrate metabolism	Glyoxylate and dicarboxylate metabolism	ACAT, atoB; acetyl-CoA C-acetyltransferase	ko09100	ko09101	ko00630	-1.7297	-1.14868	0.10758720221932774	0.7546648680733551	0.8291694388253689	1.1916512736240754	-0.00469394
FW510-R12_contig_1_2111	K00626	Metabolism	Carbohydrate metabolism	Butanoate metabolism	ACAT, atoB; acetyl-CoA C-acetyltransferase	ko09100	ko09101	ko00650	-1.7297	-1.14868	0.10758720221932774	0.7546648680733551	0.8291694388253689	1.1916512736240754	-0.00469394
FW510-R12_contig_1_2111	K00626	Metabolism	Energy metabolism	Carbon fixation pathways in prokaryotes	ACAT, atoB; acetyl-CoA C-acetyltransferase	ko09100	ko09102	ko00720	-1.7297	-1.14868	0.10758720221932774	0.7546648680733551	0.8291694388253689	1.1916512736240754	-0.00469394
FW510-R12_contig_1_2111	K00626	Metabolism	Lipid metabolism	Fatty acid degradation	ACAT, atoB; acetyl-CoA C-acetyltransferase	ko09100	ko09103	ko00071	-1.7297	-1.14868	0.10758720221932774	0.7546648680733551	0.8291694388253689	1.1916512736240754	-0.00469394
FW510-R12_contig_1_2111	K00626	Metabolism	Amino acid metabolism	Valine, leucine and isoleucine degradation	ACAT, atoB; acetyl-CoA C-acetyltransferase	ko09100	ko09105	ko00280	-1.7297	-1.14868	0.10758720221932774	0.7546648680733551	0.8291694388253689	1.1916512736240754	-0.00469394
FW510-R12_contig_1_2111	K00626	Metabolism	Amino acid metabolism	Lysine degradation	ACAT, atoB; acetyl-CoA C-acetyltransferase	ko09100	ko09105	ko00310	-1.7297	-1.14868	0.10758720221932774	0.7546648680733551	0.8291694388253689	1.1916512736240754	-0.00469394
FW510-R12_contig_1_2111	K00626	Metabolism	Amino acid metabolism	Tryptophan metabolism	ACAT, atoB; acetyl-CoA C-acetyltransferase	ko09100	ko09105	ko00380	-1.7297	-1.14868	0.10758720221932774	0.7546648680733551	0.8291694388253689	1.1916512736240754	-0.00469394
FW510-R12_contig_1_2111	K00626	Metabolism	Metabolism of terpenoids and polyketides	Terpenoid backbone biosynthesis	ACAT, atoB; acetyl-CoA C-acetyltransferase	ko09100	ko09109	ko00900	-1.7297	-1.14868	0.10758720221932774	0.7546648680733551	0.8291694388253689	1.1916512736240754	-0.00469394
FW510-R12_contig_1_2111	K00626	Metabolism	Xenobiotics biodegradation and metabolism	Benzoate degradation	ACAT, atoB; acetyl-CoA C-acetyltransferase	ko09100	ko09111	ko00362	-1.7297	-1.14868	0.10758720221932774	0.7546648680733551	0.8291694388253689	1.1916512736240754	-0.00469394
FW510-R12_contig_1_2111	K00626	Environmental Information Processing	Signal transduction	Two-component system	ACAT, atoB; acetyl-CoA C-acetyltransferase	ko09130	ko09132	ko02020	-1.7297	-1.14868	0.10758720221932774	0.7546648680733551	0.8291694388253689	1.1916512736240754	-0.00469394
FW510-R12_contig_1_2111	K00626	Organismal Systems	Digestive system	Fat digestion and absorption	ACAT, atoB; acetyl-CoA C-acetyltransferase	ko09150	ko09154	ko04975	-1.7297	-1.14868	0.10758720221932774	0.7546648680733551	0.8291694388253689	1.1916512736240754	-0.00469394
FW510-R12_contig_1_2111	K00626	Brite Hierarchies	Protein families: signaling and cellular processes	Exosome	ACAT, atoB; acetyl-CoA C-acetyltransferase	ko09180	ko09183	ko04147	-1.7297	-1.14868	0.10758720221932774	0.7546648680733551	0.8291694388253689	1.1916512736240754	-0.00469394
FW510-R12_contig_1_2111	K00632	Metabolism	Lipid metabolism	Fatty acid degradation	fadA, fadI; acetyl-CoA acyltransferase	ko09100	ko09103	ko00071	-1.7297	-1.14868	0.10758720221932774	0.7546648680733551	0.8291694388253689	1.1916512736240754	-0.00469394
FW510-R12_contig_1_2111	K00632	Metabolism	Lipid metabolism	alpha-Linolenic acid metabolism	fadA, fadI; acetyl-CoA acyltransferase	ko09100	ko09103	ko00592	-1.7297	-1.14868	0.10758720221932774	0.7546648680733551	0.8291694388253689	1.1916512736240754	-0.00469394
FW510-R12_contig_1_2111	K00632	Metabolism	Amino acid metabolism	Valine, leucine and isoleucine degradation	fadA, fadI; acetyl-CoA acyltransferase	ko09100	ko09105	ko00280	-1.7297	-1.14868	0.10758720221932774	0.7546648680733551	0.8291694388253689	1.1916512736240754	-0.00469394
FW510-R12_contig_1_2111	K00632	Metabolism	Metabolism of terpenoids and polyketides	Geraniol degradation	fadA, fadI; acetyl-CoA acyltransferase	ko09100	ko09109	ko00281	-1.7297	-1.14868	0.10758720221932774	0.7546648680733551	0.8291694388253689	1.1916512736240754	-0.00469394
FW510-R12_contig_1_2111	K00632	Metabolism	Xenobiotics biodegradation and metabolism	Benzoate degradation	fadA, fadI; acetyl-CoA acyltransferase	ko09100	ko09111	ko00362	-1.7297	-1.14868	0.10758720221932774	0.7546648680733551	0.8291694388253689	1.1916512736240754	-0.00469394
FW510-R12_contig_1_2111	K00632	Metabolism	Xenobiotics biodegradation and metabolism	Ethylbenzene degradation	fadA, fadI; acetyl-CoA acyltransferase	ko09100	ko09111	ko00642	-1.7297	-1.14868	0.10758720221932774	0.7546648680733551	0.8291694388253689	1.1916512736240754	-0.00469394
FW510-R12_contig_1_2112	K00248	Metabolism	Carbohydrate metabolism	Propanoate metabolism	ACADS, bcd; butyryl-CoA dehydrogenase	ko09100	ko09101	ko00640	-1.52613	-1.07037	-0.187487	0.30703331028512965	0.6621731602133017	1.716903530220537	0.0978786
FW510-R12_contig_1_2112	K00248	Metabolism	Carbohydrate metabolism	Butanoate metabolism	ACADS, bcd; butyryl-CoA dehydrogenase	ko09100	ko09101	ko00650	-1.52613	-1.07037	-0.187487	0.30703331028512965	0.6621731602133017	1.716903530220537	0.0978786
FW510-R12_contig_1_2112	K00248	Metabolism	Lipid metabolism	Fatty acid degradation	ACADS, bcd; butyryl-CoA dehydrogenase	ko09100	ko09103	ko00071	-1.52613	-1.07037	-0.187487	0.30703331028512965	0.6621731602133017	1.716903530220537	0.0978786
FW510-R12_contig_1_2112	K00248	Metabolism	Amino acid metabolism	Valine, leucine and isoleucine degradation	ACADS, bcd; butyryl-CoA dehydrogenase	ko09100	ko09105	ko00280	-1.52613	-1.07037	-0.187487	0.30703331028512965	0.6621731602133017	1.716903530220537	0.0978786
FW510-R12_contig_1_2112	K00248	Metabolism	Metabolism of other amino acids	beta-Alanine metabolism	ACADS, bcd; butyryl-CoA dehydrogenase	ko09100	ko09106	ko00410	-1.52613	-1.07037	-0.187487	0.30703331028512965	0.6621731602133017	1.716903530220537	0.0978786
FW510-R12_contig_1_2113	K17865	Metabolism	Carbohydrate metabolism	Glyoxylate and dicarboxylate metabolism	croR; 3-hydroxybutyryl-CoA dehydratase	ko09100	ko09101	ko00630	0.4612824715441492	0.6191733244888391	1.074282976705863	0.6103589234921317	0.3093887647886621	-1.37101	-1.70348
FW510-R12_contig_1_2113	K17865	Metabolism	Carbohydrate metabolism	Butanoate metabolism	croR; 3-hydroxybutyryl-CoA dehydratase	ko09100	ko09101	ko00650	0.4612824715441492	0.6191733244888391	1.074282976705863	0.6103589234921317	0.3093887647886621	-1.37101	-1.70348
FW510-R12_contig_1_2180	K07576	Not Included in Pathway or Brite	Unclassified: genetic information processing		K07576; metallo-beta-lactamase family	ko09190	ko09192	ko99974	-1.28092	-0.499264	-0.716692	-0.358772	0.5827276294998791	2.0153701938678217	0.2575481657498357
FW510-R12_contig_1_2197	K01951	Metabolism	Nucleotide metabolism	Purine metabolism	guaA, GMPS; GMP synthase (glutamine-hydrolysing)	ko09100	ko09104	ko00230	0.5787459882810662	2.161595955118588	-0.910196	-0.224927	-0.31997	-0.338327	-0.946922
FW510-R12_contig_1_2197	K01951	Metabolism	Xenobiotics biodegradation and metabolism	Drug metabolism - other enzymes	guaA, GMPS; GMP synthase (glutamine-hydrolysing)	ko09100	ko09111	ko00983	0.5787459882810662	2.161595955118588	-0.910196	-0.224927	-0.31997	-0.338327	-0.946922
FW510-R12_contig_1_2197	K01951	Brite Hierarchies	Protein families: metabolism	Peptidases and inhibitors	guaA, GMPS; GMP synthase (glutamine-hydrolysing)	ko09180	ko09181	ko01002	0.5787459882810662	2.161595955118588	-0.910196	-0.224927	-0.31997	-0.338327	-0.946922
FW510-R12_contig_1_2199	K00088	Metabolism	Nucleotide metabolism	Purine metabolism	IMPDH, guaB; IMP dehydrogenase	ko09100	ko09104	ko00230	0.8079550239197442	1.4747487720891423	-0.64175	-0.863937	-0.278698	0.9366442956494192	-1.43496
FW510-R12_contig_1_2199	K00088	Metabolism	Xenobiotics biodegradation and metabolism	Drug metabolism - other enzymes	IMPDH, guaB; IMP dehydrogenase	ko09100	ko09111	ko00983	0.8079550239197442	1.4747487720891423	-0.64175	-0.863937	-0.278698	0.9366442956494192	-1.43496
FW510-R12_contig_1_2199	K00088	Brite Hierarchies	Protein families: signaling and cellular processes	Exosome	IMPDH, guaB; IMP dehydrogenase	ko09180	ko09183	ko04147	0.8079550239197442	1.4747487720891423	-0.64175	-0.863937	-0.278698	0.9366442956494192	-1.43496
FW510-R12_contig_1_2200	K01491	Metabolism	Energy metabolism	Carbon fixation pathways in prokaryotes	folD; methylenetetrahydrofolate dehydrogenase (NADP+) / methenyltetrahydrofolate cyclohydrolase [EC:1.5.1.5	ko09100	ko09102	ko00720	-0.664034	-0.268782	-1.52123	-0.302997	0.4192136556460834	1.9345583562419149	0.40326707693691116
FW510-R12_contig_1_2200	K01491	Metabolism	Metabolism of cofactors and vitamins	One carbon pool by folate	folD; methylenetetrahydrofolate dehydrogenase (NADP+) / methenyltetrahydrofolate cyclohydrolase [EC:1.5.1.5	ko09100	ko09108	ko00670	-0.664034	-0.268782	-1.52123	-0.302997	0.4192136556460834	1.9345583562419149	0.40326707693691116
FW510-R12_contig_1_2201	K03977	Brite Hierarchies	Protein families: genetic information processing	Ribosome biogenesis	engA, der;	ko09180	ko09182	ko03009	1.7255976039201175	1.2770034219880866	-0.534366	-0.836985	-0.188435	-0.315748	-1.12707
FW510-R12_contig_1_2202	K17713	Brite Hierarchies	Protein families: signaling and cellular processes	Transporters	bamB; outer membrane protein assembly factor	ko09180	ko09183	ko02000	1.4876221820371571	1.01411	-0.634728	-0.820182	-0.403421	0.7537681816610377	-1.39717
FW510-R12_contig_1_2207	K00940	Metabolism	Nucleotide metabolism	Purine metabolism	ndk, NME; nucleoside-diphosphate kinase	ko09100	ko09104	ko00230	1.734681663676491	1.0308069875257952	0.0908134	-0.633083	-0.425937	-0.297499	-1.49978
FW510-R12_contig_1_2207	K00940	Metabolism	Nucleotide metabolism	Pyrimidine metabolism	ndk, NME; nucleoside-diphosphate kinase	ko09100	ko09104	ko00240	1.734681663676491	1.0308069875257952	0.0908134	-0.633083	-0.425937	-0.297499	-1.49978
FW510-R12_contig_1_2207	K00940	Metabolism	Xenobiotics biodegradation and metabolism	Drug metabolism - other enzymes	ndk, NME; nucleoside-diphosphate kinase	ko09100	ko09111	ko00983	1.734681663676491	1.0308069875257952	0.0908134	-0.633083	-0.425937	-0.297499	-1.49978
FW510-R12_contig_1_2207	K00940	Environmental Information Processing	Signal transduction	MAPK signaling pathway - plant	ndk, NME; nucleoside-diphosphate kinase	ko09130	ko09132	ko04016	1.734681663676491	1.0308069875257952	0.0908134	-0.633083	-0.425937	-0.297499	-1.49978
FW510-R12_contig_1_2207	K00940	Brite Hierarchies	Protein families: genetic information processing	Membrane trafficking	ndk, NME; nucleoside-diphosphate kinase	ko09180	ko09182	ko04131	1.734681663676491	1.0308069875257952	0.0908134	-0.633083	-0.425937	-0.297499	-1.49978
FW510-R12_contig_1_2209	K01782	Metabolism	Carbohydrate metabolism	Propanoate metabolism	fadJ; 3-hydroxyacyl-CoA dehydrogenase / enoyl-CoA hydratase / 3-hydroxybutyryl-CoA epimerase [EC:1.1.1.35 4.2.1.17	ko09100	ko09101	ko00640	-1.3489	-0.849868	-0.577821	-0.0256234	0.17614575716384964	1.8807144385394898	0.7453509838320536
FW510-R12_contig_1_2209	K01782	Metabolism	Carbohydrate metabolism	Butanoate metabolism	fadJ; 3-hydroxyacyl-CoA dehydrogenase / enoyl-CoA hydratase / 3-hydroxybutyryl-CoA epimerase [EC:1.1.1.35 4.2.1.17	ko09100	ko09101	ko00650	-1.3489	-0.849868	-0.577821	-0.0256234	0.17614575716384964	1.8807144385394898	0.7453509838320536
FW510-R12_contig_1_2209	K01782	Metabolism	Lipid metabolism	Fatty acid degradation	fadJ; 3-hydroxyacyl-CoA dehydrogenase / enoyl-CoA hydratase / 3-hydroxybutyryl-CoA epimerase [EC:1.1.1.35 4.2.1.17	ko09100	ko09103	ko00071	-1.3489	-0.849868	-0.577821	-0.0256234	0.17614575716384964	1.8807144385394898	0.7453509838320536
FW510-R12_contig_1_2209	K01782	Metabolism	Amino acid metabolism	Valine, leucine and isoleucine degradation	fadJ; 3-hydroxyacyl-CoA dehydrogenase / enoyl-CoA hydratase / 3-hydroxybutyryl-CoA epimerase [EC:1.1.1.35 4.2.1.17	ko09100	ko09105	ko00280	-1.3489	-0.849868	-0.577821	-0.0256234	0.17614575716384964	1.8807144385394898	0.7453509838320536
FW510-R12_contig_1_2209	K01782	Metabolism	Amino acid metabolism	Lysine degradation	fadJ; 3-hydroxyacyl-CoA dehydrogenase / enoyl-CoA hydratase / 3-hydroxybutyryl-CoA epimerase [EC:1.1.1.35 4.2.1.17	ko09100	ko09105	ko00310	-1.3489	-0.849868	-0.577821	-0.0256234	0.17614575716384964	1.8807144385394898	0.7453509838320536
FW510-R12_contig_1_2209	K01782	Metabolism	Amino acid metabolism	Tryptophan metabolism	fadJ; 3-hydroxyacyl-CoA dehydrogenase / enoyl-CoA hydratase / 3-hydroxybutyryl-CoA epimerase [EC:1.1.1.35 4.2.1.17	ko09100	ko09105	ko00380	-1.3489	-0.849868	-0.577821	-0.0256234	0.17614575716384964	1.8807144385394898	0.7453509838320536
FW510-R12_contig_1_2209	K01782	Metabolism	Metabolism of other amino acids	beta-Alanine metabolism	fadJ; 3-hydroxyacyl-CoA dehydrogenase / enoyl-CoA hydratase / 3-hydroxybutyryl-CoA epimerase [EC:1.1.1.35 4.2.1.17	ko09100	ko09106	ko00410	-1.3489	-0.849868	-0.577821	-0.0256234	0.17614575716384964	1.8807144385394898	0.7453509838320536
FW510-R12_contig_1_2209	K01782	Metabolism	Metabolism of terpenoids and polyketides	Limonene and pinene degradation	fadJ; 3-hydroxyacyl-CoA dehydrogenase / enoyl-CoA hydratase / 3-hydroxybutyryl-CoA epimerase [EC:1.1.1.35 4.2.1.17	ko09100	ko09109	ko00903	-1.3489	-0.849868	-0.577821	-0.0256234	0.17614575716384964	1.8807144385394898	0.7453509838320536
FW510-R12_contig_1_2209	K01782	Metabolism	Metabolism of terpenoids and polyketides	Geraniol degradation	fadJ; 3-hydroxyacyl-CoA dehydrogenase / enoyl-CoA hydratase / 3-hydroxybutyryl-CoA epimerase [EC:1.1.1.35 4.2.1.17	ko09100	ko09109	ko00281	-1.3489	-0.849868	-0.577821	-0.0256234	0.17614575716384964	1.8807144385394898	0.7453509838320536
FW510-R12_contig_1_2209	K01782	Metabolism	Xenobiotics biodegradation and metabolism	Benzoate degradation	fadJ; 3-hydroxyacyl-CoA dehydrogenase / enoyl-CoA hydratase / 3-hydroxybutyryl-CoA epimerase [EC:1.1.1.35 4.2.1.17	ko09100	ko09111	ko00362	-1.3489	-0.849868	-0.577821	-0.0256234	0.17614575716384964	1.8807144385394898	0.7453509838320536
FW510-R12_contig_1_2209	K01782	Metabolism	Xenobiotics biodegradation and metabolism	Caprolactam degradation	fadJ; 3-hydroxyacyl-CoA dehydrogenase / enoyl-CoA hydratase / 3-hydroxybutyryl-CoA epimerase [EC:1.1.1.35 4.2.1.17	ko09100	ko09111	ko00930	-1.3489	-0.849868	-0.577821	-0.0256234	0.17614575716384964	1.8807144385394898	0.7453509838320536
FW510-R12_contig_1_2209	K07516	Metabolism	Carbohydrate metabolism	Butanoate metabolism	fadN; 3-hydroxyacyl-CoA dehydrogenase	ko09100	ko09101	ko00650	-1.3489	-0.849868	-0.577821	-0.0256234	0.17614575716384964	1.8807144385394898	0.7453509838320536
FW510-R12_contig_1_2209	K07516	Metabolism	Lipid metabolism	Fatty acid degradation	fadN; 3-hydroxyacyl-CoA dehydrogenase	ko09100	ko09103	ko00071	-1.3489	-0.849868	-0.577821	-0.0256234	0.17614575716384964	1.8807144385394898	0.7453509838320536
FW510-R12_contig_1_2209	K07516	Metabolism	Xenobiotics biodegradation and metabolism	Benzoate degradation	fadN; 3-hydroxyacyl-CoA dehydrogenase	ko09100	ko09111	ko00362	-1.3489	-0.849868	-0.577821	-0.0256234	0.17614575716384964	1.8807144385394898	0.7453509838320536
FW510-R12_contig_1_2210	K00632	Metabolism	Lipid metabolism	Fatty acid degradation	fadA, fadI; acetyl-CoA acyltransferase	ko09100	ko09103	ko00071	-1.41831	-0.826323	-0.699011	0.021015269430522964	0.3468228041191834	1.7231479370614442	0.8526530738101449
FW510-R12_contig_1_2210	K00632	Metabolism	Lipid metabolism	alpha-Linolenic acid metabolism	fadA, fadI; acetyl-CoA acyltransferase	ko09100	ko09103	ko00592	-1.41831	-0.826323	-0.699011	0.021015269430522964	0.3468228041191834	1.7231479370614442	0.8526530738101449
FW510-R12_contig_1_2210	K00632	Metabolism	Amino acid metabolism	Valine, leucine and isoleucine degradation	fadA, fadI; acetyl-CoA acyltransferase	ko09100	ko09105	ko00280	-1.41831	-0.826323	-0.699011	0.021015269430522964	0.3468228041191834	1.7231479370614442	0.8526530738101449
FW510-R12_contig_1_2210	K00632	Metabolism	Metabolism of terpenoids and polyketides	Geraniol degradation	fadA, fadI; acetyl-CoA acyltransferase	ko09100	ko09109	ko00281	-1.41831	-0.826323	-0.699011	0.021015269430522964	0.3468228041191834	1.7231479370614442	0.8526530738101449
FW510-R12_contig_1_2210	K00632	Metabolism	Xenobiotics biodegradation and metabolism	Benzoate degradation	fadA, fadI; acetyl-CoA acyltransferase	ko09100	ko09111	ko00362	-1.41831	-0.826323	-0.699011	0.021015269430522964	0.3468228041191834	1.7231479370614442	0.8526530738101449
FW510-R12_contig_1_2210	K00632	Metabolism	Xenobiotics biodegradation and metabolism	Ethylbenzene degradation	fadA, fadI; acetyl-CoA acyltransferase	ko09100	ko09111	ko00642	-1.41831	-0.826323	-0.699011	0.021015269430522964	0.3468228041191834	1.7231479370614442	0.8526530738101449
FW510-R12_contig_1_2216	K06911	Not Included in Pathway or Brite	Unclassified: metabolism	Enzymes with EC	PIR; quercetin 2,3-dioxygenase	ko09190	ko09191	ko99980	-1.44071	-0.720041	-0.607292	0.0771788	0.2508601831754093	1.9240585012355023	0.5159465019533452
FW510-R12_contig_1_2226	K00963	Metabolism	Carbohydrate metabolism	Pentose and glucuronate interconversions	UGP2, galU, galF; UTP--glucose-1-phosphate uridylyltransferase	ko09100	ko09101	ko00040	-0.429513	0.1960548678358096	-0.593676	-1.12176	0.19018192143914495	2.2179339469270407	-0.459223
FW510-R12_contig_1_2226	K00963	Metabolism	Carbohydrate metabolism	Galactose metabolism	UGP2, galU, galF; UTP--glucose-1-phosphate uridylyltransferase	ko09100	ko09101	ko00052	-0.429513	0.1960548678358096	-0.593676	-1.12176	0.19018192143914495	2.2179339469270407	-0.459223
FW510-R12_contig_1_2226	K00963	Metabolism	Carbohydrate metabolism	Starch and sucrose metabolism	UGP2, galU, galF; UTP--glucose-1-phosphate uridylyltransferase	ko09100	ko09101	ko00500	-0.429513	0.1960548678358096	-0.593676	-1.12176	0.19018192143914495	2.2179339469270407	-0.459223
FW510-R12_contig_1_2226	K00963	Metabolism	Carbohydrate metabolism	Amino sugar and nucleotide sugar metabolism	UGP2, galU, galF; UTP--glucose-1-phosphate uridylyltransferase	ko09100	ko09101	ko00520	-0.429513	0.1960548678358096	-0.593676	-1.12176	0.19018192143914495	2.2179339469270407	-0.459223
FW510-R12_contig_1_2226	K00963	Metabolism	Glycan biosynthesis and metabolism	O-Antigen nucleotide sugar biosynthesis	UGP2, galU, galF; UTP--glucose-1-phosphate uridylyltransferase	ko09100	ko09107	ko00541	-0.429513	0.1960548678358096	-0.593676	-1.12176	0.19018192143914495	2.2179339469270407	-0.459223
FW510-R12_contig_1_2229	K19804	Not Included in Pathway or Brite	Unclassified: metabolism	Glycan	lapB; lipopolysaccharide assembly protein	ko09190	ko09191	ko99986	-0.971428	-0.0848835	-0.600837	-1.15174	0.21012804478757682	1.9851964612163076	0.6135619687442074
FW510-R12_contig_1_2232	K02945	Genetic Information Processing	Translation	Ribosome	RP-S1, rpsA; small subunit ribosomal protein	ko09120	ko09122	ko03010	1.8648085801810907	1.0163351939998229	0.0784018	-0.524326	-0.468723	-0.817069	-1.14943
FW510-R12_contig_1_2232	K02945	Brite Hierarchies	Protein families: genetic information processing	Ribosome	RP-S1, rpsA; small subunit ribosomal protein	ko09180	ko09182	ko03011	1.8648085801810907	1.0163351939998229	0.0784018	-0.524326	-0.468723	-0.817069	-1.14943
FW510-R12_contig_1_2232	K03527	Metabolism	Metabolism of terpenoids and polyketides	Terpenoid backbone biosynthesis	ispH, lytB; 4-hydroxy-3-methylbut-2-en-1-yl diphosphate reductase	ko09100	ko09109	ko00900	1.8648085801810907	1.0163351939998229	0.0784018	-0.524326	-0.468723	-0.817069	-1.14943
FW510-R12_contig_1_2237	K03624	Brite Hierarchies	Protein families: genetic information processing	Transcription machinery	greA; transcription elongation factor	ko09180	ko09182	ko03021	0.18235454890772312	1.3035977762336983	0.12856339163029504	-0.855059	1.1763080174795137	-0.173391	-1.76237
FW510-R12_contig_1_2238	K01955	Metabolism	Nucleotide metabolism	Pyrimidine metabolism	carB, CPA2; carbamoyl-phosphate synthase large subunit	ko09100	ko09104	ko00240	1.523034660561494	0.9803400276170355	0.5627102165957629	-0.381853	-0.482282	-0.553273	-1.64868
FW510-R12_contig_1_2238	K01955	Metabolism	Amino acid metabolism	Alanine, aspartate and glutamate metabolism	carB, CPA2; carbamoyl-phosphate synthase large subunit	ko09100	ko09105	ko00250	1.523034660561494	0.9803400276170355	0.5627102165957629	-0.381853	-0.482282	-0.553273	-1.64868
FW510-R12_contig_1_2239	K01956	Metabolism	Nucleotide metabolism	Pyrimidine metabolism	carA, CPA1; carbamoyl-phosphate synthase small subunit	ko09100	ko09104	ko00240	1.7942691654712413	1.1678236271777802	-0.525661	-0.884657	-0.374968	-0.0761482	-1.10066
FW510-R12_contig_1_2239	K01956	Metabolism	Amino acid metabolism	Alanine, aspartate and glutamate metabolism	carA, CPA1; carbamoyl-phosphate synthase small subunit	ko09100	ko09105	ko00250	1.7942691654712413	1.1678236271777802	-0.525661	-0.884657	-0.374968	-0.0761482	-1.10066
FW510-R12_contig_1_2243	K04043	Genetic Information Processing	Folding, sorting and degradation	RNA degradation	dnaK, HSPA9; molecular chaperone	ko09120	ko09123	ko03018	2.115068360563763	0.7758209028669201	-0.283297	-0.824713	-0.712198	-0.330677	-0.740003
FW510-R12_contig_1_2243	K04043	Organismal Systems	Aging	Longevity regulating pathway - worm	dnaK, HSPA9; molecular chaperone	ko09150	ko09149	ko04212	2.115068360563763	0.7758209028669201	-0.283297	-0.824713	-0.712198	-0.330677	-0.740003
FW510-R12_contig_1_2243	K04043	Human Diseases	Infectious disease: bacterial	Tuberculosis	dnaK, HSPA9; molecular chaperone	ko09160	ko09171	ko05152	2.115068360563763	0.7758209028669201	-0.283297	-0.824713	-0.712198	-0.330677	-0.740003
FW510-R12_contig_1_2243	K04043	Brite Hierarchies	Protein families: genetic information processing	Messenger RNA biogenesis	dnaK, HSPA9; molecular chaperone	ko09180	ko09182	ko03019	2.115068360563763	0.7758209028669201	-0.283297	-0.824713	-0.712198	-0.330677	-0.740003
FW510-R12_contig_1_2243	K04043	Brite Hierarchies	Protein families: genetic information processing	Chaperones and folding catalysts	dnaK, HSPA9; molecular chaperone	ko09180	ko09182	ko03110	2.115068360563763	0.7758209028669201	-0.283297	-0.824713	-0.712198	-0.330677	-0.740003
FW510-R12_contig_1_2243	K04043	Brite Hierarchies	Protein families: genetic information processing	Mitochondrial biogenesis	dnaK, HSPA9; molecular chaperone	ko09180	ko09182	ko03029	2.115068360563763	0.7758209028669201	-0.283297	-0.824713	-0.712198	-0.330677	-0.740003
FW510-R12_contig_1_2243	K04043	Brite Hierarchies	Protein families: signaling and cellular processes	Exosome	dnaK, HSPA9; molecular chaperone	ko09180	ko09183	ko04147	2.115068360563763	0.7758209028669201	-0.283297	-0.824713	-0.712198	-0.330677	-0.740003
FW510-R12_contig_1_2244	K03687	Brite Hierarchies	Protein families: genetic information processing	Chaperones and folding catalysts	GRPE; molecular chaperone	ko09180	ko09182	ko03110	1.0779718709953146	1.0056339239595238	-1.13605	-1.67541	0.16711985466494378	0.8018708417644205	-0.241137
FW510-R12_contig_1_2244	K03687	Brite Hierarchies	Protein families: genetic information processing	Mitochondrial biogenesis	GRPE; molecular chaperone	ko09180	ko09182	ko03029	1.0779718709953146	1.0056339239595238	-1.13605	-1.67541	0.16711985466494378	0.8018708417644205	-0.241137
FW510-R12_contig_1_2249	K03711	Brite Hierarchies	Protein families: genetic information processing	Transcription factors	fur, zur, furB; Fur family transcriptional regulator, ferric uptake	ko09180	ko09182	ko03000	-1.68257	-0.655196	-0.544085	0.3002718381160408	1.5400479976527455	0.9894524162181018	0.052081193064035976
FW510-R12_contig_1_2250	K06186	Brite Hierarchies	Protein families: signaling and cellular processes	Transporters	bamE, smpA; outer membrane protein assembly factor	ko09180	ko09183	ko02000	1.4861662141956464	0.911627	-0.702448	-1.33849	-0.592796	0.9229605662253392	-0.687021
FW510-R12_contig_1_2259	K08300	Genetic Information Processing	Folding, sorting and degradation	RNA degradation	rne; ribonuclease E	ko09120	ko09123	ko03018	1.839954729324139	1.0400699344428432	0.1683133980598652	-0.577728	-0.54625	-0.860316	-1.06404
FW510-R12_contig_1_2259	K08300	Brite Hierarchies	Protein families: genetic information processing	Messenger RNA biogenesis	rne; ribonuclease E	ko09180	ko09182	ko03019	1.839954729324139	1.0400699344428432	0.1683133980598652	-0.577728	-0.54625	-0.860316	-1.06404
FW510-R12_contig_1_2259	K08300	Brite Hierarchies	Protein families: genetic information processing	Ribosome biogenesis	rne; ribonuclease E	ko09180	ko09182	ko03009	1.839954729324139	1.0400699344428432	0.1683133980598652	-0.577728	-0.54625	-0.860316	-1.06404
FW510-R12_contig_1_2263	K01803	Metabolism	Carbohydrate metabolism	Glycolysis / Gluconeogenesis	TPI, tpiA; triosephosphate isomerase (TIM)	ko09100	ko09101	ko00010	1.561249749347584	1.030636910491302	-1.69349	-0.536805	-0.154898	0.2832110355509883	-0.4899
FW510-R12_contig_1_2263	K01803	Metabolism	Carbohydrate metabolism	Fructose and mannose metabolism	TPI, tpiA; triosephosphate isomerase (TIM)	ko09100	ko09101	ko00051	1.561249749347584	1.030636910491302	-1.69349	-0.536805	-0.154898	0.2832110355509883	-0.4899
FW510-R12_contig_1_2263	K01803	Metabolism	Carbohydrate metabolism	Inositol phosphate metabolism	TPI, tpiA; triosephosphate isomerase (TIM)	ko09100	ko09101	ko00562	1.561249749347584	1.030636910491302	-1.69349	-0.536805	-0.154898	0.2832110355509883	-0.4899
FW510-R12_contig_1_2263	K01803	Metabolism	Energy metabolism	Carbon fixation in photosynthetic organisms	TPI, tpiA; triosephosphate isomerase (TIM)	ko09100	ko09102	ko00710	1.561249749347584	1.030636910491302	-1.69349	-0.536805	-0.154898	0.2832110355509883	-0.4899
FW510-R12_contig_1_2263	K01803	Brite Hierarchies	Protein families: signaling and cellular processes	Exosome	TPI, tpiA; triosephosphate isomerase (TIM)	ko09180	ko09183	ko04147	1.561249749347584	1.030636910491302	-1.69349	-0.536805	-0.154898	0.2832110355509883	-0.4899
FW510-R12_contig_1_2267	K03431	Metabolism	Carbohydrate metabolism	Amino sugar and nucleotide sugar metabolism	glmM; phosphoglucosamine mutase	ko09100	ko09101	ko00520	1.231252314208319	-0.172003	-1.62832	-0.672287	0.20207655746888362	1.4604223254035495	-0.421138
FW510-R12_contig_1_2268	K00796	Metabolism	Metabolism of cofactors and vitamins	Folate biosynthesis	folP; dihydropteroate synthase	ko09100	ko09108	ko00790	-0.361732	0.12497958006684805	-0.91842	-1.08904	0.6870346243231958	2.031506347482224	-0.474325
FW510-R12_contig_1_2284	K00820	Metabolism	Carbohydrate metabolism	Amino sugar and nucleotide sugar metabolism	glmS, GFPT; glutamine---fructose-6-phosphate transaminase (isomerizing)	ko09100	ko09101	ko00520	0.49043464493138705	0.14652603218119395	-1.35596	-1.04238	-0.127845	1.9475827087134165	-0.058362
FW510-R12_contig_1_2284	K00820	Metabolism	Amino acid metabolism	Alanine, aspartate and glutamate metabolism	glmS, GFPT; glutamine---fructose-6-phosphate transaminase (isomerizing)	ko09100	ko09105	ko00250	0.49043464493138705	0.14652603218119395	-1.35596	-1.04238	-0.127845	1.9475827087134165	-0.058362
FW510-R12_contig_1_2284	K00820	Human Diseases	Cardiovascular disease	Diabetic cardiomyopathy	glmS, GFPT; glutamine---fructose-6-phosphate transaminase (isomerizing)	ko09160	ko09166	ko05415	0.49043464493138705	0.14652603218119395	-1.35596	-1.04238	-0.127845	1.9475827087134165	-0.058362
FW510-R12_contig_1_2284	K00820	Human Diseases	Endocrine and metabolic disease	Insulin resistance	glmS, GFPT; glutamine---fructose-6-phosphate transaminase (isomerizing)	ko09160	ko09167	ko04931	0.49043464493138705	0.14652603218119395	-1.35596	-1.04238	-0.127845	1.9475827087134165	-0.058362
FW510-R12_contig_1_2284	K00820	Brite Hierarchies	Protein families: metabolism	Peptidases and inhibitors	glmS, GFPT; glutamine---fructose-6-phosphate transaminase (isomerizing)	ko09180	ko09181	ko01002	0.49043464493138705	0.14652603218119395	-1.35596	-1.04238	-0.127845	1.9475827087134165	-0.058362
FW510-R12_contig_1_2288	K02474	Metabolism	Carbohydrate metabolism	Amino sugar and nucleotide sugar metabolism	wbpO; UDP-N-acetyl-D-glucosamine/UDP-N-acetyl-D-galactosamine dehydrogenase [EC:1.1.1.136	ko09100	ko09101	ko00520	-1.39485	-0.81716	-0.624112	0.0573403	0.18792564078902002	1.8441837298156005	0.7466701846694772
FW510-R12_contig_1_2288	K02474	Metabolism	Glycan biosynthesis and metabolism	O-Antigen nucleotide sugar biosynthesis	wbpO; UDP-N-acetyl-D-glucosamine/UDP-N-acetyl-D-galactosamine dehydrogenase [EC:1.1.1.136	ko09100	ko09107	ko00541	-1.39485	-0.81716	-0.624112	0.0573403	0.18792564078902002	1.8441837298156005	0.7466701846694772
FW510-R12_contig_1_2289	K08679	Metabolism	Carbohydrate metabolism	Ascorbate and aldarate metabolism	GAE, cap1J; UDP-glucuronate 4-epimerase	ko09100	ko09101	ko00053	-1.49309	-0.688816	-0.58602	-0.160614	0.22517230996564452	1.6850101374124733	1.0183547283066112
FW510-R12_contig_1_2289	K08679	Metabolism	Carbohydrate metabolism	Amino sugar and nucleotide sugar metabolism	GAE, cap1J; UDP-glucuronate 4-epimerase	ko09100	ko09101	ko00520	-1.49309	-0.688816	-0.58602	-0.160614	0.22517230996564452	1.6850101374124733	1.0183547283066112
FW510-R12_contig_1_2289	K08679	Metabolism	Glycan biosynthesis and metabolism	O-Antigen nucleotide sugar biosynthesis	GAE, cap1J; UDP-glucuronate 4-epimerase	ko09100	ko09107	ko00541	-1.49309	-0.688816	-0.58602	-0.160614	0.22517230996564452	1.6850101374124733	1.0183547283066112
FW510-R12_contig_1_2291	K02014	Brite Hierarchies	Protein families: signaling and cellular processes	Transporters	TC.FEV.OM; iron complex outermembrane recepter	ko09180	ko09183	ko02000	-1.88636	-0.776925	-0.197487	0.2762324055291613	0.742636	1.408257326435388	0.4336421509574051
FW510-R12_contig_1_2301	K01875	Genetic Information Processing	Translation	Aminoacyl-tRNA biosynthesis	SARS, serS; seryl-tRNA synthetase	ko09120	ko09122	ko00970	0.8397683458330111	1.6518825653156948	-0.636355	-1.3141	0.14905335955605364	0.42097800988899486	-1.11122
FW510-R12_contig_1_2301	K01875	Brite Hierarchies	Protein families: metabolism	Amino acid related enzymes	SARS, serS; seryl-tRNA synthetase	ko09180	ko09181	ko01007	0.8397683458330111	1.6518825653156948	-0.636355	-1.3141	0.14905335955605364	0.42097800988899486	-1.11122
FW510-R12_contig_1_2301	K01875	Brite Hierarchies	Protein families: genetic information processing	Transfer RNA biogenesis	SARS, serS; seryl-tRNA synthetase	ko09180	ko09182	ko03016	0.8397683458330111	1.6518825653156948	-0.636355	-1.3141	0.14905335955605364	0.42097800988899486	-1.11122
FW510-R12_contig_1_2308	K14089	Not Included in Pathway or Brite	Unclassified: metabolism	Energy	echD; ech hydrogenase subunit	ko09190	ko09191	ko99982	-0.103266	1.9799232981924983	-0.355321	-0.596829	0.6404793889065978	-0.092575	-1.47241
FW510-R12_contig_1_2311	K03466	Brite Hierarchies	Protein families: genetic information processing	Chromosome and associated proteins	ftsK, spoIIIE; DNA segregation ATPase FtsK/SpoIIIE, S-DNA-T	ko09180	ko09182	ko03036	-0.329827	1.419557527875644	-0.903179	1.4514851154008626	0.19978796954264058	-0.58364	-1.25418
FW510-R12_contig_1_2313	K00384	Metabolism	Metabolism of other amino acids	Selenocompound metabolism	trxB, TRR; thioredoxin reductase (NADPH)	ko09100	ko09106	ko00450	1.9182653963216394	0.6594088319754072	-0.206052	-0.784866	-0.651518	0.3585636789045763	-1.2938
FW510-R12_contig_1_2313	K03671	Organismal Systems	Immune system	NOD-like receptor signaling pathway	trxA; thioredoxin	ko09150	ko09151	ko04621	1.9182653963216394	0.6594088319754072	-0.206052	-0.784866	-0.651518	0.3585636789045763	-1.2938
FW510-R12_contig_1_2313	K03671	Human Diseases	Infectious disease: bacterial	Salmonella infection	trxA; thioredoxin	ko09160	ko09171	ko05132	1.9182653963216394	0.6594088319754072	-0.206052	-0.784866	-0.651518	0.3585636789045763	-1.2938
FW510-R12_contig_1_2313	K03671	Human Diseases	Neurodegenerative disease	Parkinson disease	trxA; thioredoxin	ko09160	ko09164	ko05012	1.9182653963216394	0.6594088319754072	-0.206052	-0.784866	-0.651518	0.3585636789045763	-1.2938
FW510-R12_contig_1_2313	K03671	Human Diseases	Cardiovascular disease	Fluid shear stress and atherosclerosis	trxA; thioredoxin	ko09160	ko09166	ko05418	1.9182653963216394	0.6594088319754072	-0.206052	-0.784866	-0.651518	0.3585636789045763	-1.2938
FW510-R12_contig_1_2313	K03671	Brite Hierarchies	Protein families: genetic information processing	Chaperones and folding catalysts	trxA; thioredoxin	ko09180	ko09182	ko03110	1.9182653963216394	0.6594088319754072	-0.206052	-0.784866	-0.651518	0.3585636789045763	-1.2938
FW510-R12_contig_1_2317	K03526	Metabolism	Metabolism of terpenoids and polyketides	Terpenoid backbone biosynthesis	gcpE, ispG; (E)-4-hydroxy-3-methylbut-2-enyl-diphosphate synthase [EC:1.17.7.1	ko09100	ko09109	ko00900	-0.540408	1.3605197178604664	-0.309343	-0.257183	1.5653925440528391	-0.366205	-1.45277
FW510-R12_contig_1_2319	K00405	Metabolism	Energy metabolism	Oxidative phosphorylation	ccoO; cytochrome c oxidase cbb3-type subunit	ko09100	ko09102	ko00190	-1.17702	-0.86579	-0.925035	-0.339437	1.0354435647448308	1.483304613592059	0.7885343671447982
FW510-R12_contig_1_2319	K00405	Environmental Information Processing	Signal transduction	Two-component system	ccoO; cytochrome c oxidase cbb3-type subunit	ko09130	ko09132	ko02020	-1.17702	-0.86579	-0.925035	-0.339437	1.0354435647448308	1.483304613592059	0.7885343671447982
FW510-R12_contig_1_2319	K15862	Metabolism	Energy metabolism	Oxidative phosphorylation	ccoNO; cytochrome c oxidase cbb3-type subunit I/II	ko09100	ko09102	ko00190	-1.17702	-0.86579	-0.925035	-0.339437	1.0354435647448308	1.483304613592059	0.7885343671447982
FW510-R12_contig_1_2319	K15862	Environmental Information Processing	Signal transduction	Two-component system	ccoNO; cytochrome c oxidase cbb3-type subunit I/II	ko09130	ko09132	ko02020	-1.17702	-0.86579	-0.925035	-0.339437	1.0354435647448308	1.483304613592059	0.7885343671447982
FW510-R12_contig_1_2321	K00406	Metabolism	Energy metabolism	Oxidative phosphorylation	ccoP; cytochrome c oxidase cbb3-type subunit	ko09100	ko09102	ko00190	-1.8262	-0.55535	-0.177393	0.6346222470878305	1.3715159014395018	0.9429308214201353	-0.390129
FW510-R12_contig_1_2321	K00406	Environmental Information Processing	Signal transduction	Two-component system	ccoP; cytochrome c oxidase cbb3-type subunit	ko09130	ko09132	ko02020	-1.8262	-0.55535	-0.177393	0.6346222470878305	1.3715159014395018	0.9429308214201353	-0.390129
FW510-R12_contig_1_2328	K01652	Metabolism	Carbohydrate metabolism	Butanoate metabolism	E2.2.1.6L, ilvB, ilvG, ilvI; acetolactate synthase I/II/III large subunit	ko09100	ko09101	ko00650	-1.89818	-0.505385	-0.501929	0.33532888779396247	0.5764653527114774	1.4750790854385594	0.518617
FW510-R12_contig_1_2328	K01652	Metabolism	Carbohydrate metabolism	C5-Branched dibasic acid metabolism	E2.2.1.6L, ilvB, ilvG, ilvI; acetolactate synthase I/II/III large subunit	ko09100	ko09101	ko00660	-1.89818	-0.505385	-0.501929	0.33532888779396247	0.5764653527114774	1.4750790854385594	0.518617
FW510-R12_contig_1_2328	K01652	Metabolism	Amino acid metabolism	Valine, leucine and isoleucine biosynthesis	E2.2.1.6L, ilvB, ilvG, ilvI; acetolactate synthase I/II/III large subunit	ko09100	ko09105	ko00290	-1.89818	-0.505385	-0.501929	0.33532888779396247	0.5764653527114774	1.4750790854385594	0.518617
FW510-R12_contig_1_2328	K01652	Metabolism	Metabolism of cofactors and vitamins	Pantothenate and CoA biosynthesis	E2.2.1.6L, ilvB, ilvG, ilvI; acetolactate synthase I/II/III large subunit	ko09100	ko09108	ko00770	-1.89818	-0.505385	-0.501929	0.33532888779396247	0.5764653527114774	1.4750790854385594	0.518617
FW510-R12_contig_1_2329	K00128	Metabolism	Carbohydrate metabolism	Glycolysis / Gluconeogenesis	ALDH; aldehyde dehydrogenase (NAD+)	ko09100	ko09101	ko00010	-1.77086	-0.610646	-0.363218	0.064132	0.45137356961192204	1.691966959536183	0.5372506853921553
FW510-R12_contig_1_2329	K00128	Metabolism	Carbohydrate metabolism	Ascorbate and aldarate metabolism	ALDH; aldehyde dehydrogenase (NAD+)	ko09100	ko09101	ko00053	-1.77086	-0.610646	-0.363218	0.064132	0.45137356961192204	1.691966959536183	0.5372506853921553
FW510-R12_contig_1_2329	K00128	Metabolism	Carbohydrate metabolism	Pyruvate metabolism	ALDH; aldehyde dehydrogenase (NAD+)	ko09100	ko09101	ko00620	-1.77086	-0.610646	-0.363218	0.064132	0.45137356961192204	1.691966959536183	0.5372506853921553
FW510-R12_contig_1_2329	K00128	Metabolism	Lipid metabolism	Fatty acid degradation	ALDH; aldehyde dehydrogenase (NAD+)	ko09100	ko09103	ko00071	-1.77086	-0.610646	-0.363218	0.064132	0.45137356961192204	1.691966959536183	0.5372506853921553
FW510-R12_contig_1_2329	K00128	Metabolism	Lipid metabolism	Glycerolipid metabolism	ALDH; aldehyde dehydrogenase (NAD+)	ko09100	ko09103	ko00561	-1.77086	-0.610646	-0.363218	0.064132	0.45137356961192204	1.691966959536183	0.5372506853921553
FW510-R12_contig_1_2329	K00128	Metabolism	Amino acid metabolism	Valine, leucine and isoleucine degradation	ALDH; aldehyde dehydrogenase (NAD+)	ko09100	ko09105	ko00280	-1.77086	-0.610646	-0.363218	0.064132	0.45137356961192204	1.691966959536183	0.5372506853921553
FW510-R12_contig_1_2329	K00128	Metabolism	Amino acid metabolism	Lysine degradation	ALDH; aldehyde dehydrogenase (NAD+)	ko09100	ko09105	ko00310	-1.77086	-0.610646	-0.363218	0.064132	0.45137356961192204	1.691966959536183	0.5372506853921553
FW510-R12_contig_1_2329	K00128	Metabolism	Amino acid metabolism	Arginine and proline metabolism	ALDH; aldehyde dehydrogenase (NAD+)	ko09100	ko09105	ko00330	-1.77086	-0.610646	-0.363218	0.064132	0.45137356961192204	1.691966959536183	0.5372506853921553
FW510-R12_contig_1_2329	K00128	Metabolism	Amino acid metabolism	Histidine metabolism	ALDH; aldehyde dehydrogenase (NAD+)	ko09100	ko09105	ko00340	-1.77086	-0.610646	-0.363218	0.064132	0.45137356961192204	1.691966959536183	0.5372506853921553
FW510-R12_contig_1_2329	K00128	Metabolism	Amino acid metabolism	Tryptophan metabolism	ALDH; aldehyde dehydrogenase (NAD+)	ko09100	ko09105	ko00380	-1.77086	-0.610646	-0.363218	0.064132	0.45137356961192204	1.691966959536183	0.5372506853921553
FW510-R12_contig_1_2329	K00128	Metabolism	Metabolism of other amino acids	beta-Alanine metabolism	ALDH; aldehyde dehydrogenase (NAD+)	ko09100	ko09106	ko00410	-1.77086	-0.610646	-0.363218	0.064132	0.45137356961192204	1.691966959536183	0.5372506853921553
FW510-R12_contig_1_2329	K00128	Metabolism	Metabolism of cofactors and vitamins	Pantothenate and CoA biosynthesis	ALDH; aldehyde dehydrogenase (NAD+)	ko09100	ko09108	ko00770	-1.77086	-0.610646	-0.363218	0.064132	0.45137356961192204	1.691966959536183	0.5372506853921553
FW510-R12_contig_1_2329	K00128	Metabolism	Metabolism of terpenoids and polyketides	Insect hormone biosynthesis	ALDH; aldehyde dehydrogenase (NAD+)	ko09100	ko09109	ko00981	-1.77086	-0.610646	-0.363218	0.064132	0.45137356961192204	1.691966959536183	0.5372506853921553
FW510-R12_contig_1_2329	K00128	Metabolism	Metabolism of terpenoids and polyketides	Limonene and pinene degradation	ALDH; aldehyde dehydrogenase (NAD+)	ko09100	ko09109	ko00903	-1.77086	-0.610646	-0.363218	0.064132	0.45137356961192204	1.691966959536183	0.5372506853921553
[truncated: 746 more rows]

## Sheet: 3H11-SynCom-Protein-zscores-ful
gene	enzyme KO	superpathway	pathway	subpathway	enzyme	superpathway KO	pathway KO	subpathway KO	1mM nitrate	2mM nitrate	4mM nitrate	8mM nitrate	10mM nitrate	20mM nitrate	40mM nitrate
[truncated: 3,346 more rows]
